# Supplementary material for: DARTS: An Algorithm for Domain-Associated Retrotransposon Search in Genome Assemblies
Source: Genes (Basel). 2021 Dec 21;13(1):9. doi: 10.3390/genes13010009 (PMC8775202; doi:10.3390/genes13010009)
Supplement: Supplementary file 1 [file genes-13-00009-s001.zip]

Archive with 2 entries (2 files):
- FigureS1.pdf
- Table_S1.xlsx
