# Supplementary material for: DARTS: An Algorithm for Domain-Associated Retrotransposon Search in Genome Assemblies
Source: Genes (Basel). 2021 Dec 21;13(1):9. doi: 10.3390/genes13010009 (PMC8775202; doi:10.3390/genes13010009)
Supplement: Supplementary file 1 [file genes-13-00009-s001.zip › Table_S1.xlsx]

## Sheet: Table S1. Description
Table S1. BLASTn matches between the LTR-RTs predicted by LTRharvest against the DARTS LTR-RTs matches.
The results of the BLASTn analysis a present on separate sheets of this spreadsheet and correspond to the studied genomes and type of the search and filtration initiated by DARTS.
Athal – Arabidopsis thaliana
Ntab – Nicotiana tabacum
Smoe – Selaginella moellendorffii
Zmay – Zea mays
_RT_blast – comparison between the LTRharvest and DARTS predicted LTR-RTs with the RT domain
_aRH_blast - comparison between the LTRharvest and DARTS predicted LTR-RTs with the RT and aRNH domains

## Sheet: Athal_RT_blast
LTRharvest element ID	DARTS element ID	% identity	Alignment length	E-value	Bit Score
Athal_RT.fa_ID4_domain-structure:GAG.INT.gRT.gRH|LTR%id99.662-len296|Score=994.662	Athal.fa_ID132_domain-structure:GAG.INT.gRT.gRH|LTR%id99.662-len296|Score=994.662	100.000	4744	0.0	8761
Athal_RT.fa_ID5_domain-structure:GAG.PRo.gRT|LTR%id99.528-len212|Score=422.528	Athal.fa_ID70_domain-structure:GAG.PRo.gRT|LTR%id98.214-len224|Score=421.214	100.000	9567	0.0	17668
Athal_RT.fa_ID6_domain-structure:GAG.INT.gRT.gRH|LTR%id100.0-len271|Score=1000.0	Athal.fa_ID36_domain-structure:GAG.INT.gRT.gRH|LTR%id100.0-len275|Score=1000.0	100.000	4625	0.0	8541
Athal_RT.fa_ID7_domain-structure:GAG.INT.gRT.gRH|LTR%id98.658-len149|Score=524.658	Athal.fa_ID88_domain-structure:GAG.INT.gRT.gRH|LTR%id98.658-len149|Score=524.658	100.000	4789	0.0	8844
Athal_RT.fa_ID8_domain-structure:GAG.PRo.gRT.gRH.INT|LTR%id99.213-len381|Score=682.213	Athal.fa_ID106_domain-structure:GAG.PRo.gRT.gRH.INT|LTR%id99.213-len381|Score=682.213	100.000	6243	0.0	11529
Athal_RT.fa_ID9_domain-structure:GAG.PRo.gRT.gRH.INT|LTR%id92.405-len395|Score=658.405	Athal.fa_ID11_domain-structure:GAG.PRo.gRT.gRH.INT|LTR%id92.405-len395|Score=658.405	100.000	5404	0.0	9980
Athal_RT.fa_ID10_domain-structure:GAG.INT.gRT.gRH|LTR%id96.316-len570|Score=493.31600000000003	Athal.fa_ID8_domain-structure:GAG.INT.gRT.gRH|LTR%id96.316-len570|Score=493.31600000000003	100.000	9079	0.0	16766
Athal_RT.fa_ID11_domain-structure:GAG.PRo.gRT.gRH.INT|LTR%id94.831-len948|Score=680.831	Athal.fa_ID127_domain-structure:GAG.PRo.gRT.gRH.INT|LTR%id93.365-len633|Score=679.365	100.000	7465	0.0	13786
Athal_RT.fa_ID13_domain-structure:GAG.INT.gRT|Score=379.0	Athal.fa_ID22_domain-structure:GAG.INT.gRT|Score=379.0	100.000	3262	0.0	6024
Athal_RT.fa_ID14_domain-structure:GAG.PRo.gRT.gRH.INT|LTR%id100.0-len378|Score=1190.0	Athal.fa_ID1_domain-structure:GAG.PRo.gRT.gRH.INT|LTR%id100.0-len379|Score=1190.0	100.000	5323	0.0	9830
Athal_RT.fa_ID15_domain-structure:GAG.PRo.gRT.gRH.INT|LTR%id97.15-len1123|Score=651.15	Athal.fa_ID56_domain-structure:GAG.PRo.gRT.gRH.INT|LTR%id96.978-len1158|Score=650.978	100.000	7856	0.0	14508
Athal_RT.fa_ID16_domain-structure:GAG.PRo.gRT.gRH.INT|LTR%id97.552-len286|Score=620.552	Athal.fa_ID4_domain-structure:GAG.PRo.gRT.gRH.INT|LTR%id97.552-len286|Score=620.552	100.000	5240	0.0	9677
Athal_RT.fa_ID17_domain-structure:GAG.PRo.gRT.gRH.aRH.INT|LTR%id96.063-len381|Score=673.063	Athal.fa_ID114_domain-structure:GAG.PRo.gRT.gRH.aRH.INT|LTR%id92.829-len516|Score=669.829	100.000	9888	0.0	18260
Athal_RT.fa_ID18_domain-structure:gRT.gRH|Score=128.0	Athal.fa_ID140_domain-structure:gRT.gRH|Score=128.0	100.000	1105	0.0	2041
Athal_RT.fa_ID20_domain-structure:GAG.PRo.gRT.gRH.INT|LTR%id97.822-len551|Score=650.822	Athal.fa_ID126_domain-structure:GAG.PRo.gRT.gRH.INT|LTR%id97.217-len575|Score=650.217	100.000	7093	0.0	13099
Athal_RT.fa_ID21_domain-structure:GAG.gRT.gRH|LTR%id99.074-len540|Score=323.074	Athal.fa_ID54_domain-structure:GAG.gRT.gRH|LTR%id98.548-len551|Score=322.548	100.000	6236	0.0	11516
Athal_RT.fa_ID22_domain-structure:GAG.INT.gRT|Score=358.0	Athal.fa_ID44_domain-structure:GAG.INT.gRT|Score=358.0	100.000	3261	0.0	6023
Athal_RT.fa_ID24_domain-structure:GAG.PRo.gRT.gRH.INT|LTR%id92.885-len253|Score=599.885	Athal.fa_ID60_domain-structure:GAG.gRT.gRH.INT|LTR%id92.607-len257|Score=526.607	100.000	10276	0.0	18977
Athal_RT.fa_ID25_domain-structure:gRT.gRH|Score=249.0	Athal.fa_ID118_domain-structure:GAG.INT.gRT.gRH|LTR%id96.5-len400|Score=469.5	100.000	1327	0.0	2451
Athal_RT.fa_ID27_domain-structure:GAG.INT.gRT.gRH.GAG|Score=460.0	Athal.fa_ID85_domain-structure:GAG.INT.gRT.gRH.GAG|Score=460.0	100.000	4825	0.0	8911
Athal_RT.fa_ID28_domain-structure:GAG.PRo.gRT.gRH.aRH.INT|LTR%id97.11-len519|Score=733.11	Athal.fa_ID117_domain-structure:GAG.PRo.gRT.gRH.aRH.INT|Score=636.0	100.000	4356	0.0	8045
Athal_RT.fa_ID31_domain-structure:gRT.gRH|Score=205.0	Athal.fa_ID99_domain-structure:gRT.gRH|Score=205.0	100.000	965	0.0	1783
Athal_RT.fa_ID32_domain-structure:gRH.INT.gRT.gRH|LTR%id95.902-len366|Score=525.902	Athal.fa_ID63_domain-structure:gRH.INT.gRT.gRH|LTR%id94.561-len478|Score=524.561	100.000	8404	0.0	15520
Athal_RT.fa_ID33_domain-structure:GAG.INT.gRT.gRH|LTR%id96.8-len500|Score=502.8	Athal.fa_ID115_domain-structure:GAG.INT.gRT.gRH|LTR%id96.806-len501|Score=502.806	100.000	5340	0.0	9862
Athal_RT.fa_ID34_domain-structure:GAG.PRo.gRT.gRH.aRH.INT|LTR%id99.036-len415|Score=727.0360000000001	Athal.fa_ID58_domain-structure:GAG.PRo.gRT.gRH.aRH.INT|LTR%id98.804-len418|Score=726.804	100.000	10004	0.0	18475
Athal_RT.fa_ID36_domain-structure:GAG.PRo.gRT.gRH.aRH.INT|LTR%id98.843-len432|Score=629.843	Athal.fa_ID122_domain-structure:GAG.PRo.gRT.gRH.aRH.INT|LTR%id98.621-len435|Score=629.621	100.000	9400	0.0	17359
Athal_RT.fa_ID37_domain-structure:GAG.INT.gRT.gRH|LTR%id100.0-len317|Score=998.0	Athal.fa_ID39_domain-structure:GAG.INT.gRT.gRH|LTR%id100.0-len318|Score=998.0	100.000	5055	0.0	9335
Athal_RT.fa_ID39_domain-structure:GAG.INT.gRT|Score=262.0	Athal.fa_ID52_domain-structure:GAG.INT.gRT|Score=262.0	100.000	2785	0.0	5144
Athal_RT.fa_ID40_domain-structure:GAG.INT.gRT.gRH|LTR%id98.936-len376|Score=441.93600000000004	Athal.fa_ID9_domain-structure:GAG.INT.gRT.gRH|LTR%id98.95-len381|Score=441.95	100.000	4969	0.0	9177
Athal_RT.fa_ID41_domain-structure:GAG.INT.gRT.gRH|LTR%id98.039-len204|Score=986.039	Athal.fa_ID64_domain-structure:GAG.INT.gRT.gRH|LTR%id98.039-len204|Score=986.039	100.000	5061	0.0	9347
Athal_RT.fa_ID1_domain-structure:GAG.INT.gRT.gRH|LTR%id100.0-len440|Score=1000.0	Athal.fa_ID33_domain-structure:GAG.INT.gRT.gRH|LTR%id100.0-len440|Score=1000.0	100.000	4955	0.0	9151
Athal_RT.fa_ID2_domain-structure:GAG.INT.gRT.gRH|LTR%id96.629-len178|Score=519.629	Athal.fa_ID12_domain-structure:GAG.INT.gRT.gRH|LTR%id96.175-len183|Score=519.175	100.000	4920	0.0	9086
Athal_RT.fa_ID3_domain-structure:GAG.INT.gRT.gRH|LTR%id98.917-len277|Score=495.91700000000003	Athal.fa_ID84_domain-structure:GAG.INT.gRT.gRH|LTR%id96.914-len324|Score=493.914	100.000	4776	0.0	8820
Athal_RT.fa_ID43_domain-structure:GAG.PRo.gRT.gRH.INT|LTR%id97.935-len1114|Score=650.935	Athal.fa_ID269_domain-structure:GAG.PRo.gRT.gRH.INT|LTR%id97.407-len1157|Score=650.407	100.000	7806	0.0	14416
Athal_RT.fa_ID44_domain-structure:INT.gRT.gRH|LTR%id90.566-len212|Score=439.56600000000003	Athal.fa_ID229_domain-structure:INT.gRT.gRH|LTR%id86.56-len439|Score=435.56	100.000	5963	0.0	11012
Athal_RT.fa_ID45_domain-structure:GAG.PRo.gRT.gRH.INT|LTR%id98.929-len280|Score=687.929	Athal.fa_ID185_domain-structure:GAG.PRo.gRT.gRH.INT|LTR%id98.929-len280|Score=687.929	100.000	5234	0.0	9666
Athal_RT.fa_ID46_domain-structure:GAG.INT.gRT.gRH|LTR%id99.654-len289|Score=495.654	Athal.fa_ID147_domain-structure:GAG.INT.gRT.gRH|LTR%id99.655-len290|Score=495.655	100.000	4708	0.0	8695
Athal_RT.fa_ID47_domain-structure:GAG.PRo.gRT.gRH.INT|LTR%id96.923-len325|Score=671.923	Athal.fa_ID211_domain-structure:GAG.PRo.gRT.gRH.INT|LTR%id96.923-len325|Score=671.923	100.000	5300	0.0	9788
Athal_RT.fa_ID48_domain-structure:GAG.gRT.gRH|LTR%id98.007-len552|Score=328.007	Athal.fa_ID164_domain-structure:GAG.gRT.gRH|LTR%id98.007-len552|Score=328.007	100.000	5846	0.0	10796
Athal_RT.fa_ID49_domain-structure:GAG.INT.gRT.gRH|LTR%id98.258-len287|Score=493.258	Athal.fa_ID184_domain-structure:GAG.INT.gRT.gRH|LTR%id97.952-len293|Score=492.952	100.000	4706	0.0	8691
Athal_RT.fa_ID50_domain-structure:gRT.gRH|Score=166.0	Athal.fa_ID228_domain-structure:gRT.gRH|Score=166.0	100.000	777	0.0	1435
Athal_RT.fa_ID52_domain-structure:GAG.INT.gRT.gRH|LTR%id100.0-len725|Score=995.0	Athal.fa_ID246_domain-structure:GAG.INT.gRT.gRH|LTR%id100.0-len725|Score=995.0	100.000	5600	0.0	10342
Athal_RT.fa_ID53_domain-structure:GAG.PRo.INT.gRT.gRH|LTR%id98.41-len503|Score=591.41	Athal.fa_ID278_domain-structure:GAG.PRo.INT.gRT.gRH|Score=545.0	100.000	4847	0.0	8951
Athal_RT.fa_ID54_domain-structure:GAG.INT.gRT.gRH|LTR%id98.457-len713|Score=998.457	Athal.fa_ID276_domain-structure:GAG.INT.gRT.gRH|LTR%id98.457-len713|Score=998.457	100.000	5727	0.0	10576
Athal_RT.fa_ID55_domain-structure:PRo.gRT.gRH.INT|Score=494.0	Athal.fa_ID270_domain-structure:PRo.gRT.gRH.INT|Score=494.0	100.000	2645	0.0	4885
Athal_RT.fa_ID58_domain-structure:gRT|Score=31.0	Athal.fa_ID753_domain-structure:gRT|Score=76.0	100.000	92	7.40e-44	171
Athal_RT.fa_ID59_domain-structure:GAG.INT.gRT.gRH|LTR%id96.875-len192|Score=491.875	Athal.fa_ID194_domain-structure:GAG.INT.gRT.gRH|LTR%id96.875-len192|Score=491.875	100.000	4892	0.0	9034
Athal_RT.fa_ID60_domain-structure:GAG.INT.gRT.gRH|LTR%id92.292-len493|Score=440.29200000000003	Athal.fa_ID168_domain-structure:GAG.INT.gRT.gRH|LTR%id92.308-len494|Score=440.308	100.000	4413	0.0	8150
Athal_RT.fa_ID61_domain-structure:GAG.PRo.gRT.gRH|LTR%id95.198-len354|Score=566.198	Athal.fa_ID212_domain-structure:GAG.PRo.gRT.gRH|LTR%id95.265-len359|Score=566.265	100.000	5403	0.0	9978
Athal_RT.fa_ID63_domain-structure:GAG.INT.gRT|Score=374.0	Athal.fa_ID157_domain-structure:GAG.INT.gRT|Score=374.0	100.000	2620	0.0	4839
Athal_RT.fa_ID64_domain-structure:GAG.INT.gRT.gRH|LTR%id97.133-len279|Score=515.133	Athal.fa_ID148_domain-structure:GAG.INT.gRT.gRH|Score=425.0	100.000	3699	0.0	6831
Athal_RT.fa_ID65_domain-structure:GAG.INT.gRT.gRH|LTR%id97.262-len767|Score=474.262	Athal.fa_ID154_domain-structure:GAG.INT.gRT.gRH|LTR%id97.262-len767|Score=474.262	100.000	5770	0.0	10656
Athal_RT.fa_ID66_domain-structure:GAG.PRo.gRT.gRH.INT|LTR%id90.291-len103|Score=682.2909999999999	Athal.fa_ID206_domain-structure:GAG.PRo.gRT.gRH.INT|LTR%id99.922-len1288|Score=691.922	97.811	6440	0.0	11106
Athal_RT.fa_ID67_domain-structure:gRT.gRH|Score=180.0	Athal.fa_ID294_domain-structure:GAG.gRT.gRH|LTR%id93.301-len612|Score=444.301	100.000	881	0.0	1628
Athal_RT.fa_ID69_domain-structure:GAG.PRo.gRT.gRH.INT|LTR%id96.748-len492|Score=657.748	Athal.fa_ID214_domain-structure:GAG.PRo.gRT.gRH.INT|LTR%id96.761-len494|Score=657.761	100.000	7605	0.0	14044
Athal_RT.fa_ID70_domain-structure:GAG.PRo.gRT.gRH.aRH.INT|LTR%id94.909-len275|Score=721.909	Athal.fa_ID244_domain-structure:GAG.PRo.gRT.gRH.aRH.INT|LTR%id93.763-len465|Score=720.763	100.000	9666	0.0	17850
Athal_RT.fa_ID72_domain-structure:GAG.INT.gRT|Score=317.0	Athal.fa_ID156_domain-structure:GAG.INT.gRT|Score=317.0	100.000	2767	0.0	5110
Athal_RT.fa_ID71_domain-structure:gRT.gRH|Score=193.0	Athal.fa_ID203_domain-structure:gRT.gRH|Score=193.0	100.000	923	0.0	1705
Athal_RT.fa_ID73_domain-structure:GAG.PRo.gRT.gRH.aRH.INT|LTR%id96.429-len112|Score=635.429	Athal.fa_ID179_domain-structure:GAG.PRo.gRT.gRH.aRH.INT|LTR%id96.429-len112|Score=635.429	100.000	11276	0.0	20823
Athal_RT.fa_ID74_domain-structure:PRo.gRT|LTR%id95.34-len515|Score=351.34000000000003	Athal.fa_ID176_domain-structure:PRo.gRT|LTR%id95.349-len516|Score=351.349	100.000	7413	0.0	13690
Athal_RT.fa_ID75_domain-structure:GAG.INT.gRT.gRH|LTR%id98.228-len508|Score=406.228	Athal.fa_ID217_domain-structure:GAG.INT.gRT.gRH|LTR%id98.643-len516|Score=486.64300000000003	97.422	3258	0.0	5550
Athal_RT.fa_ID76_domain-structure:GAG.gRT.gRH.aRH.INT|LTR%id94.561-len239|Score=535.561	Athal.fa_ID290_domain-structure:GAG.gRT.gRH.aRH.INT|LTR%id94.628-len242|Score=535.628	100.000	9374	0.0	17311
Athal_RT.fa_ID77_domain-structure:GAG.PRo.gRT.gRH.INT|Score=555.0	Athal.fa_ID224_domain-structure:GAG.PRo.gRT.gRH.INT|Score=555.0	100.000	3434	0.0	6342
Athal_RT.fa_ID78_domain-structure:INT.gRT.gRH|LTR%id96.594-len323|Score=418.594	Athal.fa_ID177_domain-structure:INT.gRT.gRH|LTR%id96.341-len328|Score=418.341	100.000	4939	0.0	9121
Athal_RT.fa_ID79_domain-structure:GAG.gRT.gRH|LTR%id96.667-len210|Score=408.66700000000003	Athal.fa_ID271_domain-structure:GAG.gRT.gRH|LTR%id95.066-len304|Score=407.06600000000003	100.000	3640	0.0	6722
Athal_RT.fa_ID80_domain-structure:GAG.INT.gRT.gRH|LTR%id99.263-len407|Score=980.263	Athal.fa_ID273_domain-structure:GAG.INT.gRT.gRH|LTR%id99.263-len407|Score=980.263	100.000	5171	0.0	9550
Athal_RT.fa_ID81_domain-structure:GAG.INT.gRT.gRH|LTR%id99.217-len383|Score=497.217	Athal.fa_ID274_domain-structure:GAG.INT.gRT.gRH|LTR%id99.217-len383|Score=497.217	100.000	5065	0.0	9354
Athal_RT.fa_ID82_domain-structure:GAG.PRo.INT.gRT.gRH|LTR%id99.267-len273|Score=555.267	Athal.fa_ID186_domain-structure:GAG.PRo.INT.gRT.gRH|LTR%id99.267-len273|Score=555.267	100.000	4724	0.0	8724
Athal_RT.fa_ID84_domain-structure:GAG.INT.gRT|Score=316.0	Athal.fa_ID193_domain-structure:GAG.INT.gRT.gRH|LTR%id93.08-len448|Score=401.08	100.000	2968	0.0	5481
Athal_RT.fa_ID85_domain-structure:GAG.INT.gRT.gRH|LTR%id95.219-len251|Score=493.219	Athal.fa_ID216_domain-structure:GAG.INT.gRT.gRH|LTR%id95.219-len251|Score=493.219	100.000	5041	0.0	9310
Athal_RT.fa_ID86_domain-structure:INT.gRT.gRH|LTR%id99.185-len368|Score=464.185	Athal.fa_ID215_domain-structure:INT.gRT.gRH|LTR%id99.185-len368|Score=464.185	100.000	4014	0.0	7413
Athal_RT.fa_ID87_domain-structure:GAG.gRT.gRH|LTR%id99.808-len522|Score=369.808	Athal.fa_ID180_domain-structure:GAG.gRT.gRH|LTR%id99.808-len522|Score=369.808	100.000	3860	0.0	7129
Athal_RT.fa_ID88_domain-structure:INT.gRT.gRH|LTR%id99.31-len725|Score=908.31	Athal.fa_ID240_domain-structure:INT.gRT.gRH|LTR%id99.312-len727|Score=908.312	100.000	7788	0.0	14382
Athal_RT.fa_ID42_domain-structure:GAG.INT.gRT|LTR%id97.087-len206|Score=351.087	Athal.fa_ID256_domain-structure:GAG.INT.gRT|LTR%id97.087-len206|Score=351.087	100.000	3832	0.0	7077
Athal_RT.fa_ID95_domain-structure:GAG.INT.gRT.gRH|LTR%id100.0-len290|Score=500.0	Athal.fa_ID455_domain-structure:GAG.INT.gRT.gRH|LTR%id100.0-len291|Score=500.0	100.000	4665	0.0	8615
Athal_RT.fa_ID96_domain-structure:GAG.INT.gRT.gRH|LTR%id97.63-len211|Score=526.63	Athal.fa_ID395_domain-structure:GAG.INT.gRT.gRH|Score=429.0	100.000	3874	0.0	7155
Athal_RT.fa_ID97_domain-structure:GAG.INT.gRT.gRH|LTR%id100.0-len254|Score=518.0	Athal.fa_ID310_domain-structure:GAG.INT.gRT.gRH|LTR%id100.0-len254|Score=518.0	100.000	5046	0.0	9319
Athal_RT.fa_ID98_domain-structure:GAG.PRo.INT.gRT.gRH|LTR%id100.0-len374|Score=1057.0	Athal.fa_ID360_domain-structure:gRT.GAG.INT.gRT.gRH|Score=481.0	100.000	4382	0.0	8093
Athal_RT.fa_ID99_domain-structure:GAG.PRo.gRT.gRH.aRH.INT|Score=694.0	Athal.fa_ID338_domain-structure:GAG.PRo.gRT.gRH.aRH.INT|Score=694.0	100.000	4364	0.0	8059
Athal_RT.fa_ID100_domain-structure:GAG.PRo.gRT.gRH.INT|LTR%id97.666-len1157|Score=685.6659999999999	Athal.fa_ID299_domain-structure:GAG.PRo.gRT.gRH.INT|LTR%id97.676-len1162|Score=685.676	100.000	8239	0.0	15215
Athal_RT.fa_ID101_domain-structure:GAG.gRT.gRH.aRH.INT|LTR%id96.328-len463|Score=589.328	Athal.fa_ID431_domain-structure:GAG.gRT.gRH.aRH.INT|LTR%id95.211-len522|Score=588.211	100.000	10338	0.0	19091
Athal_RT.fa_ID102_domain-structure:GAG.PRo.gRT.gRH|LTR%id94.821-len251|Score=469.821	Athal.fa_ID363_domain-structure:GAG.PRo.gRT.gRH|LTR%id94.821-len251|Score=580.821	100.000	5716	0.0	10556
Athal_RT.fa_ID103_domain-structure:gRT.gRH.INT|Score=299.0	Athal.fa_ID434_domain-structure:gRT.gRH.INT|Score=299.0	100.000	1576	0.0	2911
Athal_RT.fa_ID106_domain-structure:gRT.gRH|Score=226.0	Athal.fa_ID435_domain-structure:GAG.INT.gRT.gRH|LTR%id97.345-len339|Score=588.345	100.000	1107	0.0	2045
Athal_RT.fa_ID107_domain-structure:GAG.PRo.gRT.gRH.INT|LTR%id99.708-len1029|Score=631.708	Athal.fa_ID452_domain-structure:GAG.PRo.gRT.gRH.INT|LTR%id98.868-len1060|Score=630.8679999999999	100.000	7601	0.0	14037
Athal_RT.fa_ID108_domain-structure:GAG.PRo.gRT.gRH.INT|LTR%id96.092-len1126|Score=657.092	Athal.fa_ID399_domain-structure:GAG.PRo.gRT.gRH.INT|LTR%id95.754-len1154|Score=656.754	100.000	8063	0.0	14890
Athal_RT.fa_ID109_domain-structure:GAG.PRo.gRT|LTR%id97.429-len739|Score=455.429	Athal.fa_ID423_domain-structure:GAG.PRo.gRT|LTR%id97.333-len750|Score=455.33299999999997	100.000	5422	0.0	10013
Athal_RT.fa_ID111_domain-structure:gRT.gRH|Score=442.0	Athal.fa_ID355_domain-structure:gRT.gRH|Score=442.0	100.000	308	2.45e-163	569
Athal_RT.fa_ID112_domain-structure:gRT.gRH.aRH.INT|LTR%id97.264-len804|Score=590.264	Athal.fa_ID308_domain-structure:gRT.gRH.aRH.INT|LTR%id97.264-len804|Score=590.264	100.000	11841	0.0	21867
Athal_RT.fa_ID113_domain-structure:GAG.PRo.gRT.gRH.INT|LTR%id95.686-len255|Score=679.686	Athal.fa_ID415_domain-structure:GAG.PRo.gRT.gRH.INT|LTR%id95.769-len260|Score=679.769	100.000	5144	0.0	9500
Athal_RT.fa_ID114_domain-structure:GAG.INT.gRT.gRH|LTR%id96.038-len530|Score=524.038	Athal.fa_ID456_domain-structure:GAG.INT.gRT.gRH|LTR%id96.045-len531|Score=524.045	100.000	8199	0.0	15141
Athal_RT.fa_ID115_domain-structure:GAG.INT.gRT.gRH|LTR%id98.413-len441|Score=406.413	Athal.fa_ID298_domain-structure:GAG.INT.gRT.gRH|LTR%id98.413-len441|Score=501.413	100.000	4933	0.0	9110
Athal_RT.fa_ID117_domain-structure:PRo.gRT|Score=160.0	Athal.fa_ID348_domain-structure:PRo.gRT|Score=160.0	100.000	952	0.0	1759
Athal_RT.fa_ID118_domain-structure:GAG.PRo.gRT.gRH.aRH.INT|LTR%id96.522-len460|Score=802.522	Athal.fa_ID394_domain-structure:GAG.PRo.gRT.gRH.aRH.INT|LTR%id96.529-len461|Score=802.529	100.000	9197	0.0	16984
Athal_RT.fa_ID119_domain-structure:INT.gRT.gRH|LTR%id96.774-len589|Score=414.774	Athal.fa_ID430_domain-structure:INT.gRT.gRH|LTR%id96.78-len590|Score=414.78	100.000	6635	0.0	12253
Athal_RT.fa_ID120_domain-structure:GAG.PRo.gRT|Score=337.0	Athal.fa_ID374_domain-structure:GAG.PRo.gRT|Score=337.0	100.000	3163	0.0	5842
Athal_RT.fa_ID121_domain-structure:GAG.PRo.gRT.gRH.aRH|LTR%id93.165-len278|Score=679.165	Athal.fa_ID367_domain-structure:GAG.PRo.gRT.gRH.aRH|LTR%id93.165-len278|Score=828.165	100.000	10269	0.0	18964
Athal_RT.fa_ID123_domain-structure:gRT.gRH|Score=206.0	Athal.fa_ID466_domain-structure:INT.gRT.gRH|LTR%id94.382-len267|Score=501.382	100.000	1099	0.0	2030
Athal_RT.fa_ID126_domain-structure:GAG.PRo.gRT|Score=272.0	Athal.fa_ID385_domain-structure:GAG.PRo.gRT|Score=272.0	100.000	2365	0.0	4368
Athal_RT.fa_ID127_domain-structure:GAG.INT.gRT.gRH|LTR%id97.924-len289|Score=529.924	Athal.fa_ID362_domain-structure:GAG.INT.gRT.gRH|LTR%id97.924-len289|Score=529.924	100.000	4715	0.0	8708
Athal_RT.fa_ID128_domain-structure:GAG.PRo.gRT.gRH.INT|LTR%id94.488-len381|Score=599.488	Athal.fa_ID468_domain-structure:GAG.PRo.gRT.gRH.INT|LTR%id93.878-len392|Score=598.878	100.000	5210	0.0	9622
Athal_RT.fa_ID129_domain-structure:GAG.INT.gRT.gRH|LTR%id93.2-len250|Score=505.2	Athal.fa_ID370_domain-structure:GAG.INT.gRT.gRH|LTR%id93.2-len250|Score=505.2	100.000	5195	0.0	9594
Athal_RT.fa_ID130_domain-structure:GAG.INT.gRT.gRH|LTR%id98.566-len488|Score=492.56600000000003	Athal.fa_ID305_domain-structure:GAG.INT.gRT.gRH|LTR%id96.859-len573|Score=490.859	100.000	8636	0.0	15948
Athal_RT.fa_ID131_domain-structure:GAG.INT.gRT.gRH|LTR%id96.667-len510|Score=497.66700000000003	Athal.fa_ID366_domain-structure:GAG.INT.gRT.gRH|LTR%id96.667-len510|Score=497.66700000000003	100.000	9153	0.0	16903
Athal_RT.fa_ID132_domain-structure:GAG.INT.gRT.gRH|LTR%id99.459-len185|Score=502.459	Athal.fa_ID457_domain-structure:GAG.INT.gRT.gRH|LTR%id99.459-len185|Score=502.459	100.000	5030	0.0	9289
Athal_RT.fa_ID133_domain-structure:GAG.INT.gRT.gRH|LTR%id97.835-len231|Score=914.835	Athal.fa_ID391_domain-structure:GAG.INT.gRT.gRH|LTR%id97.845-len232|Score=914.845	100.000	4964	0.0	9167
Athal_RT.fa_ID135_domain-structure:gRT.gRH|Score=253.0	Athal.fa_ID446_domain-structure:gRT.gRH|Score=253.0	100.000	1126	0.0	2080
Athal_RT.fa_ID136_domain-structure:GAG.INT.gRT.gRH|LTR%id98.4-len500|Score=490.4	Athal.fa_ID392_domain-structure:GAG.INT.gRT.gRH|LTR%id98.403-len501|Score=490.403	100.000	5191	0.0	9587
Athal_RT.fa_ID137_domain-structure:GAG.INT.gRT.gRH|LTR%id100.0-len353|Score=1006.0	Athal.fa_ID341_domain-structure:GAG.INT.gRT.gRH|LTR%id100.0-len353|Score=1006.0	100.000	4936	0.0	9116
Athal_RT.fa_ID138_domain-structure:GAG.PRo.gRT.gRH.INT|LTR%id98.534-len341|Score=685.534	Athal.fa_ID416_domain-structure:GAG.PRo.gRT.gRH.INT|LTR%id98.538-len342|Score=685.538	100.000	5220	0.0	9640
Athal_RT.fa_ID139_domain-structure:GAG.INT.gRT.gRH|LTR%id100.0-len234|Score=997.0	Athal.fa_ID302_domain-structure:GAG.INT.gRT.gRH|LTR%id100.0-len244|Score=997.0	100.000	4619	0.0	8530
Athal_RT.fa_ID140_domain-structure:GAG.INT.gRT.gRH|LTR%id100.0-len439|Score=1000.0	Athal.fa_ID451_domain-structure:GAG.INT.gRT.gRH|LTR%id100.0-len440|Score=1000.0	100.000	4954	0.0	9149
Athal_RT.fa_ID141_domain-structure:GAG.INT.gRT.gRH|LTR%id99.537-len216|Score=500.53700000000003	Athal.fa_ID419_domain-structure:GAG.INT.gRT.gRH|LTR%id99.539-len217|Score=500.539	100.000	4539	0.0	8383
Athal_RT.fa_ID89_domain-structure:GAG.PRo.gRT.gRH.INT|LTR%id99.739-len383|Score=1189.739	Athal.fa_ID413_domain-structure:GAG.PRo.gRT.gRH.INT|LTR%id99.74-len384|Score=1189.74	100.000	5336	0.0	9854
Athal_RT.fa_ID91_domain-structure:GAG.PRo.gRT|Score=325.0	Athal.fa_ID319_domain-structure:GAG.PRo.gRT|Score=325.0	100.000	1907	0.0	3522
Athal_RT.fa_ID92_domain-structure:GAG.INT.gRT.gRH|LTR%id98.966-len290|Score=495.966	Athal.fa_ID333_domain-structure:GAG.INT.gRT.gRH|LTR%id98.966-len290|Score=495.966	100.000	4744	0.0	8761
Athal_RT.fa_ID93_domain-structure:GAG.INT.gRT.gRH|LTR%id98.02-len202|Score=491.02	Athal.fa_ID312_domain-structure:GAG.INT.gRT.gRH|LTR%id97.573-len206|Score=490.573	100.000	5423	0.0	10015
Athal_RT.fa_ID94_domain-structure:GAG.INT.gRT.gRH|LTR%id97.287-len516|Score=499.28700000000003	Athal.fa_ID397_domain-structure:gRH.GAG.INT.gRT.gRH|Score=457.0	100.000	4720	0.0	8717
Athal_RT.fa_ID178_domain-structure:GAG.INT.gRT.gRH|LTR%id98.429-len382|Score=995.429	Athal.fa_ID504_domain-structure:GAG.INT.gRT.gRH|LTR%id98.429-len382|Score=995.429	100.000	5062	0.0	9348
Athal_RT.fa_ID182_domain-structure:gRT|Score=113.0	Athal.fa_ID537_domain-structure:gRT|Score=113.0	100.000	338	5.70e-180	625
Athal_RT.fa_ID179_domain-structure:INT.gRT.gRH|Score=828.0	Athal.fa_ID487_domain-structure:INT.gRT.gRH|Score=828.0	100.000	2645	0.0	4885
Athal_RT.fa_ID183_domain-structure:GAG.INT.gRT|Score=322.0	Athal.fa_ID509_domain-structure:GAG.INT.gRT.gRH|LTR%id99.196-len373|Score=574.196	100.000	2943	0.0	5435
Athal_RT.fa_ID142_domain-structure:GAG.PRo.gRT.gRH.INT|LTR%id99.13-len230|Score=668.13	Athal.fa_ID521_domain-structure:GAG.PRo.gRT.gRH.INT|LTR%id96.958-len263|Score=665.958	100.000	5326	0.0	9836
Athal_RT.fa_ID143_domain-structure:INT.gRT.gRH|LTR%id97.615-len587|Score=924.615	Athal.fa_ID525_domain-structure:INT.gRT.gRH|LTR%id97.615-len587|Score=924.615	100.000	6538	0.0	12074
Athal_RT.fa_ID185_domain-structure:GAG.INT.gRT.gRH|LTR%id98.697-len307|Score=495.697	Athal.fa_ID517_domain-structure:GAG.INT.gRT.gRH|LTR%id98.697-len307|Score=495.697	100.000	4820	0.0	8901
Athal_RT.fa_ID144_domain-structure:GAG.PRo.gRT.gRH.INT|LTR%id97.761-len1161|Score=525.761	Athal.fa_ID491_domain-structure:GAG.PRo.gRT.gRH.INT|LTR%id97.761-len1161|Score=525.761	100.000	8595	0.0	15873
Athal_RT.fa_ID145_domain-structure:GAG.PRo.gRT|Score=242.0	Athal.fa_ID538_domain-structure:GAG.PRo.gRT|Score=242.0	100.000	2126	0.0	3927
Athal_RT.fa_ID148_domain-structure:GAG.PRo.gRT|Score=191.0	Athal.fa_ID514_domain-structure:GAG.PRo.gRT|Score=191.0	100.000	2070	0.0	3823
Athal_RT.fa_ID149_domain-structure:GAG.INT.gRT.gRH|LTR%id95.652-len207|Score=492.652	Athal.fa_ID569_domain-structure:GAG.INT.gRT.gRH|LTR%id95.673-len208|Score=492.673	100.000	4705	0.0	8689
Athal_RT.fa_ID150_domain-structure:GAG.INT.gRT.gRH|LTR%id100.0-len391|Score=502.0	Athal.fa_ID522_domain-structure:GAG.INT.gRT.gRH|LTR%id100.0-len391|Score=502.0	100.000	5336	0.0	9854
Athal_RT.fa_ID151_domain-structure:GAG.gRT.gRH|LTR%id98.548-len551|Score=833.548	Athal.fa_ID607_domain-structure:GAG.gRT.gRH|LTR%id98.553-len553|Score=833.553	100.000	5829	0.0	10765
Athal_RT.fa_ID152_domain-structure:gRT|Score=135.0	Athal.fa_ID528_domain-structure:gRT.gRH|LTR%id96.238-len319|Score=360.238	100.000	656	0.0	1212
Athal_RT.fa_ID154_domain-structure:GAG.INT.gRT.gRH|LTR%id96.888-len482|Score=469.88800000000003	Athal.fa_ID480_domain-structure:GAG.INT.gRT.gRH|Score=492.0	100.000	4207	0.0	7769
Athal_RT.fa_ID155_domain-structure:GAG.INT.gRT.gRH|LTR%id95.73-len445|Score=478.73	Athal.fa_ID568_domain-structure:GAG.INT.gRT.gRH|LTR%id95.74-len446|Score=478.74	100.000	5158	0.0	9526
Athal_RT.fa_ID156_domain-structure:GAG.INT.gRT.gRH|LTR%id97.63-len633|Score=481.63	Athal.fa_ID552_domain-structure:GAG.INT.gRT.gRH|LTR%id97.63-len633|Score=481.63	100.000	5475	0.0	10111
Athal_RT.fa_ID157_domain-structure:GAG.PRo.gRT.gRH.INT|LTR%id97.215-len1149|Score=686.215	Athal.fa_ID542_domain-structure:GAG.PRo.gRT.gRH.INT|LTR%id97.227-len1154|Score=686.227	100.000	8151	0.0	15053
Athal_RT.fa_ID158_domain-structure:GAG.PRo.gRT.gRH.INT|LTR%id92.517-len735|Score=651.517	Athal.fa_ID510_domain-structure:GAG.PRo.gRT.gRH.INT|LTR%id92.537-len737|Score=651.537	100.000	11335	0.0	20932
Athal_RT.fa_ID159_domain-structure:GAG.PRo.gRT.gRH.aRH.INT|Score=653.0	Athal.fa_ID551_domain-structure:PRo.GAG.PRo.gRT.gRH.aRH.INT|Score=737.0	100.000	4184	0.0	7727
Athal_RT.fa_ID160_domain-structure:GAG.gRT.gRH|LTR%id96.721-len610|Score=446.721	Athal.fa_ID494_domain-structure:GAG.gRT.gRH|LTR%id96.721-len610|Score=446.721	100.000	7734	0.0	14283
Athal_RT.fa_ID161_domain-structure:GAG.PRo.gRT.gRH.INT|LTR%id92.727-len110|Score=453.727	Athal.fa_ID587_domain-structure:GAG.PRo.gRT.gRH.INT|LTR%id92.727-len110|Score=453.727	100.000	7595	0.0	14026
Athal_RT.fa_ID162_domain-structure:GAG.PRo.gRT.gRH.aRH.INT|Score=617.0	Athal.fa_ID553_domain-structure:GAG.PRo.gRT.gRH.aRH.INT|Score=617.0	100.000	4234	0.0	7819
Athal_RT.fa_ID164_domain-structure:gRT.gRH|Score=239.0	Athal.fa_ID564_domain-structure:gRT.gRH|Score=239.0	100.000	1006	0.0	1858
Athal_RT.fa_ID166_domain-structure:GAG.PRo.gRT.gRH|LTR%id94.655-len1160|Score=571.655	Athal.fa_ID543_domain-structure:GAG.PRo.gRT.gRH|LTR%id94.588-len1164|Score=571.588	100.000	7053	0.0	13025
Athal_RT.fa_ID167_domain-structure:GAG.PRo.gRT.gRH.INT|LTR%id97.409-len1158|Score=643.409	Athal.fa_ID565_domain-structure:GAG.PRo.gRT.gRH.INT|LTR%id97.409-len1158|Score=643.409	100.000	8052	0.0	14870
Athal_RT.fa_ID168_domain-structure:GAG.INT.gRT.gRH|LTR%id98.829-len427|Score=509.829	Athal.fa_ID570_domain-structure:GAG.INT.gRT.gRH|LTR%id98.832-len428|Score=509.832	100.000	5275	0.0	9742
Athal_RT.fa_ID169_domain-structure:GAG.INT.gRT.gRH|LTR%id100.0-len213|Score=479.0	Athal.fa_ID481_domain-structure:GAG.INT.gRT.gRH|LTR%id100.0-len223|Score=479.0	100.000	5001	0.0	9236
Athal_RT.fa_ID170_domain-structure:GAG.INT.gRT.gRH|LTR%id99.474-len380|Score=1002.474	Athal.fa_ID479_domain-structure:GAG.INT.gRT.gRH|LTR%id99.474-len380|Score=1002.474	100.000	4972	0.0	9182
Athal_RT.fa_ID171_domain-structure:GAG.INT.gRT.gRH|LTR%id97.525-len404|Score=442.525	Athal.fa_ID499_domain-structure:GAG.INT.gRT.gRH|LTR%id97.525-len404|Score=442.525	100.000	5157	0.0	9524
Athal_RT.fa_ID172_domain-structure:GAG.INT.gRT.gRH|LTR%id98.928-len373|Score=1017.928	Athal.fa_ID488_domain-structure:GAG.INT.gRT.gRH|LTR%id98.928-len373|Score=1017.928	100.000	5082	0.0	9385
Athal_RT.fa_ID173_domain-structure:GAG.INT.gRT.gRH|LTR%id97.561-len205|Score=490.56100000000004	Athal.fa_ID518_domain-structure:GAG.INT.gRT.gRH|LTR%id97.129-len209|Score=490.129	100.000	5443	0.0	10052
Athal_RT.fa_ID174_domain-structure:GAG.INT.gRT.gRH|LTR%id96.279-len215|Score=479.279	Athal.fa_ID567_domain-structure:GAG.INT.gRT.gRH|LTR%id96.296-len216|Score=479.296	100.000	4935	0.0	9114
Athal_RT.fa_ID175_domain-structure:GAG.INT.gRT|Score=323.0	Athal.fa_ID489_domain-structure:INT.gRT.gRH|LTR%id97.248-len218|Score=488.248	100.000	3545	0.0	6547
Athal_RT.fa_ID193_domain-structure:GAG.INT.gRT.gRH|LTR%id97.129-len209|Score=507.129	Athal.fa_ID630_domain-structure:GAG.INT.gRT.gRH|LTR%id97.129-len209|Score=507.129	100.000	4502	0.0	8314
Athal_RT.fa_ID195_domain-structure:PRo.gRT.gRH.INT|Score=385.0	Athal.fa_ID711_domain-structure:PRo.gRT.gRH.INT|Score=385.0	100.000	3138	0.0	5795
Athal_RT.fa_ID194_domain-structure:GAG.PRo.gRT.gRH|Score=295.0	Athal.fa_ID684_domain-structure:GAG.PRo.gRT.gRH|Score=406.0	100.000	3048	0.0	5629
Athal_RT.fa_ID196_domain-structure:GAG.PRo.gRT.gRH.aRH.INT|LTR%id95.897-len780|Score=692.897	Athal.fa_ID710_domain-structure:GAG.PRo.gRT.gRH.aRH.INT|LTR%id95.796-len785|Score=692.796	100.000	9373	0.0	17309
Athal_RT.fa_ID197_domain-structure:gRT.gRH|Score=227.0	Athal.fa_ID740_domain-structure:gRT.gRH|Score=227.0	100.000	1040	0.0	1921
Athal_RT.fa_ID198_domain-structure:GAG.INT.gRT|Score=285.0	Athal.fa_ID687_domain-structure:GAG.INT.gRT|Score=285.0	100.000	2669	0.0	4929
Athal_RT.fa_ID199_domain-structure:GAG.PRo.gRT.gRH.INT|Score=572.0	Athal.fa_ID662_domain-structure:GAG.PRo.gRT.gRH.INT|Score=786.0	100.000	4722	0.0	8720
Athal_RT.fa_ID200_domain-structure:GAG.PRo.gRT.gRH.aRH.INT|LTR%id96.476-len227|Score=770.476	Athal.fa_ID636_domain-structure:GAG.PRo.gRT.gRH.aRH.INT|LTR%id96.476-len227|Score=770.476	100.000	10785	0.0	19917
Athal_RT.fa_ID201_domain-structure:GAG.PRo.gRT.gRH.aRH.INT|Score=627.0	Athal.fa_ID641_domain-structure:GAG.PRo.gRT.gRH.aRH.INT|Score=703.0	100.000	4241	0.0	7832
Athal_RT.fa_ID202_domain-structure:GAG.PRo.gRT.gRH.INT|LTR%id96.0-len275|Score=762.0	Athal.fa_ID679_domain-structure:GAG.PRo.gRT.gRH.INT|LTR%id96.014-len276|Score=762.014	100.000	10582	0.0	19542
Athal_RT.fa_ID203_domain-structure:GAG.PRo.gRT.gRH.INT|LTR%id99.432-len1760|Score=665.432	Athal.fa_ID697_domain-structure:GAG.PRo.gRT.gRH.INT|LTR%id99.631-len1625|Score=665.631	100.000	11353	0.0	20966
Athal_RT.fa_ID204_domain-structure:GAG.INT.gRT.gRH|LTR%id97.125-len487|Score=481.125	Athal.fa_ID613_domain-structure:GAG.INT.gRT.gRH|LTR%id97.125-len487|Score=481.125	100.000	5193	0.0	9590
Athal_RT.fa_ID205_domain-structure:GAG.gRT|LTR%id98.934-len563|Score=765.934	Athal.fa_ID650_domain-structure:GAG.gRT|LTR%id98.944-len568|Score=765.944	100.000	5215	0.0	9631
Athal_RT.fa_ID206_domain-structure:GAG.PRo.gRT.gRH.aRH.INT|LTR%id96.154-len286|Score=841.154	Athal.fa_ID674_domain-structure:GAG.PRo.gRT.gRH.aRH.INT|LTR%id94.54-len348|Score=839.54	100.000	11731	0.0	21664
Athal_RT.fa_ID207_domain-structure:GAG.INT.gRT.gRH|LTR%id99.465-len374|Score=469.46500000000003	Athal.fa_ID699_domain-structure:GAG.INT.gRT.gRH|LTR%id99.468-len376|Score=469.468	100.000	4974	0.0	9186
Athal_RT.fa_ID208_domain-structure:GAG.INT.gRT.gRH|LTR%id99.818-len550|Score=1000.818	Athal.fa_ID653_domain-structure:GAG.INT.gRT.gRH|LTR%id99.639-len554|Score=1000.639	100.000	9083	0.0	16774
Athal_RT.fa_ID209_domain-structure:GAG.INT.gRT.gRH|LTR%id99.583-len240|Score=498.58299999999997	Athal.fa_ID633_domain-structure:GAG.INT.gRT.gRH|LTR%id99.583-len240|Score=498.58299999999997	100.000	4569	0.0	8438
Athal_RT.fa_ID210_domain-structure:GAG.INT.gRT.gRH|LTR%id100.0-len273|Score=1000.0	Athal.fa_ID722_domain-structure:GAG.INT.gRT.gRH|LTR%id100.0-len274|Score=1000.0	100.000	4627	0.0	8545
Athal_RT.fa_ID211_domain-structure:GAG.gRT.gRH|LTR%id98.859-len526|Score=311.859	Athal.fa_ID692_domain-structure:GAG.gRT.gRH|LTR%id98.872-len532|Score=311.872	100.000	5841	0.0	10787
Athal_RT.fa_ID187_domain-structure:GAG.PRo.gRT.gRH.INT|LTR%id98.846-len260|Score=682.846	Athal.fa_ID694_domain-structure:GAG.PRo.gRT.gRH.INT|LTR%id96.646-len328|Score=680.646	100.000	5175	0.0	9557
Athal_RT.fa_ID188_domain-structure:GAG.INT.gRT.gRH|LTR%id100.0-len462|Score=1000.0	Athal.fa_ID671_domain-structure:GAG.INT.gRT.gRH|LTR%id100.0-len463|Score=1000.0	100.000	5000	0.0	9234
Athal_RT.fa_ID189_domain-structure:GAG.INT.gRT.gRH|LTR%id97.17-len212|Score=506.17	Athal.fa_ID732_domain-structure:GAG.INT.gRT.gRH|LTR%id97.222-len216|Score=506.222	100.000	5001	0.0	9236
Athal_RT.fa_ID186_domain-structure:GAG.INT.gRT.gRH|LTR%id99.702-len336|Score=503.702	Athal.fa_ID681_domain-structure:GAG.INT.gRT.gRH|LTR%id99.703-len337|Score=503.703	100.000	6426	0.0	11867
Athal_RT.fa_ID190_domain-structure:GAG.INT.gRT.gRH|LTR%id98.22-len337|Score=1002.22	Athal.fa_ID617_domain-structure:GAG.INT.gRT.gRH|LTR%id98.22-len337|Score=1002.22	100.000	6331	0.0	11692
Athal_RT.fa_ID191_domain-structure:GAG.PRo.gRT.gRH.INT|LTR%id95.266-len845|Score=590.266	Athal.fa_ID628_domain-structure:GAG.PRo.gRT.gRH.INT|LTR%id94.157-len907|Score=589.157	100.000	7468	0.0	13791
Athal_RT.fa_ID192_domain-structure:GAG.INT.gRT.gRH|LTR%id99.151-len471|Score=503.151	Athal.fa_ID639_domain-structure:GAG.INT.gRT.gRH|LTR%id99.151-len471|Score=503.151	100.000	5228	0.0	9655

## Sheet: Athal_aRH_blast
LTRharvest element ID	DARTS element ID	% identity	Alignment length	E-value	Bit Score
Athal_aRH.fa_ID1_domain-structure:GAG.PRo.gRT.gRH.aRH.INT|LTR%id96.063-len381|Score=673.063	Athal.fa_ID6_domain-structure:GAG.PRo.gRT.gRH.aRH.INT|LTR%id92.829-len516|Score=669.829	100.000	9888	0.0	18260
Athal_aRH.fa_ID2_domain-structure:GAG.PRo.gRT.gRH.aRH.INT|LTR%id97.11-len519|Score=733.11	Athal.fa_ID9_domain-structure:GAG.PRo.gRT.gRH.aRH.INT|LTR%id97.115-len520|Score=733.115	100.000	11197	0.0	20678
Athal_aRH.fa_ID3_domain-structure:GAG.PRo.gRT.gRH.aRH.INT|LTR%id99.036-len415|Score=747.0360000000001	Athal.fa_ID4_domain-structure:GAG.PRo.gRT.gRH.aRH.INT|LTR%id98.804-len418|Score=746.804	100.000	10004	0.0	18475
Athal_aRH.fa_ID4_domain-structure:GAG.PRo.gRT.gRH.aRH.INT|LTR%id98.843-len432|Score=629.843	Athal.fa_ID8_domain-structure:GAG.PRo.gRT.gRH.aRH.INT|LTR%id98.621-len435|Score=629.621	100.000	9400	0.0	17359
Athal_aRH.fa_ID5_domain-structure:GAG.PRo.gRT.gRH.aRH.INT|LTR%id94.909-len275|Score=721.909	Athal.fa_ID21_domain-structure:GAG.PRo.gRT.gRH.aRH.INT|LTR%id93.763-len465|Score=720.763	100.000	9666	0.0	17850
Athal_aRH.fa_ID6_domain-structure:GAG.PRo.gRT.gRH.aRH.INT|LTR%id97.093-len344|Score=636.093	Athal.fa_ID16_domain-structure:GAG.PRo.gRT.gRH.aRH.INT|LTR%id97.093-len344|Score=636.093	100.000	11508	0.0	21252
Athal_aRH.fa_ID7_domain-structure:GAG.gRT.gRH.aRH.INT|LTR%id94.561-len239|Score=535.561	Athal.fa_ID19_domain-structure:GAG.gRT.gRH.aRH.INT|LTR%id94.628-len242|Score=535.628	100.000	9374	0.0	17311
Athal_aRH.fa_ID8_domain-structure:GAG.PRo.gRT.gRH.aRH.INT|Score=694.0	Athal.fa_ID33_domain-structure:GAG.PRo.gRT.gRH.aRH.INT|Score=694.0	100.000	4364	0.0	8059
Athal_aRH.fa_ID9_domain-structure:GAG.gRT.gRH.aRH.INT|LTR%id96.328-len463|Score=589.328	Athal.fa_ID37_domain-structure:GAG.gRT.gRH.aRH.INT|LTR%id95.211-len522|Score=588.211	100.000	10338	0.0	19091
Athal_aRH.fa_ID10_domain-structure:gRT.gRH.aRH.INT|LTR%id97.264-len804|Score=590.264	Athal.fa_ID31_domain-structure:gRT.gRH.aRH.INT|LTR%id97.264-len804|Score=590.264	100.000	11841	0.0	21867
Athal_aRH.fa_ID11_domain-structure:GAG.PRo.gRT.gRH.aRH.INT|LTR%id96.522-len460|Score=802.522	Athal.fa_ID39_domain-structure:GAG.PRo.gRT.gRH.aRH.INT|LTR%id96.529-len461|Score=802.529	100.000	9197	0.0	16984
Athal_aRH.fa_ID12_domain-structure:GAG.PRo.gRT.gRH.aRH|LTR%id93.165-len278|Score=679.165	Athal.fa_ID35_domain-structure:GAG.PRo.gRT.gRH.aRH|Score=586.0	100.000	3409	0.0	6296
Athal_aRH.fa_ID13_domain-structure:GAG.PRo.gRT.gRH.aRH.INT|LTR%id97.769-len493|Score=631.769	Athal.fa_ID45_domain-structure:GAG.PRo.gRT.gRH.aRH.INT|LTR%id96.875-len512|Score=630.875	100.000	11510	0.0	21256
Athal_aRH.fa_ID14_domain-structure:GAG.PRo.gRT.gRH.aRH.INT|LTR%id96.213-len713|Score=641.213	Athal.fa_ID44_domain-structure:GAG.PRo.gRT.gRH.aRH.INT|LTR%id95.556-len810|Score=640.556	100.000	9683	0.0	17882
Athal_aRH.fa_ID15_domain-structure:GAG.PRo.gRT.gRH.aRH.INT|LTR%id90.83-len229|Score=743.83	Athal.fa_ID57_domain-structure:PRo.GAG.PRo.gRT.gRH.aRH.INT|Score=737.0	100.000	5415	0.0	10000
Athal_aRH.fa_ID16_domain-structure:GAG.PRo.gRT.gRH.aRH.INT|LTR%id95.565-len248|Score=712.565	Athal.fa_ID48_domain-structure:GAG.PRo.gRT.gRH.aRH.INT|LTR%id90.354-len508|Score=707.354	100.000	11528	0.0	21289
Athal_aRH.fa_ID17_domain-structure:GAG.PRo.gRT.gRH.aRH.INT|LTR%id95.897-len780|Score=692.897	Athal.fa_ID73_domain-structure:GAG.PRo.gRT.gRH.aRH.INT|LTR%id95.796-len785|Score=692.796	100.000	9373	0.0	17309
Athal_aRH.fa_ID18_domain-structure:GAG.PRo.gRT.gRH.aRH.INT|LTR%id96.476-len227|Score=770.476	Athal.fa_ID64_domain-structure:GAG.PRo.gRT.gRH.aRH.INT|LTR%id96.476-len227|Score=770.476	100.000	10785	0.0	19917
Athal_aRH.fa_ID19_domain-structure:GAG.PRo.gRT.gRH.aRH.INT|LTR%id95.775-len497|Score=722.775	Athal.fa_ID62_domain-structure:GAG.PRo.gRT.gRH.aRH.INT|LTR%id95.792-len499|Score=722.792	100.000	11864	0.0	21909
Athal_aRH.fa_ID20_domain-structure:GAG.PRo.gRT.gRH.aRH.INT|LTR%id96.154-len286|Score=841.154	Athal.fa_ID66_domain-structure:GAG.PRo.gRT.gRH.aRH.INT|LTR%id95.435-len460|Score=840.435	100.000	11731	0.0	21664

## Sheet: Ntab_RT_blast
LTRharvest element ID	DARTS element ID	% identity	Alignment length	E-value	Bit Score
Ntab_RT.fa_ID1_domain-structure:GAG.PRo.gRT.gRH.INT|LTR%id96.364-len440|Score=612.364	Ntab.fa_ID22_domain-structure:GAG.PRo.gRT.gRH.INT|LTR%id95.923-len466|Score=611.923	100.000	4151	0.0	7666
Ntab_RT.fa_ID2_domain-structure:GAG.PRo.gRT.gRH.INT|LTR%id98.997-len1994|Score=1190.997	Ntab.fa_ID56_domain-structure:GAG.PRo.gRT.gRH.INT|LTR%id99.137-len2665|Score=1191.137	100.000	9932	0.0	18342
Ntab_RT.fa_ID3_domain-structure:GAG.PRo.gRT.gRH.INT|LTR%id89.897-len485|Score=677.897	Ntab.fa_ID62_domain-structure:GAG.PRo.gRT.gRH.INT|LTR%id90.0-len490|Score=678.0	100.000	8212	0.0	15165
Ntab_RT.fa_ID4_domain-structure:GAG.PRo.gRT.gRH|LTR%id95.951-len494|Score=556.951	Ntab.fa_ID65_domain-structure:GAG.PRo.gRT.gRH|LTR%id95.185-len623|Score=556.185	100.000	5922	0.0	10929
Ntab_RT.fa_ID5_domain-structure:INT.gRT.gRH|LTR%id89.333-len225|Score=409.33299999999997	Ntab.fa_ID64_domain-structure:INT.gRT.gRH|LTR%id89.565-len230|Score=409.565	100.000	4587	0.0	8471
Ntab_RT.fa_ID6_domain-structure:GAG.PRo.gRT.gRH.INT|LTR%id94.924-len394|Score=661.924	Ntab.fa_ID85_domain-structure:GAG.PRo.gRT.gRH.INT|LTR%id94.924-len394|Score=661.924	100.000	12036	0.0	22223
Ntab_RT.fa_ID7_domain-structure:GAG.PRo.gRT.gRH.aRH.INT|LTR%id95.749-len541|Score=785.749	Ntab.fa_ID92_domain-structure:GAG.PRo.gRT.gRH.aRH.INT|LTR%id95.749-len541|Score=785.749	100.000	8041	0.0	14850
Ntab_RT.fa_ID8_domain-structure:GAG.INT.gRT.gRH|LTR%id93.091-len275|Score=475.091	Ntab.fa_ID101_domain-structure:GAG.INT.gRT.gRH|LTR%id89.598-len423|Score=471.598	100.000	7337	0.0	13549
Ntab_RT.fa_ID10_domain-structure:gRT|Score=68.0	Ntab.fa_ID127_domain-structure:gRT|Score=68.0	100.000	203	7.68e-103	375
Ntab_RT.fa_ID9_domain-structure:gRT.gRH|Score=190.0	Ntab.fa_ID126_domain-structure:gRT.gRH|Score=190.0	100.000	901	0.0	1661
Ntab_RT.fa_ID12_domain-structure:GAG.PRo.gRT.gRH.aRH.INT|Score=657.0	Ntab.fa_ID132_domain-structure:GAG.PRo.gRT.gRH.aRH.INT|Score=657.0	100.000	4359	0.0	8050
Ntab_RT.fa_ID13_domain-structure:GAG.PRo.gRT|Score=296.0	Ntab.fa_ID138_domain-structure:GAG.PRo.gRT|Score=296.0	100.000	2278	0.0	4207
Ntab_RT.fa_ID15_domain-structure:GAG.INT.gRT.gRH|LTR%id95.532-len649|Score=484.532	Ntab.fa_ID143_domain-structure:GAG.INT.gRT.gRH|LTR%id95.532-len649|Score=484.532	100.000	8336	0.0	15394
Ntab_RT.fa_ID16_domain-structure:GAG.PRo.INT.gRT.gRH|LTR%id96.013-len301|Score=569.013	Ntab.fa_ID148_domain-structure:GAG.PRo.INT.gRT.gRH|LTR%id96.013-len301|Score=569.013	100.000	5720	0.0	10560
Ntab_RT.fa_ID17_domain-structure:PRo.gRT.gRH.aRH.INT|LTR%id91.034-len290|Score=536.034	Ntab.fa_ID153_domain-structure:PRo.gRT.gRH.aRH.INT|LTR%id88.953-len516|Score=533.953	100.000	8332	0.0	15387
Ntab_RT.fa_ID18_domain-structure:PRo.gRT.gRH.INT|LTR%id91.79-len609|Score=566.79	Ntab.fa_ID168_domain-structure:PRo.gRT.gRH.INT|LTR%id91.558-len616|Score=566.558	100.000	7759	0.0	14329
Ntab_RT.fa_ID19_domain-structure:PRo.gRT.gRH.INT|LTR%id89.938-len646|Score=584.938	Ntab.fa_ID166_domain-structure:PRo.gRT.gRH.INT|LTR%id91.024-len2217|Score=586.024	100.000	7441	0.0	13742
Ntab_RT.fa_ID20_domain-structure:GAG.PRo.gRT.gRH.INT|LTR%id92.366-len262|Score=678.366	Ntab.fa_ID171_domain-structure:GAG.PRo.gRT.gRH.INT|LTR%id87.863-len379|Score=673.863	100.000	6452	0.0	11915
Ntab_RT.fa_ID21_domain-structure:gRT.gRH|Score=248.0	Ntab.fa_ID185_domain-structure:gRT.gRH|Score=248.0	100.000	1130	0.0	2087
Ntab_RT.fa_ID24_domain-structure:INT.gRT|Score=356.0	Ntab.fa_ID190_domain-structure:INT.gRT|Score=356.0	100.000	1401	0.0	2588
Ntab_RT.fa_ID23_domain-structure:GAG.PRo.gRT.gRH.INT|LTR%id93.72-len207|Score=663.72	Ntab.fa_ID189_domain-structure:GAG.PRo.gRT.gRH.INT|LTR%id89.782-len597|Score=659.782	100.000	8953	0.0	16534
Ntab_RT.fa_ID27_domain-structure:INT.gRT|Score=166.0	Ntab.fa_ID208_domain-structure:INT.gRT|Score=166.0	100.000	1228	0.0	2268
Ntab_RT.fa_ID29_domain-structure:GAG.INT.gRT.gRH|LTR%id93.939-len495|Score=471.93899999999996	Ntab.fa_ID214_domain-structure:GAG.INT.gRT.gRH|LTR%id93.282-len521|Score=471.282	100.000	8610	0.0	15897
Ntab_RT.fa_ID30_domain-structure:GAG.PRo.gRT.gRH.INT|LTR%id93.688-len507|Score=608.688	Ntab.fa_ID212_domain-structure:GAG.PRo.gRT.gRH.INT|LTR%id91.961-len709|Score=606.961	100.000	6216	0.0	11476
Ntab_RT.fa_ID28_domain-structure:GAG.PRo.gRT.gRH.aRH.INT|LTR%id92.78-len277|Score=700.78	Ntab.fa_ID213_domain-structure:GAG.PRo.gRT.gRH.aRH.INT|LTR%id89.347-len582|Score=697.347	100.000	10948	0.0	20218
Ntab_RT.fa_ID31_domain-structure:GAG.PRo.gRT.gRH.INT|LTR%id94.299-len1105|Score=625.299	Ntab.fa_ID224_domain-structure:GAG.PRo.gRT.gRH.INT|LTR%id94.324-len1110|Score=625.324	100.000	9570	0.0	17673
Ntab_RT.fa_ID33_domain-structure:PRo.gRT.gRH|Score=305.0	Ntab.fa_ID232_domain-structure:PRo.gRT.gRH|Score=305.0	100.000	1588	0.0	2933
Ntab_RT.fa_ID32_domain-structure:PRo.gRT.gRH.INT|Score=378.0	Ntab.fa_ID228_domain-structure:PRo.gRT.gRH.INT|Score=319.0	100.000	2589	0.0	4782
Ntab_RT.fa_ID34_domain-structure:gRT.gRH|LTR%id93.31-len284|Score=381.31	Ntab.fa_ID236_domain-structure:gRT.gRH|LTR%id88.551-len428|Score=376.551	100.000	5289	0.0	9768
Ntab_RT.fa_ID36_domain-structure:gRT|Score=56.0	Ntab.fa_ID237_domain-structure:gRT|Score=56.0	100.000	167	6.29e-83	309
Ntab_RT.fa_ID37_domain-structure:PRo.gRT.gRH.INT|LTR%id93.116-len276|Score=608.116	Ntab.fa_ID241_domain-structure:PRo.gRT.gRH.INT|LTR%id93.116-len276|Score=608.116	100.000	9266	0.0	17112
Ntab_RT.fa_ID38_domain-structure:gRT.gRH|Score=131.0	Ntab.fa_ID246_domain-structure:gRT.gRH|Score=131.0	100.000	775	0.0	1432
Ntab_RT.fa_ID40_domain-structure:gRT|Score=103.0	Ntab.fa_ID254_domain-structure:gRT|Score=103.0	100.000	308	5.21e-161	569
Ntab_RT.fa_ID42_domain-structure:PRo.gRT.gRH.INT|Score=293.0	Ntab.fa_ID261_domain-structure:PRo.gRT.gRH.INT|Score=293.0	100.000	2673	0.0	4937
Ntab_RT.fa_ID44_domain-structure:GAG.INT.gRT|Score=212.0	Ntab.fa_ID268_domain-structure:GAG.INT.gRT|Score=212.0	100.000	2267	0.0	4187
Ntab_RT.fa_ID45_domain-structure:PRo.gRT.gRH.INT|LTR%id92.256-len297|Score=534.256	Ntab.fa_ID277_domain-structure:PRo.gRT.gRH.INT|LTR%id91.341-len358|Score=533.341	100.000	5560	0.0	10268
Ntab_RT.fa_ID46_domain-structure:GAG.gRT.gRH|LTR%id90.884-len362|Score=475.884	Ntab.fa_ID283_domain-structure:GAG.gRT.gRH|LTR%id83.21-len2031|Score=468.21	100.000	7321	0.0	13520
Ntab_RT.fa_ID47_domain-structure:GAG.PRo.gRT.gRH.aRH.INT|Score=626.0	Ntab.fa_ID280_domain-structure:GAG.PRo.gRT.gRH.aRH.INT|Score=626.0	100.000	4304	0.0	7949
Ntab_RT.fa_ID48_domain-structure:PRo.gRT.gRH.INT|LTR%id91.193-len352|Score=465.193	Ntab.fa_ID287_domain-structure:PRo.gRT.gRH.INT|LTR%id91.193-len352|Score=465.193	100.000	8547	0.0	15780
Ntab_RT.fa_ID49_domain-structure:GAG.PRo.gRT|Score=341.0	Ntab.fa_ID292_domain-structure:GAG.PRo.gRT|Score=341.0	100.000	3069	0.0	5668
Ntab_RT.fa_ID50_domain-structure:GAG.PRo.gRT.gRH.INT|Score=535.0	Ntab.fa_ID296_domain-structure:GAG.PRo.gRT.gRH.INT|Score=535.0	100.000	4693	0.0	8667
Ntab_RT.fa_ID53_domain-structure:GAG.INT.gRT.gRH|LTR%id92.706-len754|Score=461.706	Ntab.fa_ID310_domain-structure:GAG.INT.gRT.gRH|LTR%id92.715-len755|Score=461.71500000000003	100.000	10148	0.0	18737
Ntab_RT.fa_ID55_domain-structure:gRT.gRH|Score=233.0	Ntab.fa_ID309_domain-structure:gRT.gRH|Score=233.0	100.000	1165	0.0	2152
Ntab_RT.fa_ID52_domain-structure:GAG.INT.gRT|Score=198.0	Ntab.fa_ID303_domain-structure:GAG.INT.gRT|Score=198.0	100.000	2697	0.0	4981
Ntab_RT.fa_ID56_domain-structure:PRo.gRT.gRH|Score=355.0	Ntab.fa_ID315_domain-structure:PRo.gRT.gRH|Score=355.0	100.000	1840	0.0	3398
Ntab_RT.fa_ID57_domain-structure:PRo.gRT.gRH|Score=370.0	Ntab.fa_ID320_domain-structure:PRo.gRT.gRH|Score=370.0	100.000	1841	0.0	3400
Ntab_RT.fa_ID58_domain-structure:GAG.gRT.gRH.INT|LTR%id88.05-len318|Score=427.05	Ntab.fa_ID322_domain-structure:GAG.gRT.gRH.INT|LTR%id84.551-len602|Score=423.551	100.000	13232	0.0	24428
Ntab_RT.fa_ID59_domain-structure:GAG.PRo.gRT.gRH.aRH.INT|Score=664.0	Ntab.fa_ID323_domain-structure:GAG.PRo.gRT.gRH.aRH.INT|Score=664.0	100.000	5916	0.0	10925
Ntab_RT.fa_ID60_domain-structure:GAG.INT.gRH.gRT|LTR%id96.347-len219|Score=436.347	Ntab.fa_ID325_domain-structure:GAG.INT.gRH.gRT|LTR%id94.236-len347|Score=434.236	100.000	4013	0.0	7393
Ntab_RT.fa_ID61_domain-structure:GAG.PRo.gRT.gRH.INT|LTR%id88.854-len323|Score=533.854	Ntab.fa_ID338_domain-structure:GAG.PRo.gRT.gRH.INT.GAG|Score=542.0	100.000	4159	0.0	7681
Ntab_RT.fa_ID62_domain-structure:INT.gRT.gRH|LTR%id91.867-len541|Score=423.867	Ntab.fa_ID365_domain-structure:INT.gRT.gRH|LTR%id88.448-len831|Score=420.448	100.000	10971	0.0	20260
Ntab_RT.fa_ID63_domain-structure:GAG.INT.gRT.gRH|LTR%id95.62-len274|Score=489.62	Ntab.fa_ID373_domain-structure:GAG.INT.gRT.gRH|LTR%id90.97-len598|Score=484.97	100.000	4952	0.0	9145
Ntab_RT.fa_ID64_domain-structure:PRo.gRT.gRH.aRH.INT|LTR%id96.687-len332|Score=680.687	Ntab.fa_ID377_domain-structure:PRo.gRT.gRH.aRH.INT|LTR%id95.385-len130|Score=679.385	100.000	10306	0.0	19032
Ntab_RT.fa_ID65_domain-structure:GAG.INT.gRT.gRH|LTR%id96.099-len282|Score=507.099	Ntab.fa_ID378_domain-structure:GAG.INT.gRT.gRH|LTR%id96.099-len282|Score=507.099	100.000	5560	0.0	10268
Ntab_RT.fa_ID66_domain-structure:PRo.gRT|LTR%id98.375-len554|Score=224.375	Ntab.fa_ID380_domain-structure:PRo.gRT|LTR%id98.375-len554|Score=224.375	100.000	2276	0.0	4204
Ntab_RT.fa_ID67_domain-structure:GAG.PRo.gRT.gRH.INT|LTR%id95.28-len805|Score=687.28	Ntab.fa_ID390_domain-structure:GAG.PRo.gRT.gRH.INT|LTR%id95.433-len2890|Score=687.433	100.000	8878	0.0	16395
Ntab_RT.fa_ID69_domain-structure:GAG.INT.gRT|Score=365.0	Ntab.fa_ID411_domain-structure:GAG.INT.gRT|Score=365.0	100.000	3257	0.0	6015
Ntab_RT.fa_ID70_domain-structure:GAG.PRo.gRT|LTR%id93.069-len404|Score=436.069	Ntab.fa_ID452_domain-structure:GAG.PRo.gRT|LTR%id92.671-len423|Score=435.671	100.000	7058	0.0	13031
Ntab_RT.fa_ID71_domain-structure:GAG.INT.gRT|Score=334.0	Ntab.fa_ID464_domain-structure:GAG.INT.gRT.gRH|LTR%id91.708-len603|Score=532.708	100.000	2805	0.0	5177
Ntab_RT.fa_ID73_domain-structure:GAG.PRo.gRT.gRH.aRH.INT|Score=593.0	Ntab.fa_ID482_domain-structure:GAG.PRo.gRT.gRH.aRH.INT|LTR%id86.786-len280|Score=679.7860000000001	100.000	4315	0.0	7969
Ntab_RT.fa_ID74_domain-structure:PRo.INT.gRT.gRH|LTR%id96.764-len309|Score=476.764	Ntab.fa_ID489_domain-structure:INT.gRT.gRH|LTR%id96.764-len309|Score=428.764	100.000	5068	0.0	9359
Ntab_RT.fa_ID75_domain-structure:GAG.PRo.gRT.gRH.INT|LTR%id87.575-len668|Score=530.575	Ntab.fa_ID495_domain-structure:GAG.PRo.gRT.gRH.INT|LTR%id87.593-len669|Score=591.593	100.000	11535	0.0	21302
Ntab_RT.fa_ID76_domain-structure:gRT.gRH|Score=219.0	Ntab.fa_ID496_domain-structure:gRT.gRH|Score=219.0	100.000	1375	0.0	2540
Ntab_RT.fa_ID77_domain-structure:gRT.gRH|LTR%id89.098-len743|Score=263.098	Ntab.fa_ID507_domain-structure:gRT.gRH|LTR%id87.708-len903|Score=261.70799999999997	100.000	6941	0.0	12818
Ntab_RT.fa_ID80_domain-structure:GAG.PRo.gRT|LTR%id92.391-len828|Score=425.391	Ntab.fa_ID534_domain-structure:GAG.PRo.gRT|LTR%id90.316-len1043|Score=423.31600000000003	100.000	4828	0.0	8916
Ntab_RT.fa_ID79_domain-structure:GAG.PRo.gRT|Score=311.0	Ntab.fa_ID533_domain-structure:GAG.PRo.gRT|Score=311.0	100.000	3765	0.0	6953
Ntab_RT.fa_ID81_domain-structure:gRT.gRH.aRH.INT|Score=478.0	Ntab.fa_ID562_domain-structure:gRT.gRH.aRH.INT|Score=478.0	100.000	2470	0.0	4562
Ntab_RT.fa_ID82_domain-structure:PRo.gRT.gRH.INT|Score=611.0	Ntab.fa_ID576_domain-structure:PRo.gRT.gRH.INT|Score=611.0	100.000	3238	0.0	5980
Ntab_RT.fa_ID83_domain-structure:GAG.PRo.gRT.gRH.INT|LTR%id92.467-len677|Score=566.467	Ntab.fa_ID582_domain-structure:GAG.PRo.gRT.gRH.INT|LTR%id92.478-len678|Score=566.478	100.000	6152	0.0	11361
Ntab_RT.fa_ID84_domain-structure:GAG.PRo.gRT.gRH.INT|LTR%id92.252-len413|Score=617.252	Ntab.fa_ID594_domain-structure:GAG.PRo.gRT.gRH.INT|LTR%id89.125-len754|Score=614.125	100.000	8058	0.0	14877
Ntab_RT.fa_ID85_domain-structure:PRo.gRT.gRH.INT|LTR%id95.385-len325|Score=589.385	Ntab.fa_ID595_domain-structure:PRo.gRT.gRH.INT|LTR%id95.495-len333|Score=589.495	100.000	7091	0.0	13092
Ntab_RT.fa_ID86_domain-structure:GAG.PRo.gRT.gRH.INT|LTR%id88.532-len1369|Score=656.532	Ntab.fa_ID599_domain-structure:GAG.PRo.gRT.gRH.INT|LTR%id88.574-len1374|Score=656.574	100.000	9550	0.0	17636
Ntab_RT.fa_ID88_domain-structure:gRT.gRH.INT|Score=314.0	Ntab.fa_ID614_domain-structure:gRT.gRH.INT|Score=314.0	100.000	1744	0.0	3221
Ntab_RT.fa_ID89_domain-structure:gRT.gRH.aRH.INT|LTR%id95.137-len658|Score=735.137	Ntab.fa_ID615_domain-structure:gRT.gRH.aRH.INT|LTR%id94.382-len801|Score=734.3820000000001	100.000	12091	0.0	22328
Ntab_RT.fa_ID91_domain-structure:GAG.PRo.gRT.gRH.INT|LTR%id86.749-len966|Score=624.749	Ntab.fa_ID618_domain-structure:GAG.PRo.gRT.gRH.INT|LTR%id85.452-len1526|Score=623.452	100.000	9298	0.0	17171
Ntab_RT.fa_ID90_domain-structure:PRo.gRT.gRH.INT|Score=501.0	Ntab.fa_ID621_domain-structure:PRo.gRT.gRH.INT|Score=501.0	100.000	2865	0.0	5291
Ntab_RT.fa_ID92_domain-structure:GAG.PRo.gRT.gRH.aRH.INT|LTR%id89.813-len589|Score=637.813	Ntab.fa_ID635_domain-structure:PRo.gRT.gRH.aRH.INT|LTR%id89.386-len603|Score=576.386	100.000	11147	0.0	20585
Ntab_RT.fa_ID93_domain-structure:gRT.gRH|Score=135.0	Ntab.fa_ID646_domain-structure:gRT.gRH|Score=135.0	100.000	812	0.0	1500
Ntab_RT.fa_ID95_domain-structure:PRo.gRT.gRH|LTR%id87.838-len370|Score=423.83799999999997	Ntab.fa_ID65936_domain-structure:GAG.PRo.gRT.gRH.INT|LTR%id81.329-len1023|Score=649.329	79.149	6302	0.0	4242
Ntab_RT.fa_ID96_domain-structure:GAG.PRo.gRT.gRH.INT|LTR%id93.873-len963|Score=581.873	Ntab.fa_ID670_domain-structure:GAG.PRo.gRT.gRH.INT|LTR%id92.062-len1285|Score=580.062	100.000	11776	0.0	21747
Ntab_RT.fa_ID97_domain-structure:gRT.gRH|Score=285.0	Ntab.fa_ID676_domain-structure:gRT.gRH|Score=285.0	100.000	1231	0.0	2274
Ntab_RT.fa_ID99_domain-structure:INT.gRT.gRH|LTR%id95.07-len284|Score=433.07	Ntab.fa_ID679_domain-structure:INT.gRT.gRH|LTR%id95.088-len285|Score=433.08799999999997	100.000	5054	0.0	9334
Ntab_RT.fa_ID101_domain-structure:GAG.INT.gRT|Score=275.0	Ntab.fa_ID692_domain-structure:GAG.INT.gRT|Score=275.0	100.000	2706	0.0	4998
Ntab_RT.fa_ID102_domain-structure:PRo.gRT.gRH.INT|LTR%id90.842-len273|Score=438.842	Ntab.fa_ID694_domain-structure:PRo.gRT.gRH.INT|LTR%id90.614-len277|Score=438.61400000000003	100.000	4301	0.0	7943
Ntab_RT.fa_ID103_domain-structure:PRo.gRT.gRH.aRH.INT|LTR%id85.841-len226|Score=600.841	Ntab.fa_ID699_domain-structure:PRo.gRT.gRH.aRH.INT|LTR%id87.373-len491|Score=602.373	100.000	10118	0.0	18685
Ntab_RT.fa_ID104_domain-structure:GAG.PRo.gRT.gRH.aRH.INT|LTR%id93.934-len544|Score=751.934	Ntab.fa_ID725_domain-structure:GAG.PRo.gRT.gRH.aRH.INT|LTR%id93.807-len549|Score=751.807	100.000	8572	0.0	15830
Ntab_RT.fa_ID107_domain-structure:GAG.INT.gRT.gRH|LTR%id93.447-len351|Score=439.447	Ntab.fa_ID726_domain-structure:GAG.INT.gRT.gRH|LTR%id93.466-len352|Score=449.466	100.000	4934	0.0	9112
Ntab_RT.fa_ID106_domain-structure:gRT.gRH|Score=139.0	Ntab.fa_ID727_domain-structure:gRT.gRH|Score=139.0	100.000	847	0.0	1561
Ntab_RT.fa_ID108_domain-structure:GAG.PRo.gRT.gRH.aRH.INT|Score=645.0	Ntab.fa_ID730_domain-structure:GAG.PRo.gRT.gRH.aRH.INT|LTR%id84.81-len316|Score=908.81	100.000	4404	0.0	8133
Ntab_RT.fa_ID109_domain-structure:GAG.PRo.gRT.gRH.INT|LTR%id94.427-len323|Score=657.427	Ntab.fa_ID744_domain-structure:GAG.PRo.gRT.gRH.INT|LTR%id93.642-len346|Score=656.642	100.000	8612	0.0	15904
Ntab_RT.fa_ID110_domain-structure:GAG.PRo.gRT.gRH.aRH.INT|LTR%id95.027-len563|Score=754.027	Ntab.fa_ID748_domain-structure:GAG.PRo.gRT.gRH.aRH.INT|LTR%id95.027-len563|Score=754.027	100.000	8949	0.0	16526
Ntab_RT.fa_ID111_domain-structure:PRo.gRT.gRH.INT|LTR%id90.746-len335|Score=579.746	Ntab.fa_ID763_domain-structure:PRo.gRT.gRH.INT|LTR%id88.482-len382|Score=577.482	100.000	10002	0.0	18471
Ntab_RT.fa_ID112_domain-structure:GAG.PRo.gRT.gRH.INT|Score=571.0	Ntab.fa_ID773_domain-structure:GAG.PRo.gRT.gRH.INT|Score=571.0	100.000	4724	0.0	8724
Ntab_RT.fa_ID113_domain-structure:GAG.PRo.gRT.gRH.aRH.INT|LTR%id92.172-len396|Score=759.172	Ntab.fa_ID792_domain-structure:GAG.PRo.gRT.gRH.aRH.INT|LTR%id90.799-len576|Score=757.799	100.000	10869	0.0	20072
Ntab_RT.fa_ID114_domain-structure:INT.gRT|Score=68.0	Ntab.fa_ID821_domain-structure:INT.gRT|Score=68.0	100.000	1096	0.0	2025
Ntab_RT.fa_ID117_domain-structure:GAG.PRo.gRT.gRH.aRH.INT|Score=694.0	Ntab.fa_ID826_domain-structure:GAG.PRo.gRT.gRH.aRH.INT|Score=694.0	100.000	5889	0.0	10876
Ntab_RT.fa_ID116_domain-structure:PRo.gRT.gRH.INT|Score=399.0	Ntab.fa_ID824_domain-structure:PRo.gRT.gRH.INT|Score=399.0	100.000	2870	0.0	5301
Ntab_RT.fa_ID118_domain-structure:PRo.gRT.gRH.INT|LTR%id88.824-len340|Score=492.824	Ntab.fa_ID835_domain-structure:PRo.gRT.gRH.INT|LTR%id89.017-len346|Score=493.017	100.000	6960	0.0	12853
Ntab_RT.fa_ID119_domain-structure:PRo.gRT.gRH.aRH.INT|LTR%id92.079-len202|Score=704.079	Ntab.fa_ID829_domain-structure:PRo.gRT.gRH.aRH.INT|LTR%id85.556-len360|Score=697.556	100.000	11121	0.0	20537
Ntab_RT.fa_ID120_domain-structure:GAG.PRo.gRT.gRH.INT|LTR%id97.312-len558|Score=589.312	Ntab.fa_ID852_domain-structure:GAG.PRo.gRT.gRH.INT|LTR%id97.317-len559|Score=589.317	100.000	10833	0.0	20002
Ntab_RT.fa_ID121_domain-structure:GAG.PRo.gRT.gRH.INT|LTR%id93.484-len1059|Score=618.484	Ntab.fa_ID863_domain-structure:GAG.PRo.gRT.gRH.INT|LTR%id91.278-len1502|Score=616.278	100.000	5800	0.0	10711
Ntab_RT.fa_ID122_domain-structure:GAG.INT.gRT.gRH|LTR%id90.939-len927|Score=506.93899999999996	Ntab.fa_ID128763_domain-structure:GAG.INT.gRT.gRH|LTR%id92.25-len929|Score=548.25	91.293	4904	0.0	6669
Ntab_RT.fa_ID123_domain-structure:GAG.PRo.gRT.gRH.INT|LTR%id96.457-len508|Score=661.457	Ntab.fa_ID878_domain-structure:GAG.PRo.gRT.gRH.INT|LTR%id94.231-len676|Score=659.231	100.000	6310	0.0	11653
Ntab_RT.fa_ID124_domain-structure:GAG.PRo.gRT.gRH.INT|LTR%id88.684-len380|Score=620.684	Ntab.fa_ID883_domain-structure:GAG.PRo.gRT.gRH.INT|LTR%id88.684-len380|Score=620.684	100.000	6018	0.0	11114
Ntab_RT.fa_ID125_domain-structure:GAG.INT.gRT|Score=332.0	Ntab.fa_ID898_domain-structure:GAG.INT.gRT|Score=332.0	100.000	3339	0.0	6167
Ntab_RT.fa_ID127_domain-structure:GAG.PRo.gRT.gRH.INT|Score=533.0	Ntab.fa_ID928_domain-structure:GAG.PRo.gRT.gRH.INT|Score=533.0	100.000	4579	0.0	8456
Ntab_RT.fa_ID129_domain-structure:GAG.PRo.gRT.gRH|Score=460.0	Ntab.fa_ID935_domain-structure:GAG.PRo.gRT.gRH.INT|LTR%id86.842-len304|Score=660.842	100.000	2733	0.0	5048
Ntab_RT.fa_ID128_domain-structure:PRo.gRT.gRH.INT|LTR%id93.83-len389|Score=448.83	Ntab.fa_ID940_domain-structure:PRo.gRT.gRH.INT|Score=355.0	100.000	2843	0.0	5251
Ntab_RT.fa_ID130_domain-structure:PRo.gRT.gRH.INT|LTR%id93.807-len872|Score=572.807	Ntab.fa_ID944_domain-structure:PRo.gRT.gRH.INT|LTR%id93.807-len872|Score=572.807	100.000	6263	0.0	11566
Ntab_RT.fa_ID131_domain-structure:GAG.PRo.gRT.gRH.aRH.INT|LTR%id89.51-len143|Score=763.51	Ntab.fa_ID946_domain-structure:GAG.PRo.gRT.gRH.aRH.INT|LTR%id88.256-len281|Score=762.256	100.000	10731	0.0	19817
Ntab_RT.fa_ID132_domain-structure:gRT.gRH|LTR%id97.987-len298|Score=322.98699999999997	Ntab.fa_ID952_domain-structure:gRT.gRH.GAG|LTR%id97.987-len298|Score=497.98699999999997	100.000	4148	0.0	7661
Ntab_RT.fa_ID133_domain-structure:GAG.PRo.gRT.gRH.aRH.INT|LTR%id91.284-len218|Score=682.284	Ntab.fa_ID963_domain-structure:GAG.PRo.gRT.gRH.aRH.INT|LTR%id88.976-len508|Score=679.976	100.000	10977	0.0	20271
Ntab_RT.fa_ID134_domain-structure:GAG.PRo.gRT.gRH|LTR%id90.0-len330|Score=490.0	Ntab.fa_ID983_domain-structure:GAG.PRo.gRT.gRH|LTR%id87.99-len408|Score=487.99	100.000	4986	0.0	9208
Ntab_RT.fa_ID135_domain-structure:gRT.gRH.aRH|LTR%id92.659-len1008|Score=489.659	Ntab.fa_ID989_domain-structure:gRT.gRH.aRH|LTR%id92.659-len1008|Score=489.659	100.000	5666	0.0	10464
Ntab_RT.fa_ID136_domain-structure:GAG.PRo.gRT.gRH.aRH|LTR%id88.991-len327|Score=545.991	Ntab.fa_ID1018_domain-structure:GAG.PRo.gRT.gRH.aRH|LTR%id85.575-len617|Score=542.575	100.000	10326	0.0	19069
Ntab_RT.fa_ID141_domain-structure:PRo.gRT.gRH.INT|LTR%id94.013-len618|Score=570.013	Ntab.fa_ID1008_domain-structure:PRo.gRT.gRH.INT|LTR%id94.013-len618|Score=570.013	100.000	13968	0.0	25795
Ntab_RT.fa_ID142_domain-structure:GAG.PRo.gRT.gRH.INT|LTR%id86.458-len576|Score=644.458	Ntab.fa_ID1011_domain-structure:GAG.PRo.gRT.gRH.INT|LTR%id84.317-len1084|Score=523.317	100.000	8747	0.0	16153
Ntab_RT.fa_ID137_domain-structure:GAG.PRo.gRT.gRH.INT|LTR%id85.775-len471|Score=550.775	Ntab.fa_ID1014_domain-structure:GAG.PRo.gRT.gRH.INT|LTR%id85.775-len471|Score=550.775	100.000	5226	0.0	9651
Ntab_RT.fa_ID140_domain-structure:GAG.INT.gRT|Score=339.0	Ntab.fa_ID1012_domain-structure:GAG.INT.gRT|Score=339.0	100.000	2783	0.0	5140
Ntab_RT.fa_ID143_domain-structure:PRo.gRT.gRH.aRH.INT|LTR%id93.972-len564|Score=708.972	Ntab.fa_ID1020_domain-structure:PRo.gRT.gRH.aRH.INT|LTR%id93.972-len564|Score=708.972	100.000	10891	0.0	20112
Ntab_RT.fa_ID144_domain-structure:PRo.gRT.gRH.aRH.INT|Score=630.0	Ntab.fa_ID1025_domain-structure:PRo.gRT.gRH.aRH.INT|Score=630.0	100.000	4055	0.0	7489
Ntab_RT.fa_ID145_domain-structure:gRT|Score=192.0	Ntab.fa_ID1026_domain-structure:gRT|Score=192.0	100.000	586	0.0	1083
Ntab_RT.fa_ID147_domain-structure:gRT.gRH.aRH.INT|LTR%id94.214-len674|Score=445.214	Ntab.fa_ID1040_domain-structure:gRT.gRH.aRH.INT|LTR%id92.075-len858|Score=586.075	100.000	8324	0.0	15372
Ntab_RT.fa_ID148_domain-structure:GAG.INT.gRT.gRH|LTR%id99.155-len355|Score=1010.155	Ntab.fa_ID1049_domain-structure:GAG.INT.gRT.gRH|LTR%id98.883-len358|Score=1009.883	100.000	5006	0.0	9245
Ntab_RT.fa_ID149_domain-structure:GAG.PRo.gRT.gRH|LTR%id88.095-len252|Score=547.095	Ntab.fa_ID1053_domain-structure:GAG.PRo.gRT.gRH|LTR%id81.966-len1353|Score=540.966	100.000	8268	0.0	15269
Ntab_RT.fa_ID150_domain-structure:GAG.PRo.gRT|LTR%id93.333-len345|Score=334.33299999999997	Ntab.fa_ID1054_domain-structure:GAG.PRo.gRT|LTR%id93.333-len345|Score=334.33299999999997	100.000	5975	0.0	10927
Ntab_RT.fa_ID151_domain-structure:PRo.gRT.gRH.aRH.INT|Score=607.0	Ntab.fa_ID1063_domain-structure:PRo.gRT.gRH.aRH.INT|Score=607.0	100.000	4017	0.0	7419
Ntab_RT.fa_ID152_domain-structure:GAG.PRo.gRT.gRH.aRH.INT|Score=660.0	Ntab.fa_ID1066_domain-structure:GAG.PRo.gRT.gRH.aRH.INT|Score=660.0	100.000	5902	0.0	10900
Ntab_RT.fa_ID153_domain-structure:GAG.PRo.gRT.gRH.aRH.INT|LTR%id92.241-len464|Score=764.241	Ntab.fa_ID1074_domain-structure:GAG.PRo.gRT.gRH.aRH.INT|LTR%id91.966-len473|Score=763.966	100.000	8107	0.0	14968
Ntab_RT.fa_ID154_domain-structure:GAG.INT.gRT|Score=323.0	Ntab.fa_ID1081_domain-structure:GAG.INT.gRT|Score=323.0	100.000	3355	0.0	6196
Ntab_RT.fa_ID157_domain-structure:gRT.gRH|Score=163.0	Ntab.fa_ID1090_domain-structure:gRT.gRH|Score=163.0	100.000	678	0.0	1253
Ntab_RT.fa_ID159_domain-structure:GAG.PRo.gRT.gRH.aRH.INT|LTR%id93.654-len457|Score=712.654	Ntab.fa_ID1100_domain-structure:GAG.PRo.gRT.gRH.aRH.INT|LTR%id93.777-len466|Score=712.777	100.000	11287	0.0	20844
Ntab_RT.fa_ID163_domain-structure:GAG.INT.gRT|Score=255.0	Ntab.fa_ID1104_domain-structure:GAG.INT.gRT|Score=255.0	100.000	2335	0.0	4313
Ntab_RT.fa_ID160_domain-structure:GAG.PRo.gRT.gRH.aRH.gRH.INT|LTR%id93.153-len555|Score=710.153	Ntab.fa_ID1103_domain-structure:GAG.PRo.gRT.gRH.aRH.gRH.INT|LTR%id93.153-len555|Score=877.153	100.000	10788	0.0	19922
Ntab_RT.fa_ID161_domain-structure:GAG.PRo.gRT.gRH.aRH.INT|LTR%id94.444-len270|Score=741.444	Ntab.fa_ID1108_domain-structure:GAG.PRo.gRT.gRH.aRH.INT|LTR%id88.769-len463|Score=735.769	100.000	10999	0.0	20312
Ntab_RT.fa_ID162_domain-structure:GAG.gRT.gRH|LTR%id92.515-len334|Score=405.515	Ntab.fa_ID1106_domain-structure:GAG.gRT.gRH|LTR%id86.615-len904|Score=399.615	100.000	8524	0.0	15741
Ntab_RT.fa_ID165_domain-structure:GAG.PRo.gRT|Score=245.0	Ntab.fa_ID1125_domain-structure:GAG.PRo.gRT|Score=245.0	100.000	1835	0.0	3389
Ntab_RT.fa_ID167_domain-structure:GAG.INT.gRT.gRH|LTR%id94.897-len725|Score=450.897	Ntab.fa_ID1142_domain-structure:GAG.INT.gRT.gRH|LTR%id94.162-len925|Score=450.16200000000003	100.000	9874	0.0	18234
Ntab_RT.fa_ID168_domain-structure:PRo.gRT.gRH.aRH.INT|Score=531.0	Ntab.fa_ID1144_domain-structure:PRo.gRT.gRH.aRH.INT|Score=531.0	100.000	3230	0.0	5965
Ntab_RT.fa_ID171_domain-structure:gRT.gRH|Score=267.0	Ntab.fa_ID1153_domain-structure:gRT.gRH|Score=267.0	100.000	1142	0.0	2106
Ntab_RT.fa_ID169_domain-structure:INT.gRT.gRH|LTR%id95.317-len363|Score=421.317	Ntab.fa_ID1151_domain-structure:INT.gRT.gRH|LTR%id95.317-len363|Score=421.317	100.000	4557	0.0	8416
Ntab_RT.fa_ID172_domain-structure:gRT|Score=176.0	Ntab.fa_ID1154_domain-structure:gRT|Score=176.0	100.000	533	0.0	985
Ntab_RT.fa_ID173_domain-structure:GAG.PRo.gRT.gRH|Score=333.0	Ntab.fa_ID1156_domain-structure:GAG.PRo.gRT.gRH|Score=333.0	100.000	2843	0.0	5251
Ntab_RT.fa_ID174_domain-structure:GAG.PRo.gRT.gRH.INT|LTR%id87.347-len245|Score=624.347	Ntab.fa_ID1171_domain-structure:GAG.PRo.gRT.gRH.INT|LTR%id87.347-len245|Score=624.347	100.000	5435	0.0	10037
Ntab_RT.fa_ID176_domain-structure:gRT.gRH|Score=129.0	Ntab.fa_ID1228_domain-structure:gRT.gRH|Score=129.0	100.000	661	0.0	1218
Ntab_RT.fa_ID177_domain-structure:GAG.INT.gRT.gRH|LTR%id95.074-len203|Score=489.074	Ntab.fa_ID1241_domain-structure:GAG.INT.gRT.gRH|LTR%id91.755-len473|Score=485.755	100.000	5354	0.0	9888
Ntab_RT.fa_ID179_domain-structure:GAG.PRo.gRT|Score=319.0	Ntab.fa_ID1252_domain-structure:GAG.PRo.gRT|Score=319.0	100.000	1884	0.0	3480
Ntab_RT.fa_ID180_domain-structure:GAG.PRo.gRT.gRH.INT|LTR%id92.982-len399|Score=681.982	Ntab.fa_ID1255_domain-structure:GAG.PRo.gRT.gRH.INT|LTR%id92.593-len405|Score=681.593	100.000	6221	0.0	11481
Ntab_RT.fa_ID181_domain-structure:GAG.PRo.gRT.gRH.aRH.INT|LTR%id97.163-len423|Score=742.163	Ntab.fa_ID1310_domain-structure:GAG.PRo.gRT.gRH.aRH.INT|LTR%id95.73-len562|Score=740.73	100.000	10779	0.0	19906
Ntab_RT.fa_ID182_domain-structure:GAG.PRo.gRT.gRH|LTR%id87.06-len711|Score=517.06	Ntab.fa_ID132620_domain-structure:GAG.PRo.gRT.gRH.INT|LTR%id89.865-len1332|Score=619.865	82.162	6716	0.0	5585
Ntab_RT.fa_ID185_domain-structure:gRT.gRH|Score=205.0	Ntab.fa_ID1327_domain-structure:gRT.gRH|Score=205.0	100.000	966	0.0	1781
Ntab_RT.fa_ID186_domain-structure:GAG.INT.gRT.gRH|LTR%id95.137-len329|Score=492.137	Ntab.fa_ID1335_domain-structure:GAG.INT.gRT.gRH|LTR%id92.925-len424|Score=489.925	100.000	7766	0.0	14342
Ntab_RT.fa_ID188_domain-structure:INT.gRT|Score=221.0	Ntab.fa_ID1341_domain-structure:INT.gRT|Score=221.0	100.000	1503	0.0	2776
Ntab_RT.fa_ID190_domain-structure:gRT.gRH.INT|Score=388.0	Ntab.fa_ID1351_domain-structure:PRo.gRT.gRH.INT|Score=477.0	100.000	2004	0.0	3701
Ntab_RT.fa_ID189_domain-structure:gRT|Score=20.0	Ntab.fa_ID127764_domain-structure:GAG.PRo.gRT.gRH.INT|LTR%id92.655-len708|Score=645.655	95.082	61	4.63e-19	95.3
Ntab_RT.fa_ID191_domain-structure:gRT|Score=91.0	Ntab.fa_ID58460_domain-structure:GAG.INT.gRT|Score=252.0	100.000	272	4.67e-141	503
Ntab_RT.fa_ID192_domain-structure:INT.gRT.gRH|LTR%id90.281-len463|Score=425.281	Ntab.fa_ID1385_domain-structure:INT.gRT.gRH|LTR%id90.302-len464|Score=425.302	100.000	4857	0.0	8970
Ntab_RT.fa_ID193_domain-structure:GAG.PRo.gRT.gRH.INT|LTR%id90.747-len616|Score=643.747	Ntab.fa_ID1390_domain-structure:GAG.PRo.gRT.gRH.INT|LTR%id90.747-len616|Score=643.747	100.000	8418	0.0	15546
Ntab_RT.fa_ID194_domain-structure:GAG.PRo.gRT.gRH.INT|LTR%id94.932-len1105|Score=681.932	Ntab.fa_ID1397_domain-structure:GAG.PRo.gRT.gRH.INT|LTR%id94.932-len1105|Score=681.932	100.000	8102	0.0	14958
Ntab_RT.fa_ID195_domain-structure:GAG.PRo.gRT.gRH.INT|LTR%id91.376-len487|Score=631.376	Ntab.fa_ID1399_domain-structure:GAG.PRo.gRT.gRH.INT|LTR%id90.373-len509|Score=630.373	100.000	8555	0.0	15799
Ntab_RT.fa_ID197_domain-structure:GAG.PRo.gRT.gRH.INT|LTR%id91.667-len396|Score=588.667	Ntab.fa_ID1402_domain-structure:GAG.PRo.gRT.gRH.INT|LTR%id88.793-len696|Score=585.793	100.000	5885	0.0	10868
Ntab_RT.fa_ID196_domain-structure:GAG.PRo.gRT.gRH.INT|LTR%id91.48-len446|Score=661.48	Ntab.fa_ID1404_domain-structure:GAG.PRo.gRT.gRH.INT|LTR%id91.48-len446|Score=661.48	100.000	10440	0.0	19280
Ntab_RT.fa_ID198_domain-structure:gRT.gRH|Score=233.0	Ntab.fa_ID1407_domain-structure:gRT.gRH|Score=233.0	100.000	1010	0.0	1866
Ntab_RT.fa_ID200_domain-structure:GAG.INT.gRT.gRH|LTR%id96.538-len260|Score=505.538	Ntab.fa_ID1411_domain-structure:GAG.INT.gRT.gRH|LTR%id96.538-len260|Score=505.538	100.000	6064	0.0	11199
Ntab_RT.fa_ID201_domain-structure:PRo.gRT.gRH.aRH.INT|LTR%id90.517-len348|Score=649.517	Ntab.fa_ID1440_domain-structure:PRo.gRT.gRH.aRH.INT|LTR%id88.889-len594|Score=647.889	100.000	11013	0.0	20338
Ntab_RT.fa_ID202_domain-structure:PRo.gRT.gRH.aRH.INT|LTR%id94.069-len725|Score=707.069	Ntab.fa_ID1441_domain-structure:PRo.gRT.gRH.aRH.INT|LTR%id94.077-len726|Score=707.077	100.000	11380	0.0	21015
Ntab_RT.fa_ID204_domain-structure:gRT.gRH|Score=285.0	Ntab.fa_ID1452_domain-structure:gRT.gRH|Score=285.0	100.000	1238	0.0	2287
Ntab_RT.fa_ID205_domain-structure:GAG.PRo.gRT.gRH.INT|Score=531.0	Ntab.fa_ID1457_domain-structure:GAG.PRo.gRT.gRH.INT|Score=531.0	100.000	5951	0.0	10990
Ntab_RT.fa_ID206_domain-structure:GAG.PRo.gRT.gRH.INT|LTR%id87.773-len458|Score=655.773	Ntab.fa_ID1459_domain-structure:GAG.PRo.gRT.gRH.INT|LTR%id83.514-len1292|Score=651.514	100.000	6340	0.0	11708
Ntab_RT.fa_ID207_domain-structure:GAG.PRo.gRT.gRH.INT|Score=575.0	Ntab.fa_ID1476_domain-structure:GAG.PRo.gRT.gRH.INT|Score=575.0	100.000	4572	0.0	8444
Ntab_RT.fa_ID208_domain-structure:GAG.PRo.gRT.gRH.aRH.INT|Score=525.0	Ntab.fa_ID1481_domain-structure:GAG.PRo.gRT.gRH.aRH.INT|Score=617.0	100.000	5825	0.0	10754
Ntab_RT.fa_ID210_domain-structure:gRT.gRH|Score=226.0	Ntab.fa_ID1482_domain-structure:gRT.gRH|Score=226.0	100.000	1038	0.0	1917
Ntab_RT.fa_ID212_domain-structure:GAG.PRo.gRT.gRH.INT|LTR%id97.059-len544|Score=739.059	Ntab.fa_ID1492_domain-structure:GAG.PRo.gRT.gRH.INT|Score=642.0	100.000	4408	0.0	8141
Ntab_RT.fa_ID213_domain-structure:GAG.INT.gRT.gRH|LTR%id93.878-len245|Score=413.878	Ntab.fa_ID1491_domain-structure:GAG.INT.gRT.gRH|LTR%id93.878-len245|Score=413.878	100.000	5318	0.0	9821
Ntab_RT.fa_ID214_domain-structure:GAG.PRo.gRT.gRH.INT|LTR%id94.469-len452|Score=614.469	Ntab.fa_ID1519_domain-structure:GAG.PRo.gRT.gRH.INT|LTR%id94.469-len452|Score=614.469	100.000	3366	0.0	6216
Ntab_RT.fa_ID216_domain-structure:gRT.gRH|Score=138.0	Ntab.fa_ID1531_domain-structure:gRT.gRH|Score=138.0	100.000	910	0.0	1681
Ntab_RT.fa_ID215_domain-structure:GAG.PRo.gRT.gRH.aRH|LTR%id92.22-len437|Score=667.22	Ntab.fa_ID1526_domain-structure:GAG.PRo.gRT.gRH.aRH|LTR%id90.78-len705|Score=665.78	100.000	10722	0.0	19800
Ntab_RT.fa_ID218_domain-structure:GAG.PRo.gRT.gRH.INT|LTR%id93.182-len1364|Score=678.182	Ntab.fa_ID1538_domain-structure:GAG.PRo.gRT.gRH.INT|LTR%id93.187-len1365|Score=678.187	100.000	12561	0.0	23196
Ntab_RT.fa_ID219_domain-structure:GAG.PRo.gRT|Score=306.0	Ntab.fa_ID1578_domain-structure:GAG.PRo.gRT|Score=306.0	100.000	2102	0.0	3882
Ntab_RT.fa_ID221_domain-structure:gRT.gRH.INT|Score=235.0	Ntab.fa_ID1589_domain-structure:gRT.gRH.INT|Score=235.0	100.000	1704	0.0	3147
Ntab_RT.fa_ID223_domain-structure:GAG.PRo.gRT.gRH.INT|LTR%id91.789-len816|Score=659.789	Ntab.fa_ID1600_domain-structure:GAG.PRo.gRT.gRH.INT|LTR%id90.576-len902|Score=658.576	100.000	5208	0.0	9618
Ntab_RT.fa_ID225_domain-structure:PRo.gRT.gRH.INT|LTR%id90.207-len531|Score=574.207	Ntab.fa_ID1611_domain-structure:PRo.gRT.gRH.INT|Score=484.0	100.000	3140	0.0	5799
Ntab_RT.fa_ID226_domain-structure:gRT.gRH|Score=151.0	Ntab.fa_ID1616_domain-structure:gRT.gRH|Score=151.0	100.000	927	0.0	1712
Ntab_RT.fa_ID224_domain-structure:GAG.PRo.gRT.gRH.aRH.INT|LTR%id98.942-len567|Score=805.942	Ntab.fa_ID32404_domain-structure:GAG.PRo.gRT.gRH.aRH.INT|LTR%id97.297-len555|Score=794.297	97.030	7273	0.0	12209
Ntab_RT.fa_ID229_domain-structure:GAG.PRo.gRT.gRH.INT|LTR%id86.937-len222|Score=605.937	Ntab.fa_ID1629_domain-structure:GAG.PRo.gRT.gRH.INT|LTR%id83.969-len1310|Score=602.969	100.000	8513	0.0	15721
Ntab_RT.fa_ID230_domain-structure:GAG.PRo.gRT.gRH.aRH.INT|LTR%id94.17-len223|Score=779.17	Ntab.fa_ID1631_domain-structure:GAG.PRo.gRT.gRH.aRH.INT|LTR%id94.17-len223|Score=779.17	100.000	11524	0.0	21281
Ntab_RT.fa_ID228_domain-structure:INT.gRT.gRH|LTR%id93.5-len200|Score=419.5	Ntab.fa_ID1626_domain-structure:INT.gRT.gRH|LTR%id88.21-len458|Score=414.21	100.000	8673	0.0	16017
Ntab_RT.fa_ID231_domain-structure:GAG.PRo.gRT.gRH.INT|Score=585.0	Ntab.fa_ID1642_domain-structure:GAG.PRo.gRT.gRH.INT|Score=585.0	100.000	3411	0.0	6300
Ntab_RT.fa_ID232_domain-structure:PRo.gRT.gRH.INT|LTR%id80.064-len311|Score=568.064	Ntab.fa_ID1650_domain-structure:PRo.gRT.gRH.INT|LTR%id80.064-len311|Score=568.064	100.000	5886	0.0	10863
Ntab_RT.fa_ID233_domain-structure:GAG.INT.gRT.gRH|LTR%id89.651-len860|Score=492.651	Ntab.fa_ID1694_domain-structure:GAG.INT.gRT.gRH|LTR%id89.038-len967|Score=492.038	100.000	8419	0.0	15548
Ntab_RT.fa_ID234_domain-structure:GAG.INT.gRT.gRH|LTR%id89.637-len386|Score=540.637	Ntab.fa_ID1705_domain-structure:GAG.INT.gRT.gRH|LTR%id88.952-len525|Score=539.952	100.000	4975	0.0	9188
Ntab_RT.fa_ID235_domain-structure:gRT.gRH|Score=234.0	Ntab.fa_ID1710_domain-structure:gRT.gRH|Score=234.0	100.000	1079	0.0	1993
Ntab_RT.fa_ID237_domain-structure:GAG.PRo.gRT.gRH|LTR%id92.933-len566|Score=569.933	Ntab.fa_ID1722_domain-structure:GAG.PRo.gRT.gRH|LTR%id92.931-len580|Score=569.931	100.000	6586	0.0	12163
Ntab_RT.fa_ID238_domain-structure:GAG.PRo.gRT.gRH.INT|LTR%id94.937-len316|Score=800.937	Ntab.fa_ID1724_domain-structure:GAG.PRo.gRT.gRH.INT|LTR%id93.932-len412|Score=799.932	100.000	10998	0.0	20310
Ntab_RT.fa_ID239_domain-structure:GAG.PRo.gRT.gRH.INT|LTR%id97.264-len658|Score=601.264	Ntab.fa_ID1795_domain-structure:GAG.PRo.gRT.gRH.INT|LTR%id97.281-len662|Score=601.281	100.000	7750	0.0	14308
Ntab_RT.fa_ID241_domain-structure:GAG.INT.gRT|Score=307.0	Ntab.fa_ID1808_domain-structure:GAG.INT.gRT|Score=307.0	100.000	3915	0.0	7230
Ntab_RT.fa_ID242_domain-structure:GAG.PRo.gRT.gRH.INT|LTR%id91.002-len589|Score=667.002	Ntab.fa_ID1811_domain-structure:GAG.PRo.gRT.gRH.INT|LTR%id89.882-len761|Score=665.8820000000001	100.000	10215	0.0	18864
Ntab_RT.fa_ID245_domain-structure:GAG.PRo.gRT.gRH.INT|LTR%id91.711-len374|Score=628.711	Ntab.fa_ID1823_domain-structure:GAG.PRo.gRT.gRH.INT|LTR%id87.978-len732|Score=624.978	100.000	8237	0.0	15211
Ntab_RT.fa_ID246_domain-structure:gRT.gRH.INT|LTR%id96.006-len1252|Score=464.006	Ntab.fa_ID1822_domain-structure:gRT.gRH.INT|LTR%id96.006-len1252|Score=464.006	100.000	8420	0.0	15546
Ntab_RT.fa_ID247_domain-structure:GAG.INT.gRT.gRH|LTR%id95.497-len533|Score=484.497	Ntab.fa_ID1826_domain-structure:GAG.INT.gRT.gRH|LTR%id95.506-len534|Score=484.506	100.000	3226	0.0	5958
Ntab_RT.fa_ID248_domain-structure:GAG.PRo.gRT.gRH|LTR%id93.458-len321|Score=566.458	Ntab.fa_ID1825_domain-structure:GAG.PRo.gRT.gRH|LTR%id93.478-len322|Score=566.478	100.000	4660	0.0	8595
Ntab_RT.fa_ID243_domain-structure:GAG.PRo.gRT.gRH|LTR%id90.728-len302|Score=509.728	Ntab.fa_ID1821_domain-structure:GAG.PRo.gRT.gRH|LTR%id90.728-len302|Score=509.728	100.000	7928	0.0	14637
Ntab_RT.fa_ID244_domain-structure:GAG.PRo.gRT.gRH.INT|LTR%id91.124-len169|Score=633.124	Ntab.fa_ID1818_domain-structure:GAG.PRo.gRT.gRH.INT|LTR%id85.0-len280|Score=663.0	100.000	11564	0.0	21355
Ntab_RT.fa_ID249_domain-structure:GAG.gRT|Score=189.0	Ntab.fa_ID1844_domain-structure:GAG.gRT.GAG|Score=257.0	100.000	704	0.0	1301
Ntab_RT.fa_ID250_domain-structure:GAG.INT.gRT.gRH|LTR%id95.5-len800|Score=503.5	Ntab.fa_ID1846_domain-structure:GAG.INT.gRT.gRH|LTR%id95.545-len808|Score=503.545	100.000	7545	0.0	13934
Ntab_RT.fa_ID251_domain-structure:gRT.gRH.aRH.INT|Score=351.0	Ntab.fa_ID1850_domain-structure:gRT.gRH.aRH.INT|Score=351.0	100.000	2070	0.0	3823
Ntab_RT.fa_ID253_domain-structure:GAG.PRo.gRT.gRH.INT|LTR%id91.834-len747|Score=658.8340000000001	Ntab.fa_ID1849_domain-structure:GAG.PRo.gRT.gRH.INT|LTR%id91.888-len752|Score=658.888	100.000	8762	0.0	16181
Ntab_RT.fa_ID255_domain-structure:GAG.INT.gRT|Score=330.0	Ntab.fa_ID1854_domain-structure:GAG.INT.gRT|Score=330.0	100.000	4020	0.0	7424
Ntab_RT.fa_ID258_domain-structure:INT.gRT.gRH|LTR%id86.643-len277|Score=503.64300000000003	Ntab.fa_ID1875_domain-structure:INT.gRT.gRH|LTR%id86.643-len277|Score=503.64300000000003	100.000	5616	0.0	10371
Ntab_RT.fa_ID257_domain-structure:GAG.INT.gRT|Score=147.0	Ntab.fa_ID1871_domain-structure:GAG.INT.gRT|Score=147.0	100.000	2476	0.0	4573
Ntab_RT.fa_ID259_domain-structure:GAG.PRo.gRT.gRH.INT|LTR%id89.311-len842|Score=676.311	Ntab.fa_ID1879_domain-structure:GAG.PRo.gRT.gRH.INT|LTR%id89.215-len853|Score=676.215	100.000	8668	0.0	16007
Ntab_RT.fa_ID261_domain-structure:PRo.gRT|Score=167.0	Ntab.fa_ID1894_domain-structure:PRo.gRT|Score=167.0	100.000	1950	0.0	3602
Ntab_RT.fa_ID262_domain-structure:GAG.INT.gRT.gRH|LTR%id90.301-len299|Score=407.301	Ntab.fa_ID1909_domain-structure:GAG.INT.gRT.gRH|LTR%id90.365-len301|Score=407.365	100.000	4874	0.0	9001
Ntab_RT.fa_ID263_domain-structure:GAG.INT.gRT.gRH|LTR%id95.449-len835|Score=466.449	Ntab.fa_ID1914_domain-structure:GAG.INT.gRT.gRH|LTR%id95.363-len841|Score=466.363	100.000	4281	0.0	7906
Ntab_RT.fa_ID264_domain-structure:PRo.gRT.gRH.aRH.INT|LTR%id92.768-len401|Score=679.768	Ntab.fa_ID1929_domain-structure:PRo.gRT.gRH.aRH.INT|LTR%id91.445-len526|Score=678.4449999999999	100.000	10909	0.0	20146
Ntab_RT.fa_ID265_domain-structure:GAG.PRo.gRT.gRH.INT|LTR%id93.068-len678|Score=645.068	Ntab.fa_ID1928_domain-structure:GAG.PRo.gRT.gRH.INT|LTR%id92.691-len862|Score=644.691	100.000	4460	0.0	8233
Ntab_RT.fa_ID266_domain-structure:GAG.PRo.gRT.gRH.aRH.INT|LTR%id94.018-len652|Score=763.018	Ntab.fa_ID1932_domain-structure:GAG.PRo.gRT.gRH.aRH.INT|LTR%id94.028-len653|Score=763.028	100.000	11427	0.0	21102
Ntab_RT.fa_ID268_domain-structure:gRT.gRH|Score=128.0	Ntab.fa_ID1935_domain-structure:gRT.gRH|Score=128.0	100.000	743	0.0	1373
Ntab_RT.fa_ID270_domain-structure:PRo.gRT.gRH.aRH.INT|Score=612.0	Ntab.fa_ID1946_domain-structure:PRo.gRT.gRH.aRH.INT|Score=612.0	100.000	3203	0.0	5915
Ntab_RT.fa_ID271_domain-structure:GAG.PRo.gRT.gRH.INT|LTR%id88.189-len1016|Score=654.189	Ntab.fa_ID1954_domain-structure:GAG.PRo.gRT.gRH.INT|LTR%id87.643-len526|Score=525.643	100.000	8354	0.0	15428
Ntab_RT.fa_ID272_domain-structure:GAG.PRo.gRT.gRH.INT|LTR%id96.403-len278|Score=631.403	Ntab.fa_ID1959_domain-structure:GAG.PRo.gRT.gRH.INT|LTR%id94.35-len354|Score=629.35	100.000	5213	0.0	9627
Ntab_RT.fa_ID273_domain-structure:GAG.PRo.gRT.gRH.INT|LTR%id87.73-len326|Score=630.73	Ntab.fa_ID1969_domain-structure:GAG.PRo.gRT.gRH.INT|LTR%id82.102-len866|Score=625.102	100.000	5625	0.0	10388
Ntab_RT.fa_ID274_domain-structure:GAG.PRo.gRT.gRH|LTR%id87.761-len335|Score=539.761	Ntab.fa_ID1981_domain-structure:GAG.PRo.gRT.gRH|LTR%id85.814-len719|Score=537.814	100.000	7997	0.0	14768
Ntab_RT.fa_ID275_domain-structure:GAG.PRo.gRT.gRH.aRH.INT|LTR%id96.141-len622|Score=773.141	Ntab.fa_ID2011_domain-structure:GAG.PRo.gRT.gRH.aRH.INT|LTR%id96.141-len622|Score=773.141	100.000	11531	0.0	21294
Ntab_RT.fa_ID276_domain-structure:gRT.gRH.aRH.INT|Score=422.0	Ntab.fa_ID2015_domain-structure:gRT.gRH.aRH.INT|Score=422.0	100.000	2124	0.0	3923
Ntab_RT.fa_ID279_domain-structure:gRT.gRH.INT|Score=365.0	Ntab.fa_ID2022_domain-structure:gRT.gRH.INT|Score=365.0	100.000	1893	0.0	3496
Ntab_RT.fa_ID280_domain-structure:gRH.gRT.gRH.INT|Score=300.0	Ntab.fa_ID2048_domain-structure:gRH.gRT.gRH.INT|Score=300.0	100.000	2330	0.0	4303
Ntab_RT.fa_ID281_domain-structure:GAG.PRo.gRT.gRH.aRH.INT|Score=703.0	Ntab.fa_ID2059_domain-structure:GAG.PRo.gRT.gRH.aRH.INT|Score=703.0	100.000	5916	0.0	10925
Ntab_RT.fa_ID282_domain-structure:GAG.INT.gRT.gRH|LTR%id92.603-len365|Score=482.603	Ntab.fa_ID2076_domain-structure:GAG.INT.gRT.gRH|LTR%id90.826-len436|Score=465.826	100.000	5192	0.0	9588
Ntab_RT.fa_ID283_domain-structure:GAG.PRo.gRT.gRH|LTR%id91.154-len260|Score=524.154	Ntab.fa_ID2423_domain-structure:GAG.PRo.gRT.gRH.INT|LTR%id88.139-len2875|Score=475.139	86.552	6566	0.0	7162
Ntab_RT.fa_ID284_domain-structure:INT.gRT.gRH|LTR%id92.461-len1459|Score=544.461	Ntab.fa_ID2099_domain-structure:INT.gRT.gRH|LTR%id92.471-len1461|Score=544.471	100.000	10653	0.0	19629
Ntab_RT.fa_ID286_domain-structure:GAG.PRo.gRT.gRH.INT|LTR%id95.857-len1038|Score=560.857	Ntab.fa_ID2112_domain-structure:GAG.PRo.gRT.gRH.INT|LTR%id95.785-len1044|Score=560.785	100.000	7241	0.0	13372
Ntab_RT.fa_ID285_domain-structure:GAG.PRo.gRT.gRH.aRH.INT|LTR%id95.645-len574|Score=776.645	Ntab.fa_ID2111_domain-structure:GAG.PRo.gRT.gRH.aRH.INT|LTR%id95.267-len655|Score=776.267	100.000	11102	0.0	20495
Ntab_RT.fa_ID287_domain-structure:gRT.gRH|Score=231.0	Ntab.fa_ID2122_domain-structure:gRT.gRH|Score=231.0	100.000	959	0.0	1772
Ntab_RT.fa_ID288_domain-structure:GAG.PRo.gRT.gRH.INT|LTR%id94.485-len272|Score=637.485	Ntab.fa_ID2136_domain-structure:GAG.PRo.gRT.gRH.INT|Score=543.0	100.000	4385	0.0	8094
Ntab_RT.fa_ID289_domain-structure:gRT.gRH.aRH|LTR%id91.615-len322|Score=289.615	Ntab.fa_ID2139_domain-structure:gRT.gRH.aRH|LTR%id86.595-len746|Score=284.595	100.000	7397	0.0	13660
Ntab_RT.fa_ID291_domain-structure:gRT.gRH|Score=266.0	Ntab.fa_ID2141_domain-structure:gRT.gRH|Score=266.0	100.000	1294	0.0	2390
Ntab_RT.fa_ID292_domain-structure:GAG.gRT.gRH|LTR%id96.038-len631|Score=397.038	Ntab.fa_ID2156_domain-structure:GAG.gRT.gRH|LTR%id95.912-len636|Score=396.91200000000003	100.000	5271	0.0	9734
Ntab_RT.fa_ID293_domain-structure:GAG.PRo.gRT.gRH.INT|Score=474.0	Ntab.fa_ID2166_domain-structure:GAG.PRo.gRT.gRH.INT|Score=474.0	100.000	4529	0.0	8364
Ntab_RT.fa_ID294_domain-structure:GAG.PRo.gRT.gRH.INT|Score=598.0	Ntab.fa_ID2164_domain-structure:GAG.PRo.gRT.gRH.INT|Score=598.0	100.000	5060	0.0	9345
Ntab_RT.fa_ID296_domain-structure:GAG.PRo.gRT|LTR%id86.036-len222|Score=409.036	Ntab.fa_ID2186_domain-structure:GAG.PRo.gRT|LTR%id81.808-len863|Score=404.808	100.000	5455	0.0	10074
Ntab_RT.fa_ID295_domain-structure:GAG.PRo.gRT.gRH.INT|LTR%id90.553-len434|Score=598.553	Ntab.fa_ID2183_domain-structure:GAG.PRo.gRT.gRH.INT|LTR%id90.135-len446|Score=598.135	100.000	8182	0.0	15110
Ntab_RT.fa_ID297_domain-structure:GAG.INT.gRT.gRH|LTR%id96.371-len248|Score=486.371	Ntab.fa_ID2202_domain-structure:GAG.INT.gRT.gRH|LTR%id96.4-len250|Score=486.4	100.000	5031	0.0	9291
Ntab_RT.fa_ID298_domain-structure:GAG.INT.gRT.gRH|LTR%id95.596-len386|Score=507.596	Ntab.fa_ID2208_domain-structure:GAG.INT.gRT.gRH|LTR%id95.596-len386|Score=507.596	100.000	3893	0.0	7190
Ntab_RT.fa_ID301_domain-structure:GAG.PRo.gRT.gRH.aRH.INT|LTR%id91.6-len250|Score=783.6	Ntab.fa_ID2218_domain-structure:GAG.PRo.gRT.gRH.aRH.INT|LTR%id90.406-len271|Score=782.406	100.000	11232	0.0	20742
Ntab_RT.fa_ID302_domain-structure:GAG.PRo.gRT.gRH.INT|LTR%id94.695-len1263|Score=649.6949999999999	Ntab.fa_ID2213_domain-structure:GAG.PRo.gRT.gRH.INT|LTR%id94.633-len1267|Score=649.633	100.000	12275	0.0	22668
Ntab_RT.fa_ID300_domain-structure:GAG.INT.gRT|Score=346.0	Ntab.fa_ID2216_domain-structure:GAG.INT.gRT|Score=346.0	100.000	3369	0.0	6222
Ntab_RT.fa_ID303_domain-structure:GAG.PRo.gRT.gRH.INT|LTR%id98.23-len452|Score=651.23	Ntab.fa_ID2223_domain-structure:GAG.PRo.gRT.gRH.INT|LTR%id98.23-len452|Score=651.23	100.000	5274	0.0	9740
Ntab_RT.fa_ID304_domain-structure:PRo.gRT.gRH.aRH.INT|Score=482.0	Ntab.fa_ID2224_domain-structure:PRo.gRT.gRH.aRH.INT|Score=482.0	100.000	3995	0.0	7378
Ntab_RT.fa_ID305_domain-structure:GAG.PRo.gRT.gRH.INT|LTR%id94.724-len398|Score=695.724	Ntab.fa_ID2230_domain-structure:GAG.PRo.gRT.gRH.INT|LTR%id94.724-len398|Score=695.724	100.000	11089	0.0	20478
Ntab_RT.fa_ID306_domain-structure:PRo.gRT.gRH|LTR%id93.644-len472|Score=451.644	Ntab.fa_ID2231_domain-structure:PRo.gRT.gRH|LTR%id93.644-len472|Score=451.644	100.000	8363	0.0	15444
Ntab_RT.fa_ID307_domain-structure:GAG.PRo.gRT.gRH.INT|LTR%id97.17-len318|Score=617.17	Ntab.fa_ID2246_domain-structure:GAG.PRo.gRT.gRH.INT|LTR%id96.629-len178|Score=616.629	100.000	10047	0.0	18550
Ntab_RT.fa_ID308_domain-structure:INT.gRT.gRH|LTR%id89.377-len273|Score=452.377	Ntab.fa_ID2247_domain-structure:INT.gRT.gRH|LTR%id89.377-len273|Score=452.377	100.000	6068	0.0	11199
Ntab_RT.fa_ID309_domain-structure:PRo.gRT.gRH.INT|LTR%id89.067-len375|Score=560.067	Ntab.fa_ID2250_domain-structure:PRo.gRT.gRH.INT|LTR%id81.858-len1819|Score=552.858	100.000	7571	0.0	13982
Ntab_RT.fa_ID310_domain-structure:GAG.INT.gRT.gRH|LTR%id94.286-len420|Score=489.286	Ntab.fa_ID2266_domain-structure:GAG.INT.gRT.gRH|LTR%id94.34-len424|Score=489.34000000000003	100.000	9678	0.0	17872
Ntab_RT.fa_ID311_domain-structure:GAG.PRo.gRT.gRH.aRH.INT|LTR%id93.657-len741|Score=738.657	Ntab.fa_ID2267_domain-structure:GAG.PRo.gRT.gRH.aRH.INT|LTR%id93.674-len743|Score=738.674	100.000	11552	0.0	21333
Ntab_RT.fa_ID312_domain-structure:PRo.gRT.gRH|LTR%id89.637-len193|Score=322.637	Ntab.fa_ID2270_domain-structure:PRo.gRT.gRH|LTR%id79.901-len1214|Score=272.901	100.000	5889	0.0	10876
Ntab_RT.fa_ID313_domain-structure:GAG.PRo.gRT|LTR%id89.522-len439|Score=333.522	Ntab.fa_ID2308_domain-structure:GAG.PRo.gRT|LTR%id89.219-len538|Score=333.219	100.000	4459	0.0	8235
Ntab_RT.fa_ID314_domain-structure:INT.gRT.gRH|LTR%id91.541-len331|Score=372.541	Ntab.fa_ID2314_domain-structure:INT.gRT.gRH|LTR%id91.541-len331|Score=372.541	100.000	6095	0.0	11256
Ntab_RT.fa_ID315_domain-structure:GAG.PRo.gRT.gRH.INT|LTR%id90.411-len365|Score=624.4110000000001	Ntab.fa_ID2318_domain-structure:GAG.PRo.gRT.gRH.INT|LTR%id86.891-len534|Score=620.891	100.000	5788	0.0	10689
Ntab_RT.fa_ID316_domain-structure:GAG.PRo.gRT.gRH.INT|LTR%id90.695-len1021|Score=621.6949999999999	Ntab.fa_ID2323_domain-structure:GAG.gRT.gRH.INT|LTR%id90.695-len1021|Score=578.6949999999999	100.000	9228	0.0	17042
Ntab_RT.fa_ID317_domain-structure:gRT.gRH|Score=178.0	Ntab.fa_ID2322_domain-structure:gRT.gRH|Score=178.0	100.000	815	0.0	1506
Ntab_RT.fa_ID320_domain-structure:gRT.gRH|Score=270.0	Ntab.fa_ID2329_domain-structure:gRT.gRH|Score=270.0	100.000	1226	0.0	2265
Ntab_RT.fa_ID322_domain-structure:gRT.gRH.aRH.INT|Score=450.0	Ntab.fa_ID2383_domain-structure:gRT.gRH.aRH.INT|Score=450.0	100.000	2357	0.0	4353
Ntab_RT.fa_ID323_domain-structure:GAG.INT.gRT.gRH|LTR%id88.649-len555|Score=578.649	Ntab.fa_ID2373_domain-structure:GAG.INT.gRT.gRH|Score=490.0	100.000	6166	0.0	11387
Ntab_RT.fa_ID321_domain-structure:GAG.PRo.gRT.gRH.INT|LTR%id88.318-len214|Score=652.318	Ntab.fa_ID2384_domain-structure:GAG.PRo.gRT.gRH.INT|LTR%id81.193-len654|Score=645.193	100.000	12347	0.0	22749
Ntab_RT.fa_ID324_domain-structure:GAG.PRo.gRT.gRH.INT|Score=549.0	Ntab.fa_ID2394_domain-structure:GAG.PRo.gRT.gRH.INT|Score=549.0	100.000	4694	0.0	8669
Ntab_RT.fa_ID325_domain-structure:PRo.gRT.gRH.aRH.INT|LTR%id91.993-len587|Score=651.9929999999999	Ntab.fa_ID2407_domain-structure:PRo.gRT.gRH.aRH.INT|LTR%id92.02-len589|Score=652.02	100.000	11221	0.0	20722
Ntab_RT.fa_ID326_domain-structure:GAG.PRo.gRT.gRH|LTR%id93.084-len1070|Score=451.084	Ntab.fa_ID2432_domain-structure:GAG.PRo.gRT.gRH|LTR%id88.661-len1561|Score=446.661	100.000	6578	0.0	12144
Ntab_RT.fa_ID327_domain-structure:GAG.PRo.gRT.gRH.INT|Score=516.0	Ntab.fa_ID2431_domain-structure:GAG.PRo.gRT.gRH.INT|Score=516.0	100.000	4645	0.0	8578
Ntab_RT.fa_ID328_domain-structure:GAG.PRo.gRT.gRH.INT|Score=500.0	Ntab.fa_ID2440_domain-structure:GAG.PRo.gRT.gRH.INT|Score=500.0	100.000	3534	0.0	6527
Ntab_RT.fa_ID329_domain-structure:GAG.INT.gRT.gRH|Score=396.0	Ntab.fa_ID2457_domain-structure:GAG.INT.gRT.gRH|Score=396.0	100.000	4133	0.0	7633
Ntab_RT.fa_ID330_domain-structure:PRo.gRT|LTR%id93.211-len928|Score=302.211	Ntab.fa_ID2459_domain-structure:PRo.gRT|LTR%id93.219-len929|Score=302.219	100.000	5239	0.0	9675
Ntab_RT.fa_ID331_domain-structure:INT.gRT|Score=77.0	Ntab.fa_ID2463_domain-structure:INT.gRT|Score=77.0	100.000	982	0.0	1814
Ntab_RT.fa_ID333_domain-structure:GAG.INT.gRT.gRH|LTR%id94.545-len110|Score=475.545	Ntab.fa_ID2467_domain-structure:GAG.INT.gRT.gRH|LTR%id94.545-len110|Score=475.545	100.000	6730	0.0	12429
Ntab_RT.fa_ID334_domain-structure:GAG.PRo.gRT.gRH.INT|Score=500.0	Ntab.fa_ID2473_domain-structure:GAG.PRo.gRT.gRH.INT|Score=500.0	100.000	2781	0.0	5136
Ntab_RT.fa_ID335_domain-structure:GAG.PRo.gRT.gRH.INT|LTR%id96.71-len1307|Score=671.71	Ntab.fa_ID2475_domain-structure:GAG.PRo.gRT.gRH.INT|LTR%id96.71-len1307|Score=671.71	100.000	12160	0.0	22456
Ntab_RT.fa_ID336_domain-structure:GAG.PRo.gRT.gRH.INT|LTR%id94.416-len197|Score=656.4159999999999	Ntab.fa_ID2481_domain-structure:GAG.PRo.gRT.gRH.INT|LTR%id92.952-len227|Score=533.952	100.000	7014	0.0	12953
Ntab_RT.fa_ID338_domain-structure:GAG.INT.gRT|Score=291.0	Ntab.fa_ID2488_domain-structure:GAG.INT.gRT|Score=291.0	100.000	4037	0.0	7456
Ntab_RT.fa_ID339_domain-structure:GAG.PRo.gRT.gRH.aRH.INT|LTR%id94.595-len333|Score=715.595	Ntab.fa_ID2500_domain-structure:GAG.PRo.gRT.gRH.aRH.INT|LTR%id89.466-len712|Score=710.466	100.000	10783	0.0	19913
Ntab_RT.fa_ID340_domain-structure:GAG.PRo.gRT.gRH.INT|LTR%id91.492-len905|Score=532.492	Ntab.fa_ID2516_domain-structure:GAG.PRo.gRT.gRH.INT|LTR%id92.977-len299|Score=658.977	100.000	8366	0.0	15446
Ntab_RT.fa_ID341_domain-structure:PRo.gRT|LTR%id89.649-len541|Score=339.649	Ntab.fa_ID2527_domain-structure:PRo.gRT|LTR%id88.538-len602|Score=338.538	100.000	8370	0.0	15457
Ntab_RT.fa_ID342_domain-structure:GAG.INT.gRT.gRH|LTR%id98.649-len296|Score=1009.649	Ntab.fa_ID2530_domain-structure:GAG.INT.gRT.gRH|LTR%id97.175-len354|Score=1008.175	100.000	4947	0.0	9136
Ntab_RT.fa_ID343_domain-structure:GAG.PRo.gRT.gRH.aRH.INT|Score=587.0	Ntab.fa_ID2542_domain-structure:GAG.PRo.gRT.gRH.aRH.INT|Score=587.0	100.000	4221	0.0	7795
Ntab_RT.fa_ID344_domain-structure:GAG.PRo.gRT.gRH.INT|LTR%id91.508-len577|Score=578.508	Ntab.fa_ID2552_domain-structure:GAG.PRo.gRT.gRH.INT|LTR%id91.581-len582|Score=578.581	100.000	8599	0.0	15880
Ntab_RT.fa_ID345_domain-structure:GAG.PRo.gRT.gRH|LTR%id90.56-len339|Score=439.56	Ntab.fa_ID2572_domain-structure:GAG.PRo.gRT.gRH|LTR%id90.588-len340|Score=439.58799999999997	100.000	9743	0.0	17993
Ntab_RT.fa_ID347_domain-structure:INT.gRT|Score=252.0	Ntab.fa_ID2608_domain-structure:INT.gRT|Score=252.0	100.000	1763	0.0	3256
Ntab_RT.fa_ID348_domain-structure:gRT.gRH|LTR%id93.885-len278|Score=300.885	Ntab.fa_ID2616_domain-structure:gRT.gRH|LTR%id93.885-len278|Score=300.885	100.000	5195	0.0	9594
Ntab_RT.fa_ID349_domain-structure:GAG.PRo.gRT.gRH.INT|LTR%id93.481-len1396|Score=673.481	Ntab.fa_ID2637_domain-structure:GAG.PRo.gRT.gRH.INT|LTR%id93.481-len1396|Score=673.481	100.000	12810	0.0	23653
Ntab_RT.fa_ID350_domain-structure:GAG.PRo.gRT.gRH.INT|LTR%id96.235-len425|Score=675.235	Ntab.fa_ID2651_domain-structure:GAG.PRo.gRT.gRH.INT|LTR%id96.235-len425|Score=675.235	100.000	5134	0.0	9481
Ntab_RT.fa_ID351_domain-structure:GAG.PRo.gRT.gRH.INT|LTR%id90.826-len327|Score=704.826	Ntab.fa_ID20612_domain-structure:GAG.PRo.gRT.gRH.aRH.INT|LTR%id94.128-len545|Score=731.128	88.053	6763	0.0	7926
Ntab_RT.fa_ID353_domain-structure:gRT.gRH|Score=219.0	Ntab.fa_ID2661_domain-structure:gRT.gRH|Score=219.0	100.000	1016	0.0	1877
Ntab_RT.fa_ID354_domain-structure:gRT.gRH|Score=209.0	Ntab.fa_ID2672_domain-structure:gRT.gRH|Score=209.0	100.000	919	0.0	1698
Ntab_RT.fa_ID356_domain-structure:GAG.INT.gRT.gRH|LTR%id95.273-len275|Score=506.273	Ntab.fa_ID2670_domain-structure:GAG.INT.gRT.gRH|LTR%id95.357-len280|Score=506.35699999999997	100.000	6240	0.0	11520
Ntab_RT.fa_ID358_domain-structure:gRT.gRH|Score=276.0	Ntab.fa_ID2674_domain-structure:gRT.gRH|Score=276.0	100.000	1207	0.0	2230
Ntab_RT.fa_ID359_domain-structure:gRT.gRH.INT|Score=496.0	Ntab.fa_ID2678_domain-structure:gRT.gRH.INT|Score=496.0	100.000	2430	0.0	4488
Ntab_RT.fa_ID360_domain-structure:GAG.PRo.gRT.gRH.aRH.INT|LTR%id90.941-len287|Score=719.941	Ntab.fa_ID2680_domain-structure:GAG.PRo.gRT.gRH.aRH.INT|LTR%id85.737-len617|Score=714.737	100.000	10761	0.0	19869
Ntab_RT.fa_ID361_domain-structure:GAG.INT.gRT.gRH|LTR%id93.659-len205|Score=486.659	Ntab.fa_ID2699_domain-structure:GAG.INT.gRT.gRH|LTR%id91.931-len347|Score=484.931	100.000	4900	0.0	9049
Ntab_RT.fa_ID362_domain-structure:GAG.PRo.gRT.gRH.aRH.INT|LTR%id93.127-len291|Score=766.127	Ntab.fa_ID2712_domain-structure:GAG.PRo.gRT.gRH.aRH.INT|LTR%id91.485-len458|Score=764.485	100.000	10685	0.0	19732
Ntab_RT.fa_ID363_domain-structure:GAG.PRo.gRT.gRH.INT|LTR%id88.844-len493|Score=650.844	Ntab.fa_ID2716_domain-structure:GAG.PRo.gRT.gRH.INT|LTR%id87.692-len715|Score=649.692	100.000	10899	0.0	20127
Ntab_RT.fa_ID364_domain-structure:GAG.PRo.gRT.gRH.INT|LTR%id91.912-len816|Score=542.912	Ntab.fa_ID2713_domain-structure:GAG.PRo.gRT.gRH.INT|LTR%id89.217-len1085|Score=540.217	100.000	7869	0.0	14532
Ntab_RT.fa_ID365_domain-structure:PRo.gRT.gRH.aRH.INT|Score=571.0	Ntab.fa_ID2718_domain-structure:PRo.gRT.gRH.aRH.INT|LTR%id93.515-len293|Score=664.515	100.000	3927	0.0	7252
Ntab_RT.fa_ID367_domain-structure:gRT.gRH|Score=165.0	Ntab.fa_ID2719_domain-structure:gRT.gRH|Score=165.0	100.000	767	0.0	1417
Ntab_RT.fa_ID369_domain-structure:GAG.PRo.gRT.gRH.INT|LTR%id96.676-len361|Score=657.676	Ntab.fa_ID2727_domain-structure:GAG.PRo.gRT.gRH.INT|LTR%id96.649-len388|Score=657.649	100.000	7783	0.0	14369
Ntab_RT.fa_ID370_domain-structure:GAG.PRo.gRT.gRH.INT|LTR%id90.122-len901|Score=598.122	Ntab.fa_ID2734_domain-structure:GAG.PRo.gRT.gRH.INT|LTR%id89.519-len935|Score=597.519	100.000	8776	0.0	16207
Ntab_RT.fa_ID371_domain-structure:INT.gRT.gRH|LTR%id88.859-len368|Score=411.859	Ntab.fa_ID2765_domain-structure:INT.gRT.gRH|LTR%id83.128-len569|Score=406.128	100.000	5493	0.0	10144
Ntab_RT.fa_ID372_domain-structure:PRo.gRT.gRH.INT|LTR%id89.809-len314|Score=521.809	Ntab.fa_ID2784_domain-structure:PRo.gRT.gRH.INT|LTR%id85.892-len482|Score=517.892	100.000	5083	0.0	9387
Ntab_RT.fa_ID373_domain-structure:INT.gRT.gRH|LTR%id93.562-len233|Score=444.562	Ntab.fa_ID2791_domain-structure:INT.gRT.gRH|LTR%id93.562-len233|Score=444.562	100.000	5561	0.0	10270
Ntab_RT.fa_ID374_domain-structure:GAG.PRo.gRT.gRH.INT|LTR%id93.356-len587|Score=681.356	Ntab.fa_ID2797_domain-structure:GAG.PRo.gRT.gRH.INT|Score=685.0	100.000	5037	0.0	9302
Ntab_RT.fa_ID375_domain-structure:PRo.gRT|Score=196.0	Ntab.fa_ID2837_domain-structure:PRo.gRT|Score=196.0	100.000	983	0.0	1816
Ntab_RT.fa_ID377_domain-structure:gRT.gRH|LTR%id88.825-len349|Score=378.825	Ntab.fa_ID54178_domain-structure:GAG.PRo.gRT.gRH.INT|LTR%id89.328-len1921|Score=613.328	85.457	3727	0.0	3838
Ntab_RT.fa_ID378_domain-structure:PRo.gRT.gRH|LTR%id98.206-len836|Score=469.206	Ntab.fa_ID2875_domain-structure:PRo.gRT.gRH|LTR%id98.214-len840|Score=469.214	100.000	8018	0.0	14803
Ntab_RT.fa_ID380_domain-structure:GAG.PRo.gRT.gRH.INT|Score=532.0	Ntab.fa_ID2889_domain-structure:GAG.PRo.gRT.gRH.INT|Score=532.0	100.000	4616	0.0	8525
Ntab_RT.fa_ID379_domain-structure:GAG.PRo.gRT.gRH.aRH.gRH|Score=570.0	Ntab.fa_ID2888_domain-structure:GAG.PRo.gRT.gRH.aRH.gRH|Score=570.0	100.000	3506	0.0	6475
Ntab_RT.fa_ID381_domain-structure:GAG.PRo.gRT.gRH.aRH.INT|LTR%id90.024-len421|Score=688.024	Ntab.fa_ID2926_domain-structure:GAG.PRo.gRT.gRH.aRH.INT|LTR%id90.407-len688|Score=688.407	100.000	10641	0.0	19651
Ntab_RT.fa_ID382_domain-structure:GAG.PRo.gRT.gRH.INT|LTR%id99.097-len775|Score=689.097	Ntab.fa_ID2949_domain-structure:GAG.PRo.gRT.gRH.INT|LTR%id99.099-len777|Score=689.099	100.000	7701	0.0	14222
Ntab_RT.fa_ID383_domain-structure:GAG.PRo.gRT.gRH.INT|Score=603.0	Ntab.fa_ID2951_domain-structure:GAG.PRo.gRT.gRH.INT|LTR%id79.296-len483|Score=682.296	100.000	4693	0.0	8667
Ntab_RT.fa_ID384_domain-structure:GAG.PRo.gRT.gRH.aRH.INT|Score=746.0	Ntab.fa_ID2955_domain-structure:GAG.PRo.gRT.gRH.aRH.INT|Score=746.0	100.000	4534	0.0	8370
Ntab_RT.fa_ID385_domain-structure:GAG.INT.gRT.gRH|LTR%id89.457-len313|Score=477.457	Ntab.fa_ID2954_domain-structure:GAG.INT.gRT.gRH|LTR%id87.64-len356|Score=475.64	100.000	6390	0.0	11801
Ntab_RT.fa_ID388_domain-structure:gRT.gRH|Score=303.0	Ntab.fa_ID2962_domain-structure:gRT.gRH|Score=303.0	100.000	1264	0.0	2335
Ntab_RT.fa_ID389_domain-structure:GAG.gRT.gRH.aRH.INT|LTR%id88.746-len311|Score=554.746	Ntab.fa_ID2958_domain-structure:GAG.gRT.gRH.aRH.INT|LTR%id86.7-len594|Score=552.7	100.000	9654	0.0	17828
Ntab_RT.fa_ID386_domain-structure:GAG.PRo.gRT.gRH.aRH.INT|LTR%id93.063-len591|Score=745.063	Ntab.fa_ID2956_domain-structure:GAG.PRo.gRT.gRH.aRH.INT|LTR%id93.063-len591|Score=745.063	100.000	10889	0.0	20109
Ntab_RT.fa_ID391_domain-structure:GAG.INT.gRT|Score=278.0	Ntab.fa_ID2960_domain-structure:GAG.INT.gRT|Score=278.0	100.000	2959	0.0	5465
Ntab_RT.fa_ID392_domain-structure:GAG.INT.gRT.gRH|LTR%id93.306-len493|Score=501.306	Ntab.fa_ID2984_domain-structure:GAG.INT.gRT.gRH|LTR%id90.226-len839|Score=498.226	100.000	9876	0.0	18234
Ntab_RT.fa_ID393_domain-structure:gRT.gRH|Score=154.0	Ntab.fa_ID2986_domain-structure:gRT.gRH|Score=154.0	100.000	1164	0.0	2150
Ntab_RT.fa_ID395_domain-structure:GAG.PRo.gRT.gRH|LTR%id96.607-len560|Score=547.607	Ntab.fa_ID69156_domain-structure:GAG.PRo.gRT.gRH|LTR%id92.551-len2309|Score=375.551	89.604	6358	0.0	8035
Ntab_RT.fa_ID397_domain-structure:GAG.PRo.gRT|Score=273.0	Ntab.fa_ID3030_domain-structure:GAG.PRo.gRT|Score=273.0	100.000	1887	0.0	3485
Ntab_RT.fa_ID396_domain-structure:gRT.gRH.INT|Score=322.0	Ntab.fa_ID3029_domain-structure:gRT.gRH.INT|Score=322.0	100.000	1764	0.0	3258
Ntab_RT.fa_ID399_domain-structure:GAG.PRo.gRT.gRH.aRH.INT|LTR%id92.497-len733|Score=747.497	Ntab.fa_ID3046_domain-structure:GAG.PRo.gRT.gRH.aRH.INT|LTR%id92.402-len737|Score=747.402	100.000	11395	0.0	21043
Ntab_RT.fa_ID398_domain-structure:GAG.INT.gRT.gRH|LTR%id92.766-len235|Score=480.766	Ntab.fa_ID3041_domain-structure:GAG.INT.gRT.gRH|LTR%id92.5-len240|Score=480.5	100.000	5940	0.0	10896
Ntab_RT.fa_ID400_domain-structure:gRT|Score=89.0	Ntab.fa_ID3058_domain-structure:gRT|Score=89.0	100.000	266	9.87e-138	492
Ntab_RT.fa_ID401_domain-structure:GAG.INT.gRT|LTR%id92.754-len345|Score=386.754	Ntab.fa_ID3063_domain-structure:GAG.INT.gRT|LTR%id92.754-len345|Score=386.754	100.000	4583	0.0	8460
Ntab_RT.fa_ID402_domain-structure:PRo.gRT|Score=194.0	Ntab.fa_ID3074_domain-structure:PRo.gRT|Score=194.0	100.000	1117	0.0	2063
Ntab_RT.fa_ID404_domain-structure:GAG.gRT.aRH|Score=380.0	Ntab.fa_ID3076_domain-structure:GAG.gRT.aRH|Score=380.0	100.000	3547	0.0	6551
Ntab_RT.fa_ID405_domain-structure:gRT.gRH|LTR%id87.262-len526|Score=271.262	Ntab.fa_ID3085_domain-structure:gRT.gRH|LTR%id87.382-len531|Score=271.382	100.000	11260	0.0	20794
Ntab_RT.fa_ID406_domain-structure:GAG.INT.gRT.gRH|LTR%id90.217-len276|Score=512.217	Ntab.fa_ID3103_domain-structure:GAG.INT.gRT.gRH|LTR%id90.288-len278|Score=512.288	100.000	4878	0.0	9005
Ntab_RT.fa_ID407_domain-structure:gRT.gRH.INT|Score=278.0	Ntab.fa_ID3108_domain-structure:gRT.gRH.INT|Score=278.0	100.000	1439	0.0	2658
Ntab_RT.fa_ID409_domain-structure:PRo.gRT.gRH.INT|Score=495.0	Ntab.fa_ID3123_domain-structure:PRo.gRT.gRH.INT|Score=495.0	100.000	2659	0.0	4911
Ntab_RT.fa_ID410_domain-structure:PRo.gRT.gRH.aRH.INT|LTR%id88.969-len553|Score=691.969	Ntab.fa_ID3136_domain-structure:PRo.gRT.gRH.aRH.INT|Score=603.0	100.000	3246	0.0	5995
Ntab_RT.fa_ID411_domain-structure:gRT.gRH.INT|LTR%id93.665-len221|Score=498.665	Ntab.fa_ID3129_domain-structure:PRo.gRT.gRH.INT|LTR%id94.975-len199|Score=540.975	100.000	3858	0.0	7118
Ntab_RT.fa_ID412_domain-structure:GAG.PRo.gRT.gRH.aRH.INT|LTR%id93.17-len571|Score=731.17	Ntab.fa_ID3156_domain-structure:GAG.PRo.gRT.gRH.aRH.INT|LTR%id93.056-len576|Score=731.056	100.000	10180	0.0	18800
Ntab_RT.fa_ID413_domain-structure:GAG.PRo.gRT.gRH.aRH.INT|Score=639.0	Ntab.fa_ID3155_domain-structure:GAG.PRo.gRT.gRH.aRH.INT|Score=639.0	100.000	4272	0.0	7890
Ntab_RT.fa_ID414_domain-structure:PRo.gRT.gRH.INT|Score=381.0	Ntab.fa_ID3157_domain-structure:GAG.PRo.gRT.gRH.INT|Score=468.0	100.000	2968	0.0	5481
Ntab_RT.fa_ID415_domain-structure:GAG.INT.gRT.gRH|LTR%id94.725-len853|Score=536.725	Ntab.fa_ID3180_domain-structure:GAG.INT.gRT.gRH|LTR%id94.118-len884|Score=536.1179999999999	100.000	8685	0.0	16039
Ntab_RT.fa_ID416_domain-structure:GAG.INT.gRT|Score=342.0	Ntab.fa_ID3181_domain-structure:GAG.INT.gRT|Score=342.0	100.000	2831	0.0	5225
Ntab_RT.fa_ID418_domain-structure:GAG.PRo.gRT.gRH|Score=513.0	Ntab.fa_ID3183_domain-structure:GAG.PRo.gRT.gRH|Score=513.0	100.000	3442	0.0	6357
Ntab_RT.fa_ID419_domain-structure:PRo.gRT.gRH.aRH.INT|Score=571.0	Ntab.fa_ID3212_domain-structure:PRo.gRT.gRH.aRH.INT|Score=571.0	100.000	3798	0.0	7011
Ntab_RT.fa_ID421_domain-structure:gRT.gRH|Score=338.0	Ntab.fa_ID3237_domain-structure:gRT.gRH|Score=338.0	100.000	1277	0.0	2359
Ntab_RT.fa_ID422_domain-structure:GAG.PRo.gRT.gRH|LTR%id90.491-len326|Score=290.491	Ntab.fa_ID3240_domain-structure:GAG.PRo.gRT.gRH|LTR%id86.384-len874|Score=406.384	100.000	8111	0.0	14979
Ntab_RT.fa_ID423_domain-structure:GAG.INT.gRT.gRH|LTR%id93.007-len286|Score=502.007	Ntab.fa_ID3250_domain-structure:GAG.INT.gRT.gRH|LTR%id93.007-len286|Score=502.007	100.000	5057	0.0	9339
Ntab_RT.fa_ID424_domain-structure:GAG.PRo.gRT.gRH.INT|Score=538.0	Ntab.fa_ID3244_domain-structure:GAG.PRo.gRT.gRH.INT|Score=538.0	100.000	3635	0.0	6713
Ntab_RT.fa_ID426_domain-structure:gRT.gRH|Score=258.0	Ntab.fa_ID3245_domain-structure:GAG.PRo.gRT.gRH.INT|LTR%id81.321-len969|Score=617.321	100.000	1047	0.0	1934
Ntab_RT.fa_ID425_domain-structure:GAG.PRo.gRT.gRH.INT|Score=536.0	Ntab.fa_ID3245_domain-structure:GAG.PRo.gRT.gRH.INT|LTR%id81.321-len969|Score=617.321	100.000	4601	0.0	8497
Ntab_RT.fa_ID428_domain-structure:gRT.gRH|Score=151.0	Ntab.fa_ID3255_domain-structure:gRT.gRH|Score=151.0	100.000	842	0.0	1555
Ntab_RT.fa_ID429_domain-structure:PRo.gRT.gRH.INT|LTR%id90.217-len368|Score=456.217	Ntab.fa_ID3263_domain-structure:PRo.gRT.gRH.INT|LTR%id90.217-len368|Score=456.217	100.000	7587	0.0	14011
Ntab_RT.fa_ID430_domain-structure:GAG.PRo.gRT.gRH.aRH.INT|LTR%id91.83-len306|Score=708.83	Ntab.fa_ID3279_domain-structure:GAG.PRo.gRT.gRH.aRH.INT|LTR%id91.25-len320|Score=708.25	100.000	11479	0.0	21198
Ntab_RT.fa_ID431_domain-structure:gRT.gRH.aRH.INT|Score=318.0	Ntab.fa_ID3282_domain-structure:gRT.gRH.aRH.INT|Score=318.0	100.000	2153	0.0	3976
Ntab_RT.fa_ID434_domain-structure:GAG.INT.gRT.gRH|LTR%id93.514-len370|Score=500.514	Ntab.fa_ID3292_domain-structure:GAG.INT.gRT.gRH|LTR%id90.796-len565|Score=497.796	100.000	5019	0.0	9269
Ntab_RT.fa_ID433_domain-structure:GAG.PRo.gRT.gRH.aRH.INT|Score=678.0	Ntab.fa_ID3293_domain-structure:GAG.PRo.gRT.gRH.aRH.INT|Score=678.0	100.000	4384	0.0	8096
Ntab_RT.fa_ID435_domain-structure:GAG.INT.gRT.gRH|LTR%id88.798-len366|Score=436.798	Ntab.fa_ID3302_domain-structure:GAG.INT.gRT.gRH|LTR%id87.872-len437|Score=683.872	100.000	4968	0.0	9175
Ntab_RT.fa_ID436_domain-structure:GAG.PRo.gRT|Score=305.0	Ntab.fa_ID3307_domain-structure:GAG.PRo.gRT|Score=305.0	100.000	2336	0.0	4314
Ntab_RT.fa_ID438_domain-structure:gRT.gRH.aRH.INT|Score=322.0	Ntab.fa_ID3313_domain-structure:gRT.gRH.aRH.INT|Score=322.0	100.000	2122	0.0	3919
Ntab_RT.fa_ID440_domain-structure:gRT.gRH.INT|Score=343.0	Ntab.fa_ID3331_domain-structure:gRT.gRH.INT|Score=343.0	100.000	1811	0.0	3345
Ntab_RT.fa_ID441_domain-structure:GAG.PRo.gRT.gRH.aRH.INT|LTR%id94.778-len517|Score=790.778	Ntab.fa_ID3343_domain-structure:GAG.PRo.gRT.gRH.aRH.INT|LTR%id94.615-len520|Score=790.615	100.000	11276	0.0	20823
Ntab_RT.fa_ID442_domain-structure:gRT|Score=150.0	Ntab.fa_ID3345_domain-structure:gRT|Score=150.0	100.000	611	0.0	1129
Ntab_RT.fa_ID445_domain-structure:gRT|Score=23.0	Ntab.fa_ID3352_domain-structure:gRT.gRH|LTR%id94.189-len826|Score=335.18899999999996	100.000	97	2.63e-44	180
Ntab_RT.fa_ID446_domain-structure:PRo.gRT.gRH.aRH.INT|LTR%id90.643-len513|Score=542.643	Ntab.fa_ID3357_domain-structure:PRo.gRT.gRH.aRH.INT|LTR%id90.643-len513|Score=620.643	100.000	11091	0.0	20478
Ntab_RT.fa_ID448_domain-structure:GAG.PRo.gRT|Score=294.0	Ntab.fa_ID3365_domain-structure:GAG.PRo.gRT|Score=294.0	100.000	1906	0.0	3520
Ntab_RT.fa_ID449_domain-structure:INT.gRT|Score=184.0	Ntab.fa_ID3364_domain-structure:INT.gRT|Score=184.0	100.000	1463	0.0	2702
Ntab_RT.fa_ID451_domain-structure:GAG.PRo.gRT.gRH.INT|LTR%id91.26-len1556|Score=684.26	Ntab.fa_ID3370_domain-structure:GAG.PRo.gRT.gRH.INT|LTR%id91.304-len1564|Score=684.304	100.000	9498	0.0	17540
Ntab_RT.fa_ID452_domain-structure:GAG.INT.gRT.gRH|LTR%id94.014-len284|Score=414.014	Ntab.fa_ID3375_domain-structure:GAG.INT.gRT.gRH|LTR%id94.077-len287|Score=414.077	100.000	5591	0.0	10325
Ntab_RT.fa_ID453_domain-structure:GAG.INT.gRT.gRH|LTR%id94.527-len201|Score=403.527	Ntab.fa_ID3395_domain-structure:GAG.INT.gRT.gRH|LTR%id94.554-len202|Score=627.554	100.000	4766	0.0	8802
Ntab_RT.fa_ID454_domain-structure:GAG.PRo.gRT.gRH.INT|LTR%id88.791-len455|Score=725.7909999999999	Ntab.fa_ID3414_domain-structure:GAG.PRo.gRT.gRH.INT|Score=637.0	100.000	4184	0.0	7727
Ntab_RT.fa_ID456_domain-structure:GAG.INT.gRT|Score=295.0	Ntab.fa_ID3416_domain-structure:GAG.INT.gRT|Score=295.0	100.000	2956	0.0	5459
Ntab_RT.fa_ID458_domain-structure:GAG.PRo.gRT|Score=275.0	Ntab.fa_ID3422_domain-structure:GAG.PRo.gRT|Score=275.0	100.000	2337	0.0	4316
Ntab_RT.fa_ID459_domain-structure:GAG.PRo.gRT.gRH.aRH.INT|LTR%id92.771-len415|Score=751.771	Ntab.fa_ID3426_domain-structure:GAG.PRo.gRT.gRH.aRH.INT|LTR%id89.989-len889|Score=748.989	100.000	10265	0.0	18956
Ntab_RT.fa_ID460_domain-structure:GAG.PRo.gRT.gRH|Score=414.0	Ntab.fa_ID3430_domain-structure:GAG.PRo.gRT.gRH|Score=414.0	100.000	2771	0.0	5118
Ntab_RT.fa_ID461_domain-structure:GAG.PRo.gRT.gRH.INT|LTR%id87.5-len208|Score=583.5	Ntab.fa_ID3429_domain-structure:GAG.PRo.gRT.gRH.INT|LTR%id82.016-len1835|Score=529.016	100.000	7133	0.0	13173
Ntab_RT.fa_ID462_domain-structure:GAG.PRo.gRT.gRH.aRH.INT|LTR%id91.667-len576|Score=780.667	Ntab.fa_ID3436_domain-structure:GAG.PRo.gRT.gRH.aRH.INT|LTR%id91.667-len576|Score=780.667	100.000	11385	0.0	21025
Ntab_RT.fa_ID463_domain-structure:GAG.PRo.gRT.gRH.aRH.INT|Score=635.0	Ntab.fa_ID3438_domain-structure:GAG.PRo.gRT.gRH.aRH.INT|Score=635.0	100.000	4411	0.0	8146
Ntab_RT.fa_ID464_domain-structure:PRo.gRT.gRH.aRH.INT|LTR%id90.676-len740|Score=653.676	Ntab.fa_ID3464_domain-structure:PRo.gRT.gRH.aRH.INT|LTR%id90.713-len743|Score=607.713	100.000	9661	0.0	17841
Ntab_RT.fa_ID465_domain-structure:GAG.PRo.gRT.gRH|LTR%id91.054-len626|Score=567.054	Ntab.fa_ID145004_domain-structure:GAG.PRo.gRT.gRH.INT|LTR%id89.77-len2043|Score=612.77	86.898	6312	0.0	6988
Ntab_RT.fa_ID466_domain-structure:GAG.PRo.gRT.gRH|LTR%id92.938-len354|Score=569.938	Ntab.fa_ID3488_domain-structure:GAG.PRo.gRT.gRH|LTR%id93.176-len381|Score=570.176	100.000	8117	0.0	14990
Ntab_RT.fa_ID467_domain-structure:GAG.INT.gRT|Score=354.0	Ntab.fa_ID3499_domain-structure:GAG.INT.gRT|Score=354.0	100.000	3536	0.0	6530
Ntab_RT.fa_ID471_domain-structure:GAG.PRo.INT.gRT|Score=320.0	Ntab.fa_ID3543_domain-structure:GAG.PRo.INT.gRT|Score=320.0	100.000	3246	0.0	5995
Ntab_RT.fa_ID469_domain-structure:GAG.PRo.gRT.gRH.INT|LTR%id91.45-len269|Score=710.45	Ntab.fa_ID3549_domain-structure:GAG.PRo.gRT.gRH.INT|LTR%id86.95-len659|Score=705.95	100.000	10926	0.0	20177
Ntab_RT.fa_ID473_domain-structure:gRT.gRH.INT|Score=310.0	Ntab.fa_ID3561_domain-structure:gRT.gRH.INT|Score=310.0	100.000	1711	0.0	3160
Ntab_RT.fa_ID475_domain-structure:GAG.PRo.gRT.gRH.aRH|Score=563.0	Ntab.fa_ID3578_domain-structure:GAG.PRo.gRT.gRH.aRH|Score=563.0	100.000	3518	0.0	6497
Ntab_RT.fa_ID474_domain-structure:gRT.gRH|Score=298.0	Ntab.fa_ID3577_domain-structure:gRT.gRH|Score=298.0	100.000	1173	0.0	2167
Ntab_RT.fa_ID476_domain-structure:gRT.gRH.INT|Score=240.0	Ntab.fa_ID3581_domain-structure:gRT.gRH.INT|Score=240.0	100.000	1753	0.0	3238
Ntab_RT.fa_ID477_domain-structure:GAG.gRT.gRH.INT|LTR%id93.97-len398|Score=553.97	Ntab.fa_ID3583_domain-structure:GAG.gRT.gRH.INT|LTR%id94.643-len560|Score=554.643	100.000	8207	0.0	15156
Ntab_RT.fa_ID478_domain-structure:INT.gRT|Score=150.0	Ntab.fa_ID3584_domain-structure:INT.gRT.gRH.aRH|LTR%id98.276-len290|Score=487.276	100.000	1062	0.0	1962
Ntab_RT.fa_ID479_domain-structure:gRT.gRH.aRH|Score=330.0	Ntab.fa_ID3585_domain-structure:gRT.gRH.aRH|Score=402.0	100.000	1041	0.0	1923
Ntab_RT.fa_ID480_domain-structure:GAG.PRo.gRT.gRH.aRH.INT|Score=560.0	Ntab.fa_ID3589_domain-structure:GAG.PRo.gRT.gRH.aRH.INT|Score=560.0	100.000	4190	0.0	7738
Ntab_RT.fa_ID481_domain-structure:PRo.gRT.gRH.aRH.INT|LTR%id93.867-len375|Score=669.867	Ntab.fa_ID3600_domain-structure:PRo.gRT.gRH.aRH.INT|LTR%id93.287-len581|Score=669.287	100.000	10393	0.0	19193
Ntab_RT.fa_ID482_domain-structure:GAG.PRo.gRT.gRH.INT|Score=687.0	Ntab.fa_ID3602_domain-structure:GAG.PRo.gRT.gRH.INT|Score=687.0	100.000	5532	0.0	10216
Ntab_RT.fa_ID487_domain-structure:gRT|Score=228.0	Ntab.fa_ID3610_domain-structure:gRT|Score=228.0	100.000	897	0.0	1657
Ntab_RT.fa_ID483_domain-structure:gRT|Score=320.0	Ntab.fa_ID3606_domain-structure:gRT|Score=320.0	100.000	1072	0.0	1980
Ntab_RT.fa_ID484_domain-structure:gRT|Score=216.0	Ntab.fa_ID3607_domain-structure:gRT|Score=216.0	100.000	752	0.0	1389
Ntab_RT.fa_ID489_domain-structure:PRo.gRT.gRH.INT|Score=439.0	Ntab.fa_ID3617_domain-structure:PRo.gRT.gRH.INT|Score=439.0	100.000	2800	0.0	5171
Ntab_RT.fa_ID490_domain-structure:GAG.INT.gRT.gRH|LTR%id91.776-len535|Score=504.776	Ntab.fa_ID3644_domain-structure:GAG.INT.gRT.gRH|LTR%id91.544-len544|Score=504.544	100.000	5196	0.0	9596
Ntab_RT.fa_ID491_domain-structure:GAG.PRo.gRT.gRH.INT|LTR%id92.334-len287|Score=548.3340000000001	Ntab.fa_ID3646_domain-structure:GAG.PRo.gRT.gRH.INT|LTR%id91.864-len295|Score=547.864	100.000	8155	0.0	15060
Ntab_RT.fa_ID492_domain-structure:GAG.PRo.gRT.gRH.aRH.INT|LTR%id93.723-len701|Score=714.723	Ntab.fa_ID3649_domain-structure:GAG.PRo.gRT.gRH.aRH.INT|LTR%id93.723-len701|Score=714.723	100.000	10022	0.0	18508
Ntab_RT.fa_ID493_domain-structure:GAG.PRo.gRT.gRH.aRH.INT|LTR%id93.691-len634|Score=714.691	Ntab.fa_ID3657_domain-structure:GAG.PRo.gRT.gRH.aRH.INT|LTR%id93.161-len658|Score=714.1610000000001	100.000	9751	0.0	18007
Ntab_RT.fa_ID494_domain-structure:GAG.INT.gRT.gRH|LTR%id94.355-len248|Score=472.355	Ntab.fa_ID3664_domain-structure:GAG.INT.gRT.gRH|LTR%id93.069-len303|Score=471.069	100.000	5316	0.0	9814
Ntab_RT.fa_ID495_domain-structure:GAG.INT.gRT|Score=319.0	Ntab.fa_ID3675_domain-structure:GAG.INT.gRT|Score=319.0	100.000	2733	0.0	5048
Ntab_RT.fa_ID497_domain-structure:PRo.gRT.gRH.INT|LTR%id91.702-len470|Score=506.702	Ntab.fa_ID3686_domain-structure:PRo.gRT.gRH.INT|LTR%id91.772-len474|Score=506.772	100.000	9868	0.0	18212
Ntab_RT.fa_ID498_domain-structure:GAG.INT.gRT.gRH|LTR%id89.869-len306|Score=439.869	Ntab.fa_ID3699_domain-structure:GAG.INT.gRT.gRH|LTR%id82.4-len875|Score=432.4	100.000	11457	0.0	21158
Ntab_RT.fa_ID499_domain-structure:GAG.PRo.gRT.gRH.aRH.INT|Score=677.0	Ntab.fa_ID3737_domain-structure:GAG.PRo.gRT.gRH.aRH.INT|Score=677.0	100.000	5802	0.0	10715
Ntab_RT.fa_ID500_domain-structure:PRo.gRT.gRH|Score=368.0	Ntab.fa_ID3743_domain-structure:PRo.gRT.gRH|Score=368.0	100.000	2890	0.0	5337
Ntab_RT.fa_ID501_domain-structure:GAG.PRo.gRT.gRH.aRH.INT|LTR%id90.498-len642|Score=652.498	Ntab.fa_ID3753_domain-structure:GAG.PRo.gRT.gRH.aRH.INT|LTR%id90.513-len643|Score=652.513	100.000	10743	0.0	19835
Ntab_RT.fa_ID502_domain-structure:PRo.gRT.gRH.aRH.INT|LTR%id94.265-len558|Score=648.265	Ntab.fa_ID3762_domain-structure:PRo.gRT.gRH.aRH.INT|LTR%id94.265-len558|Score=648.265	100.000	10774	0.0	19896
Ntab_RT.fa_ID503_domain-structure:GAG.PRo.gRT.gRH.aRH.INT|LTR%id95.528-len738|Score=750.528	Ntab.fa_ID3779_domain-structure:GAG.PRo.gRT.gRH.aRH.INT|LTR%id94.26-len906|Score=749.26	100.000	11520	0.0	21274
Ntab_RT.fa_ID504_domain-structure:GAG.PRo.gRT.gRH|LTR%id94.844-len640|Score=544.844	Ntab.fa_ID3786_domain-structure:GAG.PRo.gRT.gRH|LTR%id94.844-len640|Score=544.844	100.000	5946	0.0	10981
Ntab_RT.fa_ID505_domain-structure:gRT.gRH.INT|Score=271.0	Ntab.fa_ID3799_domain-structure:gRT.gRH.INT|Score=271.0	100.000	1911	0.0	3530
Ntab_RT.fa_ID506_domain-structure:GAG.PRo.gRT.gRH|Score=419.0	Ntab.fa_ID3800_domain-structure:GAG.PRo.gRT.gRH|Score=419.0	100.000	2223	0.0	4106
Ntab_RT.fa_ID509_domain-structure:GAG.INT.gRT|Score=310.0	Ntab.fa_ID3829_domain-structure:GAG.INT.gRT|Score=362.0	100.000	3978	0.0	7347
Ntab_RT.fa_ID511_domain-structure:PRo.gRT.gRH.INT|Score=596.0	Ntab.fa_ID3831_domain-structure:PRo.gRT.gRH.INT|Score=596.0	100.000	4012	0.0	7409
Ntab_RT.fa_ID512_domain-structure:PRo.gRT.gRH.INT|LTR%id93.373-len996|Score=581.373	Ntab.fa_ID3838_domain-structure:PRo.gRT.gRH.INT|LTR%id90.03-len1344|Score=578.03	100.000	10489	0.0	19370
Ntab_RT.fa_ID513_domain-structure:gRT.gRH|Score=237.0	Ntab.fa_ID3845_domain-structure:gRT.gRH|Score=237.0	100.000	989	0.0	1827
Ntab_RT.fa_ID515_domain-structure:GAG.PRo.gRT.gRH.INT|Score=559.0	Ntab.fa_ID3851_domain-structure:GAG.PRo.gRT.gRH.INT|Score=559.0	100.000	4742	0.0	8757
Ntab_RT.fa_ID516_domain-structure:GAG.PRo.gRT.gRH.aRH.INT|LTR%id94.312-len545|Score=720.312	Ntab.fa_ID3856_domain-structure:GAG.PRo.gRT.gRH.aRH.INT|LTR%id93.46-len581|Score=719.46	100.000	10759	0.0	19869
Ntab_RT.fa_ID519_domain-structure:GAG.PRo.gRT.gRH.aRH.INT|LTR%id95.418-len371|Score=790.418	Ntab.fa_ID3870_domain-structure:GAG.PRo.gRT.gRH.aRH.INT|LTR%id95.526-len380|Score=790.526	100.000	10822	0.0	19985
Ntab_RT.fa_ID518_domain-structure:GAG.INT.gRT|Score=324.0	Ntab.fa_ID3867_domain-structure:GAG.INT.gRT.gRH|LTR%id94.239-len920|Score=521.239	100.000	3935	0.0	7267
Ntab_RT.fa_ID520_domain-structure:GAG.INT.gRT|LTR%id93.585-len265|Score=413.585	Ntab.fa_ID3885_domain-structure:GAG.INT.gRT|LTR%id93.585-len265|Score=413.585	100.000	4798	0.0	8861
Ntab_RT.fa_ID521_domain-structure:GAG.PRo.gRT.gRH.INT|LTR%id95.55-len1191|Score=651.55	Ntab.fa_ID3891_domain-structure:GAG.PRo.gRT.gRH.INT|LTR%id95.55-len1191|Score=651.55	100.000	12539	0.0	23156
Ntab_RT.fa_ID522_domain-structure:PRo.gRT.gRH.INT|Score=507.0	Ntab.fa_ID3895_domain-structure:PRo.gRT.gRH.INT|Score=507.0	100.000	3225	0.0	5956
Ntab_RT.fa_ID524_domain-structure:gRT.gRH|Score=249.0	Ntab.fa_ID3899_domain-structure:gRT.gRH|Score=249.0	100.000	1239	0.0	2289
Ntab_RT.fa_ID526_domain-structure:gRT.gRH.INT|Score=296.0	Ntab.fa_ID3923_domain-structure:gRT.gRH.INT|Score=296.0	100.000	1658	0.0	3062
Ntab_RT.fa_ID527_domain-structure:GAG.PRo.gRT.gRH.INT|LTR%id95.644-len1033|Score=548.644	Ntab.fa_ID3928_domain-structure:GAG.PRo.gRT.gRH.INT|LTR%id95.148-len1113|Score=548.148	100.000	11881	0.0	21941
Ntab_RT.fa_ID528_domain-structure:GAG.PRo.gRT.gRH.INT|LTR%id90.338-len207|Score=623.338	Ntab.fa_ID3929_domain-structure:GAG.PRo.gRT.gRH.INT|LTR%id84.967-len1071|Score=617.967	100.000	8028	0.0	14826
Ntab_RT.fa_ID530_domain-structure:gRT.gRH.aRH.INT|Score=349.0	Ntab.fa_ID3947_domain-structure:gRT.gRH.aRH.INT|Score=349.0	100.000	2000	0.0	3694
Ntab_RT.fa_ID531_domain-structure:GAG.PRo.gRT.gRH|Score=503.0	Ntab.fa_ID3955_domain-structure:GAG.PRo.gRT.gRH|Score=503.0	100.000	5384	0.0	9943
Ntab_RT.fa_ID532_domain-structure:GAG.PRo.gRT.gRH.INT|LTR%id90.199-len653|Score=519.199	Ntab.fa_ID3963_domain-structure:PRo.gRT.gRH.INT|LTR%id90.229-len655|Score=480.229	100.000	11309	0.0	20884
Ntab_RT.fa_ID533_domain-structure:GAG.INT.gRT.gRH|LTR%id94.669-len544|Score=486.669	Ntab.fa_ID3980_domain-structure:GAG.INT.gRT.gRH|LTR%id93.314-len703|Score=485.31399999999996	100.000	14496	0.0	26770
Ntab_RT.fa_ID534_domain-structure:GAG.PRo.gRT.gRH|LTR%id90.0-len270|Score=556.0	Ntab.fa_ID3983_domain-structure:GAG.PRo.gRT.gRH|LTR%id84.292-len452|Score=550.292	100.000	7865	0.0	14525
Ntab_RT.fa_ID536_domain-structure:GAG.INT.gRT|Score=314.0	Ntab.fa_ID3999_domain-structure:GAG.INT.gRT|Score=314.0	100.000	2745	0.0	5070
Ntab_RT.fa_ID537_domain-structure:GAG.INT.gRT.gRH|LTR%id93.097-len536|Score=494.097	Ntab.fa_ID4004_domain-structure:GAG.INT.gRT.gRH|LTR%id93.097-len536|Score=494.097	100.000	5197	0.0	9598
Ntab_RT.fa_ID538_domain-structure:GAG.PRo.gRT.gRH.INT|Score=510.0	Ntab.fa_ID4017_domain-structure:PRo.gRT.gRH.INT|Score=439.0	100.000	2840	0.0	5245
Ntab_RT.fa_ID539_domain-structure:GAG.PRo.gRT.gRH.INT|LTR%id94.879-len371|Score=614.879	Ntab.fa_ID4047_domain-structure:GAG.PRo.gRT.gRH.INT|LTR%id91.617-len501|Score=634.617	100.000	5644	0.0	10423
Ntab_RT.fa_ID540_domain-structure:GAG.PRo.gRT.gRH.INT|LTR%id88.562-len612|Score=619.562	Ntab.fa_ID4049_domain-structure:GAG.PRo.gRT.gRH.INT|LTR%id85.337-len832|Score=616.337	100.000	8804	0.0	16255
Ntab_RT.fa_ID541_domain-structure:GAG.PRo.gRT.gRH.aRH.INT|LTR%id94.49-len490|Score=776.49	Ntab.fa_ID4060_domain-structure:GAG.PRo.gRT.gRH.aRH.INT|LTR%id93.625-len549|Score=775.625	100.000	10629	0.0	19629
Ntab_RT.fa_ID542_domain-structure:GAG.PRo.gRT.gRH.INT|Score=567.0	Ntab.fa_ID4062_domain-structure:GAG.PRo.gRT.gRH.INT|Score=567.0	100.000	4662	0.0	8610
Ntab_RT.fa_ID544_domain-structure:GAG.PRo.gRT|Score=210.0	Ntab.fa_ID4092_domain-structure:GAG.PRo.gRT|Score=210.0	100.000	1806	0.0	3336
Ntab_RT.fa_ID545_domain-structure:INT.gRT.gRH|LTR%id97.802-len273|Score=937.802	Ntab.fa_ID4119_domain-structure:INT.gRT.gRH|LTR%id97.826-len276|Score=937.826	100.000	4018	0.0	7420
Ntab_RT.fa_ID546_domain-structure:PRo.gRT.gRH.INT|Score=433.0	Ntab.fa_ID4120_domain-structure:PRo.gRT.gRH.INT|Score=433.0	100.000	2846	0.0	5256
Ntab_RT.fa_ID547_domain-structure:GAG.PRo.gRT.gRH.aRH.INT|LTR%id93.684-len380|Score=769.684	Ntab.fa_ID4147_domain-structure:GAG.PRo.gRT.gRH.aRH.INT|LTR%id92.578-len512|Score=768.578	100.000	10921	0.0	20168
Ntab_RT.fa_ID548_domain-structure:INT.gRT.gRH|LTR%id97.009-len234|Score=427.009	Ntab.fa_ID4161_domain-structure:INT.gRT.gRH|LTR%id97.071-len239|Score=427.071	100.000	3715	0.0	6861
Ntab_RT.fa_ID549_domain-structure:GAG.gRT.gRH.INT|LTR%id90.847-len295|Score=574.847	Ntab.fa_ID4167_domain-structure:GAG.gRT.gRH.INT|LTR%id90.878-len296|Score=574.878	100.000	8019	0.0	14809
Ntab_RT.fa_ID550_domain-structure:GAG.INT.gRT.gRH|LTR%id91.239-len331|Score=533.239	Ntab.fa_ID4181_domain-structure:GAG.INT.gRT.gRH|LTR%id88.428-len916|Score=530.428	100.000	9773	0.0	18048
Ntab_RT.fa_ID551_domain-structure:GAG.PRo.gRT.gRH.INT|LTR%id94.602-len352|Score=656.602	Ntab.fa_ID71673_domain-structure:GAG.PRo.gRT.gRH.INT|LTR%id96.923-len130|Score=625.923	90.391	10906	0.0	14218
Ntab_RT.fa_ID553_domain-structure:gRT.gRH|Score=215.0	Ntab.fa_ID4196_domain-structure:gRT.gRH|Score=215.0	100.000	1123	0.0	2074
Ntab_RT.fa_ID552_domain-structure:GAG.PRo.gRT.gRH.INT|LTR%id94.915-len1770|Score=683.915	Ntab.fa_ID4194_domain-structure:GAG.PRo.gRT.gRH.INT|LTR%id94.54-len1923|Score=683.54	100.000	9337	0.0	17243
Ntab_RT.fa_ID556_domain-structure:GAG.PRo.gRT.gRH.INT|LTR%id87.242-len823|Score=662.242	Ntab.fa_ID4210_domain-structure:GAG.PRo.gRT.gRH.INT|LTR%id85.866-len1599|Score=660.866	100.000	7615	0.0	14063
Ntab_RT.fa_ID557_domain-structure:gRT.gRH.INT|LTR%id92.987-len385|Score=457.98699999999997	Ntab.fa_ID4211_domain-structure:gRT.gRH.INT|LTR%id92.987-len385|Score=457.98699999999997	100.000	14113	0.0	26062
Ntab_RT.fa_ID558_domain-structure:gRT.gRH.INT|LTR%id89.145-len304|Score=568.145	Ntab.fa_ID4221_domain-structure:gRT.gRH.INT|LTR%id86.223-len646|Score=565.223	100.000	7482	0.0	13817
Ntab_RT.fa_ID559_domain-structure:GAG.PRo.gRT.gRH.aRH|LTR%id92.386-len394|Score=587.386	Ntab.fa_ID4228_domain-structure:GAG.PRo.gRT.gRH.aRH|LTR%id90.205-len633|Score=585.205	100.000	5785	0.0	10683
Ntab_RT.fa_ID560_domain-structure:GAG.PRo.gRT.gRH.INT|LTR%id95.536-len672|Score=669.5360000000001	Ntab.fa_ID4226_domain-structure:GAG.PRo.gRT.gRH.INT|LTR%id95.569-len677|Score=669.569	100.000	7656	0.0	14139
Ntab_RT.fa_ID562_domain-structure:GAG.INT.gRT|Score=252.0	Ntab.fa_ID4245_domain-structure:GAG.INT.gRT|Score=252.0	100.000	2736	0.0	5053
Ntab_RT.fa_ID563_domain-structure:GAG.PRo.gRT.gRH.aRH.INT|LTR%id93.77-len305|Score=779.77	Ntab.fa_ID4259_domain-structure:GAG.PRo.gRT.gRH.aRH.INT|LTR%id92.442-len344|Score=778.442	100.000	11230	0.0	20738
Ntab_RT.fa_ID564_domain-structure:gRT.gRH|LTR%id90.244-len246|Score=376.244	Ntab.fa_ID4264_domain-structure:gRT.gRH|LTR%id88.031-len518|Score=374.031	100.000	6268	0.0	11575
Ntab_RT.fa_ID565_domain-structure:GAG.PRo.gRT.gRH.INT|LTR%id91.287-len505|Score=681.287	Ntab.fa_ID4268_domain-structure:GAG.PRo.gRT.gRH.INT|LTR%id89.727-len769|Score=679.727	100.000	6971	0.0	12874
Ntab_RT.fa_ID566_domain-structure:GAG.PRo.gRT.gRH.INT|LTR%id94.907-len216|Score=670.907	Ntab.fa_ID4273_domain-structure:GAG.PRo.gRT.gRH.INT|LTR%id93.531-len371|Score=669.531	100.000	10029	0.0	18521
Ntab_RT.fa_ID567_domain-structure:PRo.gRT.gRH.aRH.INT|Score=522.0	Ntab.fa_ID4274_domain-structure:PRo.gRT.gRH.aRH.INT|Score=522.0	100.000	3195	0.0	5901
Ntab_RT.fa_ID568_domain-structure:PRo.gRT.gRH.INT|Score=437.0	Ntab.fa_ID4286_domain-structure:PRo.gRT.gRH.INT|Score=437.0	100.000	2875	0.0	5310
Ntab_RT.fa_ID570_domain-structure:GAG.PRo.gRT|Score=286.0	Ntab.fa_ID4288_domain-structure:GAG.PRo.gRT|Score=286.0	100.000	2284	0.0	4218
Ntab_RT.fa_ID571_domain-structure:PRo.gRT|Score=227.0	Ntab.fa_ID4292_domain-structure:PRo.gRT|Score=227.0	100.000	1076	0.0	1988
Ntab_RT.fa_ID573_domain-structure:gRT.gRH.INT|Score=281.0	Ntab.fa_ID4295_domain-structure:gRT.gRH.INT|Score=281.0	100.000	1575	0.0	2909
Ntab_RT.fa_ID574_domain-structure:PRo.gRT.gRH.INT|LTR%id95.378-len238|Score=423.378	Ntab.fa_ID4297_domain-structure:PRo.gRT.gRH.INT|LTR%id95.436-len241|Score=423.43600000000004	100.000	7822	0.0	14445
Ntab_RT.fa_ID575_domain-structure:GAG.PRo.gRT.gRH.INT|LTR%id90.196-len357|Score=560.196	Ntab.fa_ID4301_domain-structure:GAG.PRo.gRT.gRH.INT|LTR%id88.912-len487|Score=558.912	100.000	7311	0.0	13501
Ntab_RT.fa_ID577_domain-structure:GAG.PRo.gRT.gRH.aRH.INT|LTR%id87.94-len199|Score=725.94	Ntab.fa_ID4313_domain-structure:GAG.PRo.gRT.gRH.aRH.INT|LTR%id87.94-len199|Score=725.94	100.000	7242	0.0	13374
Ntab_RT.fa_ID576_domain-structure:GAG.INT.gRT.gRH|LTR%id97.872-len329|Score=505.872	Ntab.fa_ID4314_domain-structure:GAG.INT.gRT.gRH|LTR%id97.898-len333|Score=505.898	100.000	6796	0.0	12550
Ntab_RT.fa_ID578_domain-structure:GAG.PRo.gRT.gRH.aRH.INT|Score=687.0	Ntab.fa_ID4320_domain-structure:GAG.PRo.gRT.gRH.aRH.INT|Score=687.0	100.000	5516	0.0	10187
Ntab_RT.fa_ID579_domain-structure:GAG.PRo.gRT.gRH.INT|LTR%id88.692-len451|Score=626.692	Ntab.fa_ID4324_domain-structure:GAG.PRo.gRT.gRH.INT|LTR%id87.583-len604|Score=625.583	100.000	8282	0.0	15295
Ntab_RT.fa_ID580_domain-structure:GAG.PRo.gRT.gRH.INT|LTR%id89.461-len408|Score=596.461	Ntab.fa_ID4325_domain-structure:GAG.PRo.gRT.gRH.INT|LTR%id89.032-len465|Score=596.032	100.000	13778	0.0	25440
Ntab_RT.fa_ID581_domain-structure:GAG.INT.gRT.gRH|LTR%id93.307-len254|Score=511.307	Ntab.fa_ID4329_domain-structure:GAG.INT.gRT.gRH|LTR%id93.05-len259|Score=511.05	100.000	4467	0.0	8250
Ntab_RT.fa_ID582_domain-structure:PRo.gRT.gRH.aRH.INT|Score=447.0	Ntab.fa_ID4347_domain-structure:PRo.gRT.gRH.aRH.INT|Score=492.0	100.000	3090	0.0	5707
Ntab_RT.fa_ID583_domain-structure:GAG.PRo.gRT.gRH.INT|LTR%id90.753-len292|Score=786.753	Ntab.fa_ID4351_domain-structure:GAG.PRo.gRT.gRH.INT|LTR%id87.527-len465|Score=643.527	100.000	6830	0.0	12613
Ntab_RT.fa_ID584_domain-structure:PRo.gRT.gRH|LTR%id86.968-len376|Score=389.968	Ntab.fa_ID4353_domain-structure:PRo.gRT.gRH|LTR%id83.769-len536|Score=386.769	100.000	11262	0.0	20798
Ntab_RT.fa_ID586_domain-structure:GAG.PRo.gRT|Score=273.0	Ntab.fa_ID4356_domain-structure:GAG.PRo.gRT|Score=273.0	100.000	2246	0.0	4148
Ntab_RT.fa_ID587_domain-structure:GAG.PRo.gRT.gRH.INT|LTR%id95.288-len382|Score=624.288	Ntab.fa_ID46193_domain-structure:GAG.PRo.gRT.gRH.INT|LTR%id93.342-len781|Score=673.342	94.038	3036	0.0	4593
Ntab_RT.fa_ID589_domain-structure:gRT.gRH.INT|Score=363.0	Ntab.fa_ID4398_domain-structure:gRT.gRH.INT|Score=363.0	100.000	1897	0.0	3504
Ntab_RT.fa_ID590_domain-structure:GAG.PRo.gRT.gRH.INT|LTR%id90.133-len375|Score=626.133	Ntab.fa_ID4401_domain-structure:GAG.PRo.gRT.gRH.INT|LTR%id90.133-len375|Score=626.133	100.000	6759	0.0	12482
Ntab_RT.fa_ID591_domain-structure:PRo.gRT.gRH.aRH.INT|LTR%id90.66-len621|Score=679.66	Ntab.fa_ID4429_domain-structure:PRo.gRT.gRH.aRH.INT|LTR%id90.66-len621|Score=679.66	100.000	11020	0.0	20351
Ntab_RT.fa_ID592_domain-structure:GAG.PRo.gRT.gRH.INT|LTR%id92.12-len698|Score=666.12	Ntab.fa_ID4446_domain-structure:GAG.PRo.gRT.gRH.INT|LTR%id92.132-len699|Score=666.1320000000001	100.000	6212	0.0	11472
Ntab_RT.fa_ID593_domain-structure:gRT.gRH.INT|Score=376.0	Ntab.fa_ID4476_domain-structure:gRT.gRH.INT|Score=376.0	100.000	1848	0.0	3413
Ntab_RT.fa_ID595_domain-structure:gRT.gRH|Score=272.0	Ntab.fa_ID4474_domain-structure:gRT.gRH|Score=272.0	100.000	1158	0.0	2135
Ntab_RT.fa_ID596_domain-structure:GAG.PRo.gRT.gRH|LTR%id90.936-len684|Score=553.936	Ntab.fa_ID4489_domain-structure:GAG.PRo.gRT.gRH|LTR%id90.949-len685|Score=553.949	100.000	5640	0.0	10416
Ntab_RT.fa_ID597_domain-structure:GAG.PRo.gRT|LTR%id91.476-len786|Score=403.476	Ntab.fa_ID4494_domain-structure:GAG.PRo.gRT|LTR%id91.414-len792|Score=403.414	100.000	4231	0.0	7814
Ntab_RT.fa_ID599_domain-structure:gRT.gRH|Score=281.0	Ntab.fa_ID4502_domain-structure:gRT.gRH|Score=281.0	100.000	1222	0.0	2257
Ntab_RT.fa_ID600_domain-structure:GAG.PRo.gRT.gRH.INT|LTR%id89.091-len440|Score=544.091	Ntab.fa_ID4503_domain-structure:GAG.PRo.gRT.gRH.INT|LTR%id86.587-len917|Score=541.587	100.000	7997	0.0	14768
Ntab_RT.fa_ID601_domain-structure:GAG.PRo.gRT.gRH.aRH.INT|LTR%id94.008-len751|Score=798.008	Ntab.fa_ID4535_domain-structure:PRo.gRT.gRH.aRH.INT|LTR%id94.008-len751|Score=959.008	100.000	11871	0.0	21919
Ntab_RT.fa_ID602_domain-structure:GAG.PRo.gRT.gRH.INT|LTR%id89.918-len367|Score=617.918	Ntab.fa_ID4561_domain-structure:GAG.PRo.gRT.gRH.INT|LTR%id89.946-len368|Score=617.946	100.000	12789	0.0	23617
Ntab_RT.fa_ID603_domain-structure:GAG.PRo.gRT.gRH.INT|LTR%id96.545-len492|Score=537.545	Ntab.fa_ID138768_domain-structure:GAG.PRo.gRT.gRH.aRH.INT|LTR%id97.735-len574|Score=702.735	95.411	1961	0.0	3107
Ntab_RT.fa_ID605_domain-structure:GAG.PRo.gRT.gRH.INT|LTR%id92.982-len171|Score=597.982	Ntab.fa_ID4598_domain-structure:GAG.PRo.gRT.gRH.INT|LTR%id90.753-len465|Score=595.753	100.000	8069	0.0	14901
Ntab_RT.fa_ID604_domain-structure:PRo.gRT.gRH.INT|LTR%id89.408-len642|Score=499.408	Ntab.fa_ID4597_domain-structure:PRo.gRT.gRH.INT|LTR%id89.408-len642|Score=499.408	100.000	9943	0.0	18362
Ntab_RT.fa_ID606_domain-structure:PRo.gRT.gRH.aRH.INT|LTR%id88.399-len431|Score=667.399	Ntab.fa_ID4608_domain-structure:PRo.gRT.gRH.aRH.INT|LTR%id87.57-len716|Score=666.5699999999999	100.000	13034	0.0	24066
Ntab_RT.fa_ID607_domain-structure:GAG.PRo.gRT.gRH.INT|LTR%id91.78-len1180|Score=621.78	Ntab.fa_ID4620_domain-structure:GAG.PRo.gRT.gRH.INT|LTR%id90.536-len1363|Score=620.5360000000001	100.000	9221	0.0	17029
Ntab_RT.fa_ID610_domain-structure:GAG.PRo.gRT.gRH|Score=501.0	Ntab.fa_ID4625_domain-structure:GAG.PRo.gRT.gRH|Score=501.0	100.000	3575	0.0	6602
Ntab_RT.fa_ID609_domain-structure:GAG.PRo.gRT.gRH.INT|Score=475.0	Ntab.fa_ID4624_domain-structure:GAG.PRo.gRT.gRH.INT|Score=475.0	100.000	4274	0.0	7893
Ntab_RT.fa_ID608_domain-structure:GAG.PRo.gRT.gRH.INT|LTR%id93.103-len261|Score=655.103	Ntab.fa_ID4627_domain-structure:GAG.PRo.gRT.gRH.INT|LTR%id91.25-len400|Score=653.25	100.000	5001	0.0	9236
Ntab_RT.fa_ID612_domain-structure:gRT.gRH|Score=220.0	Ntab.fa_ID4638_domain-structure:gRT.gRH|Score=220.0	100.000	1455	0.0	2687
Ntab_RT.fa_ID613_domain-structure:INT.gRT.gRH|LTR%id91.003-len289|Score=414.003	Ntab.fa_ID4645_domain-structure:INT.gRT.gRH|LTR%id90.092-len434|Score=413.092	100.000	5751	0.0	10621
Ntab_RT.fa_ID614_domain-structure:gRT.gRH.INT|Score=276.0	Ntab.fa_ID4673_domain-structure:gRT.gRH.INT|Score=276.0	100.000	1689	0.0	3120
Ntab_RT.fa_ID616_domain-structure:GAG.PRo.gRT.gRH.INT|LTR%id98.093-len472|Score=665.093	Ntab.fa_ID4677_domain-structure:GAG.PRo.gRT.gRH.INT|LTR%id98.093-len472|Score=665.093	100.000	5466	0.0	10094
Ntab_RT.fa_ID617_domain-structure:gRT.gRH|Score=163.0	Ntab.fa_ID4681_domain-structure:gRT.gRH|Score=163.0	100.000	819	0.0	1513
Ntab_RT.fa_ID619_domain-structure:GAG.PRo.gRT.gRH.INT|LTR%id93.818-len647|Score=714.818	Ntab.fa_ID4684_domain-structure:GAG.PRo.gRT.gRH.INT|LTR%id93.837-len649|Score=714.837	100.000	9996	0.0	18460
Ntab_RT.fa_ID620_domain-structure:gRT.gRH|Score=192.0	Ntab.fa_ID4689_domain-structure:gRT.gRH|Score=192.0	100.000	929	0.0	1716
Ntab_RT.fa_ID622_domain-structure:PRo.gRT.gRH.aRH.INT|Score=473.0	Ntab.fa_ID4694_domain-structure:PRo.gRT.gRH.aRH.INT|Score=572.0	100.000	3260	0.0	6021
Ntab_RT.fa_ID623_domain-structure:gRT.gRH|Score=162.0	Ntab.fa_ID4698_domain-structure:gRT.gRH|Score=162.0	100.000	1026	0.0	1895
Ntab_RT.fa_ID625_domain-structure:GAG.PRo.gRT.gRH.INT|LTR%id94.894-len235|Score=669.894	Ntab.fa_ID4709_domain-structure:GAG.PRo.gRT.gRH.INT|LTR%id95.331-len257|Score=670.331	100.000	6809	0.0	12574
Ntab_RT.fa_ID626_domain-structure:GAG.INT.gRT.gRH|LTR%id97.297-len222|Score=504.297	Ntab.fa_ID4758_domain-structure:GAG.INT.gRT.gRH|LTR%id97.297-len222|Score=504.297	100.000	5258	0.0	9710
Ntab_RT.fa_ID627_domain-structure:INT.gRT.gRH|LTR%id92.905-len296|Score=413.905	Ntab.fa_ID4778_domain-structure:INT.gRT.gRH|LTR%id90.186-len377|Score=411.18600000000004	100.000	5618	0.0	10375
Ntab_RT.fa_ID628_domain-structure:gRT.gRH|Score=167.0	Ntab.fa_ID4790_domain-structure:gRT.gRH|Score=167.0	100.000	920	0.0	1700
Ntab_RT.fa_ID629_domain-structure:INT.gRT.gRH|LTR%id94.186-len602|Score=457.18600000000004	Ntab.fa_ID4804_domain-structure:INT.gRT.gRH|LTR%id94.196-len603|Score=457.196	100.000	5033	0.0	9295
Ntab_RT.fa_ID630_domain-structure:gRT.gRH|LTR%id94.517-len383|Score=316.517	Ntab.fa_ID4809_domain-structure:gRT.gRH|LTR%id90.356-len477|Score=312.356	100.000	3421	0.0	6318
Ntab_RT.fa_ID632_domain-structure:GAG.INT.gRT|Score=239.0	Ntab.fa_ID4806_domain-structure:GAG.INT.gRT|Score=239.0	100.000	2509	0.0	4634
Ntab_RT.fa_ID633_domain-structure:GAG.gRT.gRH.INT|LTR%id91.837-len294|Score=521.837	Ntab.fa_ID4834_domain-structure:gRT.gRH.INT|LTR%id82.058-len719|Score=457.058	100.000	8173	0.0	15093
Ntab_RT.fa_ID634_domain-structure:GAG.INT.gRT|LTR%id94.783-len345|Score=374.783	Ntab.fa_ID4837_domain-structure:GAG.INT.gRT|LTR%id94.54-len348|Score=374.54	100.000	3345	0.0	6178
Ntab_RT.fa_ID635_domain-structure:GAG.INT.gRT.gRH|LTR%id93.396-len212|Score=519.396	Ntab.fa_ID4845_domain-structure:GAG.INT.gRT.gRH|LTR%id93.396-len212|Score=519.396	100.000	4690	0.0	8661
Ntab_RT.fa_ID636_domain-structure:GAG.PRo.gRT.gRH.INT|LTR%id93.117-len988|Score=586.117	Ntab.fa_ID4848_domain-structure:GAG.PRo.gRT.gRH.INT|LTR%id92.453-len1113|Score=585.453	100.000	5502	0.0	10157
Ntab_RT.fa_ID638_domain-structure:GAG.PRo.gRT.gRH.INT|LTR%id94.929-len493|Score=684.929	Ntab.fa_ID4865_domain-structure:GAG.PRo.gRT.gRH.INT|LTR%id90.193-len1295|Score=680.193	100.000	7721	0.0	14259
Ntab_RT.fa_ID637_domain-structure:GAG.PRo.gRT.gRH.INT|LTR%id89.549-len421|Score=640.549	Ntab.fa_ID4859_domain-structure:GAG.PRo.gRT.gRH.INT|LTR%id89.549-len421|Score=640.549	100.000	5765	0.0	10647
Ntab_RT.fa_ID639_domain-structure:GAG.PRo.gRT.gRH.INT|LTR%id89.749-len478|Score=602.749	Ntab.fa_ID4902_domain-structure:GAG.PRo.gRT.gRH.INT|LTR%id84.97-len2322|Score=597.97	100.000	8477	0.0	15655
Ntab_RT.fa_ID640_domain-structure:GAG.PRo.gRT.gRH.INT|LTR%id94.094-len491|Score=598.094	Ntab.fa_ID4919_domain-structure:GAG.PRo.gRT.gRH.INT|LTR%id94.165-len497|Score=598.165	100.000	7655	0.0	14137
Ntab_RT.fa_ID641_domain-structure:GAG.PRo.gRT.gRH.aRH.INT|Score=661.0	Ntab.fa_ID4926_domain-structure:GAG.PRo.gRT.gRH.aRH.INT|Score=661.0	100.000	5652	0.0	10438
Ntab_RT.fa_ID642_domain-structure:GAG.INT.gRT.gRH|LTR%id91.656-len791|Score=462.656	Ntab.fa_ID4939_domain-structure:GAG.INT.gRT.gRH|LTR%id90.971-len886|Score=461.971	100.000	8411	0.0	15533
Ntab_RT.fa_ID643_domain-structure:GAG.PRo.gRT.gRH.INT|LTR%id93.25-len400|Score=533.25	Ntab.fa_ID4958_domain-structure:GAG.PRo.gRT.gRH.INT|LTR%id89.804-len716|Score=529.804	100.000	10907	0.0	20142
Ntab_RT.fa_ID644_domain-structure:GAG.PRo.gRT.gRH.INT|LTR%id95.798-len238|Score=655.798	Ntab.fa_ID4971_domain-structure:GAG.PRo.gRT.gRH.INT|LTR%id95.635-len252|Score=655.635	100.000	7495	0.0	13838
Ntab_RT.fa_ID645_domain-structure:GAG.PRo.gRT.gRH.aRH.INT|LTR%id96.183-len262|Score=768.183	Ntab.fa_ID4981_domain-structure:GAG.PRo.gRT.gRH.aRH.INT|LTR%id93.659-len410|Score=765.659	100.000	10287	0.0	18997
Ntab_RT.fa_ID646_domain-structure:PRo.gRT.gRH.INT.GAG|LTR%id95.152-len165|Score=612.152	Ntab.fa_ID4997_domain-structure:PRo.gRT.gRH.INT.GAG|LTR%id95.152-len165|Score=597.152	100.000	7821	0.0	14443
Ntab_RT.fa_ID647_domain-structure:GAG.PRo.gRT.gRH|LTR%id93.577-len685|Score=450.577	Ntab.fa_ID5006_domain-structure:GAG.PRo.gRT.gRH|LTR%id92.768-len802|Score=449.76800000000003	100.000	4856	0.0	8946
Ntab_RT.fa_ID648_domain-structure:GAG.PRo.gRT.gRH.aRH.INT|LTR%id94.737-len570|Score=604.737	Ntab.fa_ID5008_domain-structure:GAG.PRo.gRT.gRH.aRH.INT|LTR%id94.737-len570|Score=604.737	100.000	11302	0.0	20871
Ntab_RT.fa_ID649_domain-structure:GAG.PRo.gRT.gRH.aRH.INT|Score=567.0	Ntab.fa_ID5009_domain-structure:GAG.PRo.gRT.gRH.aRH.INT|Score=567.0	100.000	3504	0.0	6471
Ntab_RT.fa_ID650_domain-structure:GAG.PRo.gRT.gRH.aRH.gRH.INT|LTR%id92.69-len342|Score=735.69	Ntab.fa_ID5044_domain-structure:GAG.PRo.gRT.gRH.aRH.gRH.INT|LTR%id89.946-len925|Score=732.946	100.000	10801	0.0	19946
Ntab_RT.fa_ID651_domain-structure:GAG.PRo.gRT.gRH.INT|LTR%id92.152-len395|Score=669.152	Ntab.fa_ID5058_domain-structure:GAG.PRo.gRT.gRH.INT|LTR%id95.165-len2420|Score=672.165	100.000	8217	0.0	15175
Ntab_RT.fa_ID652_domain-structure:gRT.gRH|Score=171.0	Ntab.fa_ID5112_domain-structure:gRT.gRH|Score=171.0	100.000	789	0.0	1458
Ntab_RT.fa_ID653_domain-structure:GAG.PRo.gRT.gRH.INT|LTR%id97.63-len211|Score=636.63	Ntab.fa_ID5139_domain-structure:GAG.PRo.gRT.gRH.INT|LTR%id97.63-len211|Score=855.63	100.000	4675	0.0	8634
Ntab_RT.fa_ID654_domain-structure:INT.gRT.gRH|LTR%id96.942-len327|Score=339.942	Ntab.fa_ID5159_domain-structure:INT.gRT.gRH|LTR%id96.942-len327|Score=339.942	100.000	3737	0.0	6902
Ntab_RT.fa_ID655_domain-structure:GAG.PRo.gRT.gRH.INT|LTR%id91.414-len198|Score=620.414	Ntab.fa_ID5162_domain-structure:GAG.PRo.gRT.gRH.INT|LTR%id84.969-len326|Score=613.969	100.000	4793	0.0	8848
Ntab_RT.fa_ID656_domain-structure:GAG.PRo.gRT.gRH|LTR%id91.168-len702|Score=468.168	Ntab.fa_ID5163_domain-structure:GAG.PRo.gRT.gRH|LTR%id91.181-len703|Score=468.181	100.000	14321	0.0	26446
Ntab_RT.fa_ID657_domain-structure:GAG.PRo.gRT.gRH.aRH.INT|LTR%id96.0-len275|Score=725.0	Ntab.fa_ID5171_domain-structure:GAG.PRo.gRT.gRH.aRH.INT|LTR%id94.714-len454|Score=723.7139999999999	100.000	8489	0.0	15677
Ntab_RT.fa_ID658_domain-structure:GAG.PRo.gRT.gRH.aRH.INT|Score=640.0	Ntab.fa_ID5184_domain-structure:GAG.PRo.gRT.gRH.aRH.INT|Score=640.0	100.000	5168	0.0	9540
Ntab_RT.fa_ID659_domain-structure:GAG.gRT|LTR%id92.479-len585|Score=333.479	Ntab.fa_ID5196_domain-structure:GAG.gRT|LTR%id92.555-len591|Score=333.555	100.000	4556	0.0	8414
Ntab_RT.fa_ID661_domain-structure:GAG.PRo.gRT|Score=325.0	Ntab.fa_ID5199_domain-structure:GAG.PRo.gRT|Score=325.0	100.000	2104	0.0	3886
Ntab_RT.fa_ID662_domain-structure:GAG.INT.gRT.gRH|LTR%id93.921-len329|Score=526.921	Ntab.fa_ID5233_domain-structure:GAG.INT.gRT.gRH|LTR%id93.921-len329|Score=526.921	100.000	4678	0.0	8639
Ntab_RT.fa_ID663_domain-structure:GAG.PRo.gRT.gRH.INT|LTR%id89.16-len738|Score=637.16	Ntab.fa_ID5242_domain-structure:GAG.PRo.gRT.gRH.INT|LTR%id87.346-len1217|Score=635.346	100.000	8638	0.0	15952
Ntab_RT.fa_ID667_domain-structure:INT.gRT.gRH|LTR%id93.249-len237|Score=412.249	Ntab.fa_ID5261_domain-structure:INT.gRT.gRH|LTR%id93.249-len237|Score=412.249	100.000	4046	0.0	7472
Ntab_RT.fa_ID665_domain-structure:GAG.INT.gRT|Score=224.0	Ntab.fa_ID5260_domain-structure:GAG.INT.gRT|Score=224.0	100.000	3399	0.0	6277
Ntab_RT.fa_ID668_domain-structure:PRo.gRT.gRH.INT|Score=324.0	Ntab.fa_ID5286_domain-structure:PRo.gRT.gRH.INT|Score=324.0	100.000	2826	0.0	5216
Ntab_RT.fa_ID669_domain-structure:GAG.INT.gRT.gRH|LTR%id96.562-len349|Score=541.562	Ntab.fa_ID5287_domain-structure:GAG.INT.gRT.gRH|LTR%id95.183-len436|Score=540.183	100.000	5820	0.0	10737
Ntab_RT.fa_ID670_domain-structure:GAG.INT.gRT.gRH|LTR%id99.296-len426|Score=484.296	Ntab.fa_ID5294_domain-structure:GAG.INT.gRT.gRH|LTR%id99.296-len426|Score=484.296	100.000	5486	0.0	10128
Ntab_RT.fa_ID671_domain-structure:gRT.gRH|Score=699.0	Ntab.fa_ID5308_domain-structure:gRT.gRH|Score=699.0	100.000	971	0.0	1794
Ntab_RT.fa_ID673_domain-structure:PRo.gRT.gRH.INT|LTR%id92.632-len190|Score=585.6320000000001	Ntab.fa_ID5312_domain-structure:GAG.PRo.gRT.gRH.INT|Score=586.0	100.000	4280	0.0	7904
Ntab_RT.fa_ID674_domain-structure:GAG.INT.gRT.gRH|LTR%id88.189-len254|Score=459.18899999999996	Ntab.fa_ID5325_domain-structure:GAG.INT.gRT.gRH|LTR%id84.302-len344|Score=455.302	100.000	5654	0.0	10438
Ntab_RT.fa_ID675_domain-structure:GAG.PRo.gRT.gRH.INT|LTR%id94.643-len224|Score=685.643	Ntab.fa_ID5333_domain-structure:GAG.PRo.gRT.gRH.INT|LTR%id94.805-len231|Score=685.8050000000001	100.000	7478	0.0	13810
Ntab_RT.fa_ID676_domain-structure:GAG.PRo.gRT.gRH.INT|LTR%id95.817-len263|Score=661.817	Ntab.fa_ID5339_domain-structure:GAG.PRo.gRT.gRH.INT|LTR%id93.548-len527|Score=619.548	100.000	8897	0.0	16430
Ntab_RT.fa_ID677_domain-structure:PRo.gRT.gRH.aRH.INT|LTR%id92.578-len512|Score=636.578	Ntab.fa_ID5340_domain-structure:PRo.gRT.gRH.aRH.INT|LTR%id92.021-len564|Score=636.021	100.000	9942	0.0	18360
Ntab_RT.fa_ID678_domain-structure:GAG.PRo.gRT.gRH.INT|LTR%id95.752-len306|Score=627.752	Ntab.fa_ID5341_domain-structure:GAG.PRo.gRT.gRH.INT|LTR%id95.86-len314|Score=627.86	100.000	8254	0.0	15239
Ntab_RT.fa_ID679_domain-structure:gRT.gRH.INT|Score=195.0	Ntab.fa_ID5348_domain-structure:gRT.gRH.INT|Score=195.0	100.000	1432	0.0	2645
Ntab_RT.fa_ID681_domain-structure:GAG.PRo.gRT.gRH.aRH.gRT.gRH.aRH.INT|Score=873.0	Ntab.fa_ID5360_domain-structure:GAG.PRo.gRT.gRH.aRH.gRT.gRH.aRH.INT|Score=873.0	100.000	5334	0.0	9851
Ntab_RT.fa_ID682_domain-structure:GAG.PRo.gRT.gRH.aRH.gRH.INT|LTR%id92.26-len646|Score=759.26	Ntab.fa_ID5358_domain-structure:GAG.PRo.gRT.gRH.aRH.gRH.INT|LTR%id91.933-len657|Score=758.933	100.000	10012	0.0	18489
Ntab_RT.fa_ID683_domain-structure:GAG.INT.gRT.gRH|LTR%id97.106-len311|Score=1008.106	Ntab.fa_ID5364_domain-structure:GAG.INT.gRT.gRH|LTR%id92.896-len366|Score=1003.896	100.000	4962	0.0	9164
Ntab_RT.fa_ID684_domain-structure:INT.gRT|Score=256.0	Ntab.fa_ID5368_domain-structure:INT.gRT|Score=248.0	100.000	1442	0.0	2663
Ntab_RT.fa_ID687_domain-structure:GAG.INT.gRT.gRH|LTR%id95.018-len281|Score=477.01800000000003	Ntab.fa_ID5365_domain-structure:GAG.INT.gRT.gRH|LTR%id95.018-len281|Score=477.01800000000003	100.000	5460	0.0	10083
Ntab_RT.fa_ID688_domain-structure:GAG.PRo.gRT.gRH.INT|LTR%id96.535-len202|Score=608.535	Ntab.fa_ID5374_domain-structure:GAG.PRo.gRT.gRH.INT|LTR%id96.535-len202|Score=608.535	100.000	5455	0.0	10074
Ntab_RT.fa_ID689_domain-structure:GAG.INT.gRT.gRH|LTR%id96.109-len257|Score=481.109	Ntab.fa_ID5385_domain-structure:GAG.INT.gRT.gRH|LTR%id96.109-len257|Score=481.109	100.000	5394	0.0	9961
Ntab_RT.fa_ID690_domain-structure:GAG.PRo.gRT.gRH.aRH.INT|LTR%id92.671-len614|Score=718.671	Ntab.fa_ID5388_domain-structure:GAG.PRo.gRT.gRH.aRH.INT|LTR%id92.683-len615|Score=718.683	100.000	10884	0.0	20100
Ntab_RT.fa_ID691_domain-structure:GAG.PRo.gRT.gRH.aRH.INT|Score=684.0	Ntab.fa_ID5384_domain-structure:GAG.PRo.gRT.gRH.aRH.INT|Score=684.0	100.000	4401	0.0	8128
Ntab_RT.fa_ID692_domain-structure:gRT.gRH.aRH.INT|Score=381.0	Ntab.fa_ID5400_domain-structure:gRT.gRH.aRH.INT|Score=381.0	100.000	2109	0.0	3895
Ntab_RT.fa_ID694_domain-structure:GAG.gRT.gRH.INT|LTR%id88.06-len402|Score=550.06	Ntab.fa_ID5398_domain-structure:GAG.gRT.gRH.INT|LTR%id83.639-len1583|Score=545.639	100.000	8532	0.0	15756
Ntab_RT.fa_ID696_domain-structure:gRT.gRH|Score=320.0	Ntab.fa_ID5407_domain-structure:gRT.gRH.GAG|Score=386.0	100.000	1214	0.0	2242
Ntab_RT.fa_ID698_domain-structure:gRT.gRH|LTR%id91.008-len645|Score=322.008	Ntab.fa_ID5416_domain-structure:INT.PRo.gRT.gRH.INT|LTR%id87.94-len937|Score=649.94	100.000	7268	0.0	13422
Ntab_RT.fa_ID697_domain-structure:INT.PRo.gRT.gRH.INT|LTR%id91.121-len642|Score=653.121	Ntab.fa_ID5416_domain-structure:INT.PRo.gRT.gRH.INT|LTR%id87.94-len937|Score=649.94	100.000	7265	0.0	13417
Ntab_RT.fa_ID699_domain-structure:gRT|Score=42.0	Ntab.fa_ID5419_domain-structure:gRT|Score=42.0	100.000	125	9.84e-60	231
Ntab_RT.fa_ID700_domain-structure:GAG.PRo.gRT.gRH.aRH.INT|Score=564.0	Ntab.fa_ID5420_domain-structure:GAG.PRo.gRT.gRH.aRH.INT|Score=564.0	100.000	4887	0.0	9025
Ntab_RT.fa_ID701_domain-structure:GAG.PRo.gRT.gRH|LTR%id89.189-len296|Score=568.189	Ntab.fa_ID5435_domain-structure:GAG.PRo.gRT.gRH.GAG|Score=565.0	100.000	3708	0.0	6848
Ntab_RT.fa_ID702_domain-structure:GAG.PRo.gRT|LTR%id93.674-len743|Score=346.674	Ntab.fa_ID5482_domain-structure:GAG.PRo.gRT|LTR%id93.708-len747|Score=346.70799999999997	100.000	4157	0.0	7677
Ntab_RT.fa_ID703_domain-structure:gRT.gRH|Score=238.0	Ntab.fa_ID5493_domain-structure:gRT.gRH|Score=238.0	100.000	1001	0.0	1849
Ntab_RT.fa_ID705_domain-structure:GAG.PRo.gRT.gRH.INT|LTR%id92.225-len373|Score=629.225	Ntab.fa_ID5500_domain-structure:GAG.PRo.gRT.gRH.INT|LTR%id92.211-len398|Score=629.211	100.000	8000	0.0	14774
Ntab_RT.fa_ID707_domain-structure:GAG.PRo.gRT.gRH.INT|LTR%id92.578-len256|Score=762.578	Ntab.fa_ID30865_domain-structure:GAG.PRo.gRT.gRH.aRH.INT|LTR%id90.602-len415|Score=711.602	88.727	7948	0.0	9653
Ntab_RT.fa_ID708_domain-structure:gRT.gRH.INT|Score=336.0	Ntab.fa_ID5504_domain-structure:gRT.gRH.INT|Score=336.0	100.000	1817	0.0	3356
Ntab_RT.fa_ID706_domain-structure:INT.gRT.gRH|LTR%id93.852-len244|Score=456.852	Ntab.fa_ID5502_domain-structure:INT.gRT.gRH|LTR%id93.878-len245|Score=456.878	100.000	5583	0.0	10310
Ntab_RT.fa_ID710_domain-structure:INT.gRT.gRH|Score=599.0	Ntab.fa_ID5507_domain-structure:INT.gRT.gRH|Score=599.0	100.000	2045	0.0	3777
Ntab_RT.fa_ID711_domain-structure:GAG.gRT.aRH.INT|LTR%id87.973-len582|Score=476.973	Ntab.fa_ID5526_domain-structure:GAG.gRT.aRH.INT|LTR%id87.973-len582|Score=476.973	100.000	10811	0.0	19965
Ntab_RT.fa_ID712_domain-structure:GAG.PRo.gRT.gRH.INT|LTR%id92.414-len725|Score=541.414	Ntab.fa_ID5532_domain-structure:GAG.PRo.gRT.gRH.INT|LTR%id92.466-len730|Score=541.466	100.000	7566	0.0	13969
Ntab_RT.fa_ID713_domain-structure:GAG.INT.gRT.gRH|LTR%id95.56-len518|Score=445.56	Ntab.fa_ID5542_domain-structure:GAG.INT.gRT.gRH|LTR%id95.568-len519|Score=445.568	100.000	6115	0.0	11293
Ntab_RT.fa_ID717_domain-structure:gRT.gRH.aRH.INT|Score=335.0	Ntab.fa_ID5548_domain-structure:gRT.gRH.aRH.INT|Score=335.0	100.000	1987	0.0	3670
Ntab_RT.fa_ID715_domain-structure:GAG.PRo.gRT|Score=309.0	Ntab.fa_ID5543_domain-structure:GAG.PRo.gRT|Score=309.0	100.000	2325	0.0	4294
Ntab_RT.fa_ID718_domain-structure:GAG.PRo.gRT.gRH.aRH.INT|LTR%id90.415-len386|Score=735.415	Ntab.fa_ID5561_domain-structure:GAG.PRo.gRT.gRH.aRH.INT|Score=645.0	100.000	5520	0.0	10194
Ntab_RT.fa_ID720_domain-structure:gRT.gRH.INT|Score=332.0	Ntab.fa_ID5563_domain-structure:gRT.gRH.INT|Score=332.0	100.000	1750	0.0	3232
Ntab_RT.fa_ID721_domain-structure:GAG.INT.gRT|Score=220.0	Ntab.fa_ID5560_domain-structure:GAG.INT.gRT|Score=220.0	100.000	2517	0.0	4649
Ntab_RT.fa_ID724_domain-structure:GAG.gRT.gRH.aRH|Score=468.0	Ntab.fa_ID5596_domain-structure:GAG.gRT.gRH.aRH|Score=468.0	100.000	4938	0.0	9119
Ntab_RT.fa_ID726_domain-structure:GAG.INT.gRT|Score=167.0	Ntab.fa_ID5597_domain-structure:GAG.INT.gRT.gRH|LTR%id90.706-len269|Score=442.706	100.000	2892	0.0	5341
Ntab_RT.fa_ID727_domain-structure:GAG.PRo.gRT.gRH.aRH.INT|LTR%id94.505-len455|Score=725.505	Ntab.fa_ID5601_domain-structure:GAG.PRo.gRT.gRH.aRH.INT|LTR%id88.873-len692|Score=719.873	100.000	10336	0.0	19088
Ntab_RT.fa_ID729_domain-structure:INT.gRT|Score=203.0	Ntab.fa_ID5624_domain-structure:INT.gRT.gRH|Score=353.0	100.000	1396	0.0	2579
Ntab_RT.fa_ID728_domain-structure:gRT.GAG|Score=173.0	Ntab.fa_ID5628_domain-structure:gRT.GAG|Score=173.0	100.000	2199	0.0	4058
Ntab_RT.fa_ID730_domain-structure:GAG.PRo.gRT.gRH.aRH.INT|Score=646.0	Ntab.fa_ID5635_domain-structure:GAG.PRo.gRT.gRH.aRH.INT|Score=646.0	100.000	5785	0.0	10683
Ntab_RT.fa_ID731_domain-structure:GAG.PRo.gRT.gRH.INT|LTR%id92.163-len1008|Score=610.163	Ntab.fa_ID5654_domain-structure:GAG.PRo.gRT.gRH.INT|Score=518.0	100.000	3604	0.0	6652
Ntab_RT.fa_ID732_domain-structure:PRo.gRT.gRH.aRH.INT|LTR%id91.639-len598|Score=553.639	Ntab.fa_ID5665_domain-structure:PRo.gRT.gRH.aRH.INT|LTR%id90.663-len739|Score=552.663	100.000	9761	0.0	18026
Ntab_RT.fa_ID733_domain-structure:PRo.gRT.gRH|LTR%id88.494-len704|Score=344.494	Ntab.fa_ID5673_domain-structure:PRo.gRT.gRH|LTR%id86.671-len1448|Score=342.671	100.000	7550	0.0	13939
Ntab_RT.fa_ID734_domain-structure:PRo.gRT.gRH.aRH.INT|LTR%id91.716-len169|Score=669.716	Ntab.fa_ID5685_domain-structure:PRo.gRT.gRH.aRH.INT|LTR%id90.503-len179|Score=668.503	100.000	10110	0.0	18670
Ntab_RT.fa_ID735_domain-structure:gRT.gRH.INT|LTR%id89.17-len277|Score=405.17	Ntab.fa_ID5705_domain-structure:gRT.gRH.INT|LTR%id89.17-len277|Score=361.17	100.000	7620	0.0	14072
Ntab_RT.fa_ID736_domain-structure:GAG.PRo.gRT.gRH.INT|LTR%id95.797-len690|Score=662.797	Ntab.fa_ID5718_domain-structure:GAG.PRo.gRT.gRH.INT|LTR%id94.326-len846|Score=661.326	100.000	9429	0.0	17402
Ntab_RT.fa_ID737_domain-structure:GAG.INT.gRT.gRH|LTR%id94.486-len671|Score=514.486	Ntab.fa_ID5727_domain-structure:GAG.INT.gRT.gRH|LTR%id94.486-len671|Score=514.486	100.000	5942	0.0	10973
Ntab_RT.fa_ID739_domain-structure:GAG.INT.gRT|Score=349.0	Ntab.fa_ID5734_domain-structure:GAG.INT.gRT|Score=349.0	100.000	2066	0.0	3816
Ntab_RT.fa_ID742_domain-structure:GAG.PRo.gRT.gRH.INT|LTR%id90.873-len1008|Score=536.873	Ntab.fa_ID5749_domain-structure:GAG.PRo.gRT.gRH.INT|LTR%id89.903-len1238|Score=516.903	100.000	13930	0.0	25724
Ntab_RT.fa_ID743_domain-structure:GAG.PRo.gRT.gRH.INT|LTR%id92.617-len298|Score=642.617	Ntab.fa_ID5747_domain-structure:GAG.PRo.gRT.gRH.INT|LTR%id92.508-len307|Score=642.508	100.000	10886	0.0	20103
Ntab_RT.fa_ID740_domain-structure:PRo.gRT.gRH.aRH.INT|LTR%id88.119-len303|Score=581.119	Ntab.fa_ID5754_domain-structure:PRo.gRT.gRH.aRH.INT|LTR%id88.204-len568|Score=581.204	100.000	10769	0.0	19887
Ntab_RT.fa_ID741_domain-structure:gRT.gRH.INT|Score=423.0	Ntab.fa_ID5743_domain-structure:gRT.gRH.INT|Score=423.0	100.000	2280	0.0	4211
Ntab_RT.fa_ID744_domain-structure:GAG.PRo.gRT.gRH.INT|LTR%id89.293-len495|Score=651.293	Ntab.fa_ID5759_domain-structure:GAG.PRo.gRT.gRH.INT|LTR%id84.366-len710|Score=646.366	100.000	5985	0.0	11053
Ntab_RT.fa_ID745_domain-structure:GAG.PRo.gRT.gRH.aRH.INT|Score=430.0	Ntab.fa_ID5786_domain-structure:GAG.PRo.gRT.gRH.aRH.INT|Score=430.0	100.000	4131	0.0	7629
Ntab_RT.fa_ID746_domain-structure:GAG.PRo.gRT.gRH.INT|LTR%id91.872-len689|Score=660.872	Ntab.fa_ID5808_domain-structure:GAG.PRo.gRT.gRH.INT|LTR%id91.872-len689|Score=660.872	100.000	6161	0.0	11378
Ntab_RT.fa_ID747_domain-structure:GAG.PRo.gRT.gRH.aRH.INT|Score=626.0	Ntab.fa_ID5817_domain-structure:GAG.PRo.gRT.gRH.aRH.INT|Score=626.0	100.000	5854	0.0	10811
Ntab_RT.fa_ID748_domain-structure:GAG.PRo.gRT.gRH.INT|LTR%id92.439-len1111|Score=595.439	Ntab.fa_ID5835_domain-structure:GAG.PRo.gRT.gRH.INT|LTR%id92.446-len1112|Score=595.446	100.000	12392	0.0	22884
Ntab_RT.fa_ID749_domain-structure:GAG.PRo.gRT.gRH.INT|LTR%id89.389-len311|Score=653.389	Ntab.fa_ID5853_domain-structure:GAG.PRo.gRT.gRH.INT|LTR%id89.308-len318|Score=653.308	100.000	6653	0.0	12286
Ntab_RT.fa_ID750_domain-structure:gRT.gRH|Score=177.0	Ntab.fa_ID5856_domain-structure:gRT.gRH|Score=177.0	100.000	789	0.0	1458
Ntab_RT.fa_ID751_domain-structure:gRT|Score=116.0	Ntab.fa_ID5857_domain-structure:gRT|Score=116.0	100.000	352	0.0	651
Ntab_RT.fa_ID753_domain-structure:GAG.PRo.gRT.gRH.INT|LTR%id89.241-len158|Score=599.241	Ntab.fa_ID5866_domain-structure:GAG.PRo.gRT.gRH.INT|LTR%id86.214-len486|Score=596.2139999999999	100.000	12292	0.0	22700
Ntab_RT.fa_ID755_domain-structure:GAG.PRo.gRT|Score=311.0	Ntab.fa_ID5867_domain-structure:GAG.PRo.gRT|Score=311.0	100.000	2351	0.0	4342
Ntab_RT.fa_ID756_domain-structure:INT.gRT.gRH|LTR%id91.398-len465|Score=412.398	Ntab.fa_ID5888_domain-structure:INT.gRT.gRH|LTR%id91.385-len592|Score=412.385	100.000	8133	0.0	15019
Ntab_RT.fa_ID757_domain-structure:GAG.gRT.gRH.aRH.INT|LTR%id91.667-len288|Score=567.667	Ntab.fa_ID5899_domain-structure:GAG.gRT.gRH.aRH.INT|LTR%id86.192-len688|Score=562.192	100.000	11011	0.0	20334
Ntab_RT.fa_ID758_domain-structure:PRo.gRT.gRH.INT|LTR%id95.533-len291|Score=455.533	Ntab.fa_ID5908_domain-structure:PRo.gRT.gRH.INT|LTR%id89.825-len629|Score=449.825	100.000	3988	0.0	7361
Ntab_RT.fa_ID760_domain-structure:gRT|Score=105.0	Ntab.fa_ID5945_domain-structure:gRT|Score=105.0	100.000	314	2.46e-164	580
Ntab_RT.fa_ID761_domain-structure:GAG.INT.gRT.gRH|LTR%id89.286-len252|Score=481.286	Ntab.fa_ID5951_domain-structure:GAG.INT.gRT.gRH|LTR%id89.91-len555|Score=481.90999999999997	100.000	8948	0.0	16524
Ntab_RT.fa_ID763_domain-structure:gRT.gRH|Score=303.0	Ntab.fa_ID5956_domain-structure:gRT.gRH|Score=303.0	100.000	1229	0.0	2270
Ntab_RT.fa_ID769_domain-structure:GAG.PRo.gRT|Score=286.0	Ntab.fa_ID5961_domain-structure:GAG.PRo.gRT|Score=286.0	100.000	2288	0.0	4226
Ntab_RT.fa_ID765_domain-structure:GAG.INT.gRT|Score=315.0	Ntab.fa_ID5960_domain-structure:GAG.INT.gRT|Score=315.0	100.000	3402	0.0	6283
Ntab_RT.fa_ID767_domain-structure:GAG.PRo.gRT|Score=274.0	Ntab.fa_ID5958_domain-structure:GAG.PRo.gRT|Score=274.0	100.000	2134	0.0	3941
Ntab_RT.fa_ID772_domain-structure:gRT.gRH|Score=723.0	Ntab.fa_ID5971_domain-structure:gRT.gRH|Score=723.0	100.000	1049	0.0	1938
Ntab_RT.fa_ID774_domain-structure:GAG.PRo.gRT|Score=259.0	Ntab.fa_ID5974_domain-structure:GAG.PRo.gRT|Score=259.0	100.000	1865	0.0	3445
Ntab_RT.fa_ID775_domain-structure:GAG.PRo.gRT.gRH.INT|LTR%id88.908-len577|Score=628.908	Ntab.fa_ID5975_domain-structure:GAG.PRo.gRT.gRH.INT|LTR%id84.229-len2010|Score=624.229	100.000	8279	0.0	15289
Ntab_RT.fa_ID776_domain-structure:GAG.INT.gRT|Score=257.0	Ntab.fa_ID5977_domain-structure:GAG.INT.gRT|Score=257.0	100.000	3063	0.0	5657
Ntab_RT.fa_ID779_domain-structure:GAG.PRo.gRT.gRH|LTR%id94.318-len352|Score=563.318	Ntab.fa_ID5983_domain-structure:PRo.gRT.gRH|LTR%id94.15-len359|Score=472.15	100.000	4979	0.0	9195
Ntab_RT.fa_ID780_domain-structure:GAG.INT.gRT.gRH|LTR%id96.927-len423|Score=457.927	Ntab.fa_ID5984_domain-structure:GAG.INT.gRT.gRH|LTR%id95.606-len569|Score=456.606	100.000	4743	0.0	8756
Ntab_RT.fa_ID778_domain-structure:GAG.PRo.gRT.gRH.aRH|Score=564.0	Ntab.fa_ID5985_domain-structure:GAG.PRo.gRT.gRH.aRH|Score=564.0	100.000	3511	0.0	6484
Ntab_RT.fa_ID782_domain-structure:gRT.gRH.INT|Score=359.0	Ntab.fa_ID5997_domain-structure:gRT.gRH.INT|Score=359.0	100.000	1874	0.0	3461
Ntab_RT.fa_ID784_domain-structure:PRo.gRT|Score=225.0	Ntab.fa_ID6002_domain-structure:PRo.gRT|Score=225.0	100.000	1237	0.0	2285
Ntab_RT.fa_ID785_domain-structure:GAG.PRo.gRT.gRH.INT|LTR%id90.711-len506|Score=627.711	Ntab.fa_ID6026_domain-structure:GAG.PRo.gRT.gRH.INT|LTR%id90.711-len506|Score=627.711	100.000	12667	0.0	23392
Ntab_RT.fa_ID786_domain-structure:GAG.PRo.gRT.gRH.aRH.INT|LTR%id92.886-len492|Score=732.886	Ntab.fa_ID6028_domain-structure:GAG.PRo.gRT.gRH.aRH.INT|Score=640.0	100.000	4332	0.0	8000
Ntab_RT.fa_ID787_domain-structure:GAG.PRo.gRT.gRH.INT|LTR%id93.274-len1011|Score=630.274	Ntab.fa_ID6037_domain-structure:GAG.PRo.gRT.gRH.INT|LTR%id93.346-len1022|Score=630.346	100.000	8294	0.0	15317
Ntab_RT.fa_ID788_domain-structure:GAG.PRo.gRT.gRH.INT|LTR%id89.401-len217|Score=662.401	Ntab.fa_ID126635_domain-structure:GAG.PRo.gRT.gRH|LTR%id89.123-len285|Score=512.123	90.004	4912	0.0	6303
Ntab_RT.fa_ID789_domain-structure:GAG.PRo.gRT|Score=199.0	Ntab.fa_ID6051_domain-structure:GAG.PRo.gRT|Score=199.0	100.000	3687	0.0	6809
Ntab_RT.fa_ID791_domain-structure:INT.gRT.gRH|Score=264.0	Ntab.fa_ID6071_domain-structure:INT.gRT.gRH|Score=264.0	100.000	2114	0.0	3904
Ntab_RT.fa_ID793_domain-structure:PRo.gRT.gRH.INT|Score=594.0	Ntab.fa_ID6092_domain-structure:PRo.gRT.gRH.INT|Score=594.0	100.000	3358	0.0	6202
Ntab_RT.fa_ID792_domain-structure:PRo.gRT|LTR%id91.796-len646|Score=307.796	Ntab.fa_ID6093_domain-structure:PRo.gRT|LTR%id91.24-len742|Score=307.24	100.000	8365	0.0	15448
Ntab_RT.fa_ID796_domain-structure:GAG.PRo.gRT.gRH.INT|LTR%id95.56-len1036|Score=646.56	Ntab.fa_ID6101_domain-structure:GAG.PRo.gRT.gRH.INT|LTR%id95.577-len1040|Score=646.577	100.000	7453	0.0	13760
Ntab_RT.fa_ID794_domain-structure:INT.gRT.gRH|LTR%id92.344-len209|Score=415.344	Ntab.fa_ID6106_domain-structure:INT.gRT.gRH|LTR%id91.981-len212|Score=414.981	100.000	3727	0.0	6883
Ntab_RT.fa_ID795_domain-structure:gRT.gRH|LTR%id98.512-len336|Score=812.512	Ntab.fa_ID6104_domain-structure:gRT.gRH|LTR%id98.516-len337|Score=812.516	100.000	2295	0.0	4239
Ntab_RT.fa_ID797_domain-structure:GAG.PRo.gRT.gRH.INT|LTR%id91.781-len584|Score=628.781	Ntab.fa_ID6114_domain-structure:GAG.PRo.gRT.gRH.INT|LTR%id92.0-len600|Score=629.0	100.000	8356	0.0	15431
Ntab_RT.fa_ID798_domain-structure:GAG.INT.gRT.gRH|LTR%id94.118-len391|Score=490.118	Ntab.fa_ID6128_domain-structure:GAG.INT.gRT.gRH|Score=492.0	100.000	4288	0.0	7912
Ntab_RT.fa_ID799_domain-structure:PRo.gRT.gRH.aRH.INT|LTR%id93.478-len368|Score=706.478	Ntab.fa_ID6133_domain-structure:PRo.gRT.gRH.aRH.INT|LTR%id91.82-len599|Score=704.8199999999999	100.000	11080	0.0	20461
Ntab_RT.fa_ID800_domain-structure:GAG.INT.gRT.gRH|LTR%id92.521-len468|Score=465.521	Ntab.fa_ID6136_domain-structure:GAG.INT.gRT.gRH|LTR%id92.521-len468|Score=465.521	100.000	7620	0.0	14072
Ntab_RT.fa_ID801_domain-structure:gRT.gRH|Score=216.0	Ntab.fa_ID6154_domain-structure:gRT.gRH|Score=216.0	100.000	915	0.0	1690
Ntab_RT.fa_ID803_domain-structure:GAG.INT.gRT.gRH|LTR%id94.813-len347|Score=450.813	Ntab.fa_ID6161_domain-structure:GAG.INT.gRT.gRH|LTR%id94.828-len348|Score=450.828	100.000	3536	0.0	6527
Ntab_RT.fa_ID804_domain-structure:GAG.PRo.gRT.gRH.INT|LTR%id92.56-len336|Score=606.56	Ntab.fa_ID6194_domain-structure:GAG.PRo.gRT.gRH.INT|Score=514.0	100.000	4571	0.0	8442
Ntab_RT.fa_ID805_domain-structure:PRo.gRT.gRH.aRH.INT|LTR%id88.631-len431|Score=533.631	Ntab.fa_ID6205_domain-structure:PRo.gRT.gRH.aRH.INT|LTR%id88.631-len431|Score=533.631	100.000	10625	0.0	19618
Ntab_RT.fa_ID806_domain-structure:GAG.INT.gRT.gRH|LTR%id94.342-len919|Score=485.342	Ntab.fa_ID6207_domain-structure:GAG.INT.gRT.gRH|LTR%id94.348-len920|Score=485.348	100.000	10083	0.0	18620
Ntab_RT.fa_ID807_domain-structure:INT.gRT.gRH|LTR%id93.023-len946|Score=440.023	Ntab.fa_ID6224_domain-structure:INT.gRT.gRH|LTR%id93.075-len953|Score=440.075	100.000	9473	0.0	17494
Ntab_RT.fa_ID808_domain-structure:GAG.PRo.gRT.gRH.INT|LTR%id96.01-len1654|Score=523.01	Ntab.fa_ID6225_domain-structure:GAG.PRo.gRT.gRH.INT|LTR%id96.01-len1654|Score=523.01	100.000	9542	0.0	17618
Ntab_RT.fa_ID809_domain-structure:GAG.gRT.gRH.INT|LTR%id89.625-len347|Score=585.625	Ntab.fa_ID6246_domain-structure:GAG.gRT.gRH.INT|LTR%id86.91-len741|Score=582.91	100.000	6706	0.0	12384
Ntab_RT.fa_ID811_domain-structure:GAG.PRo.gRT.gRH.aRH.INT|LTR%id88.645-len273|Score=646.645	Ntab.fa_ID6252_domain-structure:GAG.PRo.gRT.gRH.aRH.INT|LTR%id86.389-len360|Score=644.389	100.000	9415	0.0	17379
Ntab_RT.fa_ID810_domain-structure:GAG.PRo.gRT.gRH|LTR%id86.986-len146|Score=644.986	Ntab.fa_ID6253_domain-structure:GAG.PRo.gRT.gRH|LTR%id86.986-len146|Score=644.986	100.000	11360	0.0	20979
Ntab_RT.fa_ID812_domain-structure:GAG.gRT.gRH.INT|LTR%id90.16-len752|Score=578.16	Ntab.fa_ID6266_domain-structure:GAG.gRT.gRH.INT|LTR%id90.173-len753|Score=578.173	100.000	11278	0.0	20827
Ntab_RT.fa_ID813_domain-structure:PRo.gRT.gRH.aRH.INT|Score=563.0	Ntab.fa_ID6269_domain-structure:PRo.gRT.gRH.aRH.INT|Score=563.0	100.000	3278	0.0	6054
Ntab_RT.fa_ID814_domain-structure:GAG.PRo.gRT.gRH.INT|LTR%id95.349-len559|Score=477.349	Ntab.fa_ID6274_domain-structure:GAG.PRo.gRT.gRH.INT|LTR%id95.349-len559|Score=477.349	100.000	4277	0.0	7895
Ntab_RT.fa_ID816_domain-structure:gRT.gRH.aRH.INT|Score=422.0	Ntab.fa_ID6287_domain-structure:gRT.gRH.aRH.INT|Score=422.0	100.000	2179	0.0	4024
Ntab_RT.fa_ID818_domain-structure:GAG.INT.gRT.gRH|LTR%id91.095-len539|Score=520.095	Ntab.fa_ID6278_domain-structure:GAG.INT.gRT.gRH|LTR%id91.095-len539|Score=520.095	100.000	9415	0.0	17387
Ntab_RT.fa_ID815_domain-structure:GAG.PRo.gRT|LTR%id95.306-len916|Score=378.306	Ntab.fa_ID6281_domain-structure:GAG.PRo.gRT|LTR%id95.306-len916|Score=378.306	100.000	9419	0.0	17394
Ntab_RT.fa_ID819_domain-structure:gRT.gRH.aRH.INT|LTR%id93.012-len601|Score=617.012	Ntab.fa_ID6296_domain-structure:gRT.gRH.aRH.INT|LTR%id93.012-len601|Score=617.012	100.000	10107	0.0	18661
Ntab_RT.fa_ID824_domain-structure:GAG.PRo.gRT.gRH.INT|LTR%id94.784-len671|Score=596.784	Ntab.fa_ID6319_domain-structure:GAG.PRo.gRT.gRH.INT|LTR%id94.784-len671|Score=596.784	100.000	12275	0.0	22668
Ntab_RT.fa_ID826_domain-structure:GAG.PRo.gRT|Score=209.0	Ntab.fa_ID6304_domain-structure:GAG.PRo.gRT|Score=209.0	100.000	2162	0.0	3993
Ntab_RT.fa_ID827_domain-structure:GAG.PRo.gRT.gRH|LTR%id88.889-len243|Score=365.889	Ntab.fa_ID6306_domain-structure:GAG.PRo.gRT.gRH|LTR%id83.7-len1638|Score=360.7	100.000	7561	0.0	13959
Ntab_RT.fa_ID828_domain-structure:GAG.PRo.gRT|LTR%id91.765-len425|Score=450.765	Ntab.fa_ID6310_domain-structure:GAG.PRo.gRT|LTR%id90.748-len508|Score=449.748	100.000	7594	0.0	14017
Ntab_RT.fa_ID823_domain-structure:GAG.PRo.gRT|Score=232.0	Ntab.fa_ID6303_domain-structure:GAG.PRo.gRT|Score=232.0	100.000	1906	0.0	3520
Ntab_RT.fa_ID822_domain-structure:PRo.gRT|Score=108.0	Ntab.fa_ID6301_domain-structure:PRo.gRT|Score=108.0	100.000	734	0.0	1356
Ntab_RT.fa_ID829_domain-structure:GAG.PRo.gRT.gRH.aRH.INT|LTR%id94.026-len385|Score=758.026	Ntab.fa_ID6329_domain-structure:GAG.PRo.gRT.gRH.aRH.INT|LTR%id91.718-len652|Score=755.718	100.000	10025	0.0	18513
Ntab_RT.fa_ID830_domain-structure:GAG.PRo.gRT.gRH.aRH.INT|LTR%id91.958-len572|Score=699.958	Ntab.fa_ID6325_domain-structure:GAG.PRo.gRT.gRH.aRH.INT|LTR%id92.0-len575|Score=700.0	100.000	11168	0.0	20624
Ntab_RT.fa_ID833_domain-structure:GAG.PRo.gRT.gRH.INT|Score=475.0	Ntab.fa_ID6342_domain-structure:GAG.PRo.gRT.gRH|LTR%id83.965-len792|Score=467.96500000000003	100.000	3599	0.0	6647
Ntab_RT.fa_ID831_domain-structure:GAG.INT.gRT|Score=355.0	Ntab.fa_ID6338_domain-structure:GAG.INT.gRT|Score=355.0	100.000	3889	0.0	7182
Ntab_RT.fa_ID834_domain-structure:GAG.INT.gRT.gRH|LTR%id92.607-len257|Score=457.60699999999997	Ntab.fa_ID6347_domain-structure:GAG.INT.gRT.gRH|LTR%id92.607-len257|Score=457.60699999999997	100.000	10388	0.0	19184
Ntab_RT.fa_ID835_domain-structure:GAG.PRo.gRT.gRH.INT|LTR%id96.356-len247|Score=635.356	Ntab.fa_ID6355_domain-structure:GAG.PRo.gRT.gRH.INT|LTR%id96.371-len248|Score=635.371	100.000	12469	0.0	23026
Ntab_RT.fa_ID836_domain-structure:INT.gRT|Score=194.0	Ntab.fa_ID6363_domain-structure:INT.gRT|Score=194.0	100.000	1315	0.0	2429
Ntab_RT.fa_ID838_domain-structure:GAG.INT.gRT|Score=399.0	Ntab.fa_ID6371_domain-structure:GAG.INT.gRT|Score=399.0	100.000	2820	0.0	5208
Ntab_RT.fa_ID840_domain-structure:gRT.gRH|Score=271.0	Ntab.fa_ID6376_domain-structure:gRT.gRH|Score=271.0	100.000	1184	0.0	2187
Ntab_RT.fa_ID842_domain-structure:GAG.PRo.gRT.gRH.aRH.INT|LTR%id93.19-len279|Score=739.19	Ntab.fa_ID6380_domain-structure:GAG.PRo.gRT.gRH.aRH.INT|LTR%id91.064-len470|Score=737.064	100.000	10656	0.0	19675
Ntab_RT.fa_ID843_domain-structure:GAG.PRo.gRT.gRH.aRH.INT|Score=587.0	Ntab.fa_ID6386_domain-structure:GAG.PRo.gRT.gRH.aRH.INT|Score=587.0	100.000	5819	0.0	10746
Ntab_RT.fa_ID844_domain-structure:GAG.INT.gRT.gRH|LTR%id85.769-len260|Score=481.769	Ntab.fa_ID6393_domain-structure:GAG.INT.gRT.gRH|LTR%id85.769-len260|Score=481.769	100.000	5465	0.0	10093
Ntab_RT.fa_ID845_domain-structure:GAG.PRo.gRT.gRH.aRH.INT|LTR%id95.181-len581|Score=775.181	Ntab.fa_ID6395_domain-structure:GAG.PRo.gRT.gRH.aRH.INT|LTR%id94.949-len594|Score=774.949	100.000	10740	0.0	19834
Ntab_RT.fa_ID846_domain-structure:GAG.PRo.gRT.gRH.INT|LTR%id89.062-len448|Score=487.062	Ntab.fa_ID6407_domain-structure:GAG.PRo.gRT.gRH.INT|Score=410.0	100.000	4926	0.0	9097
Ntab_RT.fa_ID850_domain-structure:GAG.PRo.gRT.gRH.aRH.INT|LTR%id91.066-len638|Score=748.066	Ntab.fa_ID6421_domain-structure:GAG.PRo.gRT.gRH.aRH.INT|LTR%id90.094-len424|Score=747.094	100.000	11035	0.0	20378
Ntab_RT.fa_ID847_domain-structure:GAG.PRo.gRT|Score=256.0	Ntab.fa_ID6422_domain-structure:GAG.PRo.gRT|Score=256.0	100.000	2225	0.0	4109
Ntab_RT.fa_ID849_domain-structure:GAG.PRo.gRT.gRH.aRH.INT|LTR%id95.541-len157|Score=720.5409999999999	Ntab.fa_ID6417_domain-structure:GAG.PRo.gRT.gRH.aRH.INT|LTR%id91.42-len338|Score=610.42	100.000	14758	0.0	27250
Ntab_RT.fa_ID852_domain-structure:GAG.PRo.gRT|Score=252.0	Ntab.fa_ID6433_domain-structure:GAG.PRo.gRT|Score=252.0	100.000	1684	0.0	3110
Ntab_RT.fa_ID853_domain-structure:INT.gRT|Score=343.0	Ntab.fa_ID6445_domain-structure:INT.gRT|Score=343.0	100.000	3243	0.0	5989
Ntab_RT.fa_ID855_domain-structure:gRT.gRH.aRH.INT|Score=426.0	Ntab.fa_ID6467_domain-structure:gRT.gRH.aRH.INT|Score=426.0	100.000	2171	0.0	4010
Ntab_RT.fa_ID857_domain-structure:GAG.PRo.gRT.gRH.INT|LTR%id95.469-len309|Score=664.469	Ntab.fa_ID6481_domain-structure:GAG.PRo.gRT.gRH.INT|LTR%id95.086-len407|Score=664.086	100.000	5004	0.0	9241
Ntab_RT.fa_ID859_domain-structure:PRo.gRT|Score=164.0	Ntab.fa_ID6517_domain-structure:PRo.gRT|Score=164.0	100.000	887	0.0	1639
Ntab_RT.fa_ID860_domain-structure:GAG.PRo.gRT.gRH.INT|LTR%id95.031-len483|Score=656.031	Ntab.fa_ID6527_domain-structure:GAG.PRo.gRT.gRH.INT|LTR%id95.031-len483|Score=656.031	100.000	5751	0.0	10621
Ntab_RT.fa_ID861_domain-structure:GAG.PRo.gRT.gRH.aRH.INT|LTR%id92.5-len200|Score=789.5	Ntab.fa_ID125606_domain-structure:GAG.PRo.gRT.gRH.aRH.INT|LTR%id95.608-len592|Score=774.608	93.162	7809	0.0	11406
Ntab_RT.fa_ID862_domain-structure:PRo.gRT.gRH|LTR%id89.524-len525|Score=448.524	Ntab.fa_ID6546_domain-structure:PRo.gRT.gRH|LTR%id89.564-len527|Score=448.56399999999996	100.000	9283	0.0	17139
Ntab_RT.fa_ID864_domain-structure:GAG.INT.gRT|Score=245.0	Ntab.fa_ID6550_domain-structure:GAG.INT.gRT|Score=245.0	100.000	2966	0.0	5478
Ntab_RT.fa_ID865_domain-structure:PRo.gRT.gRH.INT|Score=251.0	Ntab.fa_ID6556_domain-structure:PRo.gRT.gRH.INT|Score=389.0	100.000	2594	0.0	4791
Ntab_RT.fa_ID866_domain-structure:GAG.PRo.gRT.gRH.INT|LTR%id94.595-len296|Score=640.595	Ntab.fa_ID6580_domain-structure:GAG.PRo.gRT.gRH.INT|LTR%id94.649-len299|Score=640.649	100.000	7999	0.0	14765
Ntab_RT.fa_ID867_domain-structure:GAG.PRo.gRT.gRH.aRH.INT|LTR%id87.784-len352|Score=702.784	Ntab.fa_ID6588_domain-structure:GAG.PRo.gRT.gRH.aRH.INT|LTR%id86.565-len588|Score=701.565	100.000	9348	0.0	17263
Ntab_RT.fa_ID868_domain-structure:gRT|Score=102.0	Ntab.fa_ID6601_domain-structure:gRT|Score=102.0	100.000	305	2.40e-159	564
Ntab_RT.fa_ID869_domain-structure:GAG.INT.gRT.gRH|LTR%id93.492-len630|Score=426.492	Ntab.fa_ID6627_domain-structure:GAG.INT.gRT.gRH|LTR%id93.492-len630|Score=426.492	100.000	5371	0.0	9919
Ntab_RT.fa_ID870_domain-structure:GAG.INT.gRT.gRH|LTR%id90.09-len333|Score=454.09000000000003	Ntab.fa_ID6638_domain-structure:GAG.INT.gRT.gRH|LTR%id90.09-len333|Score=454.09000000000003	100.000	5530	0.0	10213
Ntab_RT.fa_ID871_domain-structure:INT.gRT.gRH|Score=245.0	Ntab.fa_ID6642_domain-structure:INT.gRT.gRH|Score=245.0	100.000	2438	0.0	4503
Ntab_RT.fa_ID872_domain-structure:PRo.gRT.gRH.INT|LTR%id90.042-len954|Score=468.04200000000003	Ntab.fa_ID6650_domain-structure:PRo.gRT.gRH.INT|LTR%id83.592-len451|Score=461.592	100.000	8840	0.0	16325
Ntab_RT.fa_ID873_domain-structure:GAG.PRo.gRT.gRH.INT|Score=558.0	Ntab.fa_ID6673_domain-structure:GAG.PRo.gRT.gRH.INT|Score=558.0	100.000	3649	0.0	6739
Ntab_RT.fa_ID875_domain-structure:GAG.INT.gRT.gRH|LTR%id98.71-len465|Score=529.71	Ntab.fa_ID6680_domain-structure:GAG.INT.gRT.gRH|LTR%id98.712-len466|Score=529.712	100.000	5237	0.0	9664
Ntab_RT.fa_ID874_domain-structure:GAG.PRo.gRT.gRH.INT|LTR%id94.608-len408|Score=581.608	Ntab.fa_ID6679_domain-structure:GAG.PRo.gRT.gRH.INT|LTR%id94.647-len411|Score=562.647	100.000	5869	0.0	10839
Ntab_RT.fa_ID880_domain-structure:GAG.PRo.gRT.gRH.aRH.INT|Score=637.0	Ntab.fa_ID6687_domain-structure:GAG.PRo.gRT.gRH.aRH.INT|Score=637.0	100.000	4278	0.0	7901
Ntab_RT.fa_ID881_domain-structure:GAG.PRo.gRT.gRH.aRH.INT|LTR%id92.638-len489|Score=758.638	Ntab.fa_ID6688_domain-structure:GAG.PRo.gRT.gRH.aRH.INT|Score=666.0	100.000	4344	0.0	8022
Ntab_RT.fa_ID883_domain-structure:gRT.gRH|Score=73.0	Ntab.fa_ID6689_domain-structure:GAG.INT.gRT.gRH|LTR%id91.071-len672|Score=451.071	100.000	470	0.0	869
Ntab_RT.fa_ID876_domain-structure:GAG.gRT.gRH.INT|LTR%id92.135-len356|Score=547.135	Ntab.fa_ID6685_domain-structure:GAG.gRT.gRH.INT|LTR%id91.71-len579|Score=546.71	100.000	10011	0.0	18487
Ntab_RT.fa_ID877_domain-structure:PRo.gRT.gRH.aRH|LTR%id94.278-len367|Score=569.278	Ntab.fa_ID6686_domain-structure:PRo.gRT.gRH.aRH|LTR%id91.554-len663|Score=566.554	100.000	7089	0.0	13092
Ntab_RT.fa_ID878_domain-structure:gRT.gRH|Score=134.0	Ntab.fa_ID6690_domain-structure:gRT.gRH|Score=134.0	100.000	1099	0.0	2030
Ntab_RT.fa_ID884_domain-structure:GAG.PRo.gRT.gRH.aRH.gRH.INT|Score=688.0	Ntab.fa_ID6698_domain-structure:GAG.PRo.gRT.gRH.aRH.gRH.INT|Score=688.0	100.000	5601	0.0	10344
Ntab_RT.fa_ID885_domain-structure:GAG.PRo.gRT.gRH.aRH.INT|Score=635.0	Ntab.fa_ID6704_domain-structure:GAG.PRo.gRT.gRH.aRH.INT|Score=635.0	100.000	4393	0.0	8113
Ntab_RT.fa_ID886_domain-structure:PRo.gRT.gRH.aRH.INT|LTR%id89.753-len283|Score=587.753	Ntab.fa_ID6707_domain-structure:PRo.gRT.gRH.aRH.INT|LTR%id89.753-len283|Score=587.753	100.000	10340	0.0	19095
Ntab_RT.fa_ID887_domain-structure:GAG.PRo.gRT.gRH.aRH.INT|LTR%id92.268-len388|Score=731.268	Ntab.fa_ID6719_domain-structure:GAG.PRo.gRT.gRH.aRH.INT|LTR%id92.268-len388|Score=731.268	100.000	10900	0.0	20129
Ntab_RT.fa_ID888_domain-structure:gRT.gRH|LTR%id95.052-len384|Score=341.052	Ntab.fa_ID6726_domain-structure:gRT.gRH|LTR%id95.065-len385|Score=341.065	100.000	5290	0.0	9769
Ntab_RT.fa_ID890_domain-structure:GAG.INT.gRT|Score=204.0	Ntab.fa_ID6735_domain-structure:GAG.INT.gRT|Score=204.0	100.000	3009	0.0	5557
Ntab_RT.fa_ID891_domain-structure:GAG.PRo.gRT.gRH.INT|LTR%id95.753-len989|Score=655.753	Ntab.fa_ID6737_domain-structure:GAG.PRo.gRT.gRH.INT|LTR%id95.753-len989|Score=655.753	100.000	7007	0.0	12940
Ntab_RT.fa_ID892_domain-structure:GAG.PRo.gRT.gRH|LTR%id86.1-len259|Score=476.1	Ntab.fa_ID6738_domain-structure:GAG.PRo.gRT.gRH|LTR%id86.176-len774|Score=476.176	100.000	12361	0.0	22827
Ntab_RT.fa_ID893_domain-structure:GAG.INT.gRT.gRH|LTR%id96.139-len259|Score=441.139	Ntab.fa_ID6760_domain-structure:GAG.INT.gRT.gRH|LTR%id96.154-len260|Score=441.154	100.000	4956	0.0	9153
Ntab_RT.fa_ID894_domain-structure:GAG.PRo.gRT.gRH.INT|LTR%id93.524-len664|Score=616.524	Ntab.fa_ID6766_domain-structure:GAG.PRo.gRT.gRH.INT|LTR%id93.524-len664|Score=616.524	100.000	4755	0.0	8781
Ntab_RT.fa_ID895_domain-structure:GAG.PRo.gRT.gRH.aRH.INT|LTR%id91.733-len629|Score=765.733	Ntab.fa_ID6774_domain-structure:GAG.PRo.gRT.gRH.aRH.INT|LTR%id91.733-len629|Score=765.733	100.000	11198	0.0	20679
Ntab_RT.fa_ID896_domain-structure:GAG.PRo.gRT.gRH.INT|LTR%id96.662-len779|Score=682.662	Ntab.fa_ID6780_domain-structure:GAG.PRo.gRT.gRH.INT|LTR%id96.679-len783|Score=682.679	100.000	8619	0.0	15917
Ntab_RT.fa_ID897_domain-structure:GAG.INT.gRT.gRH|LTR%id94.161-len411|Score=509.161	Ntab.fa_ID6787_domain-structure:GAG.INT.gRT.gRH|LTR%id94.175-len412|Score=509.175	100.000	4670	0.0	8617
Ntab_RT.fa_ID898_domain-structure:GAG.PRo.gRT.gRH.INT|LTR%id91.111-len405|Score=678.111	Ntab.fa_ID6802_domain-structure:GAG.PRo.gRT.gRH.INT|LTR%id90.184-len489|Score=677.184	100.000	8358	0.0	15435
Ntab_RT.fa_ID899_domain-structure:INT.gRT|Score=297.0	Ntab.fa_ID6821_domain-structure:INT.gRT|Score=297.0	100.000	1780	0.0	3288
Ntab_RT.fa_ID901_domain-structure:GAG.PRo.gRT.gRH.INT|Score=555.0	Ntab.fa_ID6830_domain-structure:GAG.PRo.gRT.gRH.INT|Score=555.0	100.000	4396	0.0	8118
Ntab_RT.fa_ID902_domain-structure:gRT.gRH.INT|LTR%id90.681-len279|Score=427.681	Ntab.fa_ID6839_domain-structure:gRT.gRH.INT|LTR%id84.948-len578|Score=421.948	100.000	11486	0.0	21208
Ntab_RT.fa_ID903_domain-structure:GAG.PRo.gRT.gRH.INT|LTR%id93.462-len260|Score=607.462	Ntab.fa_ID6856_domain-structure:GAG.PRo.gRT.gRH.INT|LTR%id90.066-len604|Score=604.066	100.000	7267	0.0	13420
Ntab_RT.fa_ID904_domain-structure:GAG.PRo.gRT.gRH.INT|LTR%id92.469-len571|Score=662.469	Ntab.fa_ID6865_domain-structure:GAG.PRo.gRT.gRH.INT|LTR%id91.906-len593|Score=661.906	100.000	11141	0.0	20574
Ntab_RT.fa_ID905_domain-structure:GAG.PRo.gRT.gRH.aRH.INT|LTR%id97.183-len355|Score=722.183	Ntab.fa_ID6866_domain-structure:GAG.PRo.gRT.gRH.aRH.INT|LTR%id96.978-len364|Score=721.978	100.000	10982	0.0	20281
Ntab_RT.fa_ID906_domain-structure:GAG.INT.gRT.gRH|LTR%id94.718-len833|Score=487.718	Ntab.fa_ID6875_domain-structure:GAG.INT.gRT.gRH|LTR%id94.743-len837|Score=487.743	100.000	9277	0.0	17132
Ntab_RT.fa_ID907_domain-structure:INT.gRT.gRH|LTR%id95.468-len331|Score=323.468	Ntab.fa_ID6904_domain-structure:INT.gRT.gRH|LTR%id95.224-len335|Score=323.224	100.000	3300	0.0	6091
Ntab_RT.fa_ID909_domain-structure:gRT.gRH|Score=239.0	Ntab.fa_ID6938_domain-structure:gRT.gRH|Score=239.0	100.000	1023	0.0	1890
Ntab_RT.fa_ID910_domain-structure:GAG.PRo.gRT.gRH.INT|LTR%id91.115-len529|Score=750.115	Ntab.fa_ID6954_domain-structure:GAG.PRo.gRT.gRH.INT|LTR%id89.538-len650|Score=748.538	100.000	11176	0.0	20639
Ntab_RT.fa_ID912_domain-structure:INT.gRT|Score=217.0	Ntab.fa_ID6970_domain-structure:INT.gRT.gRH|LTR%id94.624-len279|Score=446.624	100.000	1735	0.0	3205
Ntab_RT.fa_ID913_domain-structure:GAG.PRo.gRT.gRH.aRH|LTR%id89.368-len348|Score=648.3679999999999	Ntab.fa_ID6976_domain-structure:GAG.PRo.gRT.gRH.aRH|LTR%id87.57-len539|Score=646.5699999999999	100.000	10825	0.0	19991
Ntab_RT.fa_ID914_domain-structure:PRo.gRT.gRH.aRH.INT|Score=582.0	Ntab.fa_ID6975_domain-structure:PRo.gRT.gRH.aRH.INT|Score=582.0	100.000	3214	0.0	5936
Ntab_RT.fa_ID917_domain-structure:GAG.PRo.gRT.gRH|Score=379.0	Ntab.fa_ID6985_domain-structure:GAG.PRo.gRT.gRH|Score=379.0	100.000	2146	0.0	3964
Ntab_RT.fa_ID918_domain-structure:INT.gRT.gRH|Score=264.0	Ntab.fa_ID6986_domain-structure:INT.gRT.gRH|Score=264.0	100.000	2011	0.0	3714
Ntab_RT.fa_ID916_domain-structure:gRT.gRH|Score=294.0	Ntab.fa_ID6989_domain-structure:gRT.gRH|Score=294.0	100.000	685	0.0	1266
Ntab_RT.fa_ID915_domain-structure:GAG.INT.gRT|Score=233.0	Ntab.fa_ID6987_domain-structure:GAG.INT.gRT|Score=233.0	100.000	3451	0.0	6373
Ntab_RT.fa_ID919_domain-structure:gRT|Score=92.0	Ntab.fa_ID7009_domain-structure:gRT|Score=92.0	100.000	275	1.02e-142	508
Ntab_RT.fa_ID921_domain-structure:GAG.PRo.gRT.gRH.aRH.INT|LTR%id91.915-len705|Score=735.915	Ntab.fa_ID7031_domain-structure:GAG.PRo.gRT.gRH.aRH.INT|LTR%id91.915-len705|Score=735.915	100.000	10616	0.0	19605
Ntab_RT.fa_ID920_domain-structure:GAG.INT.gRT.gRH|LTR%id91.313-len518|Score=425.313	Ntab.fa_ID7033_domain-structure:GAG.INT.gRT.gRH|LTR%id90.743-len821|Score=424.743	100.000	8669	0.0	16002
Ntab_RT.fa_ID922_domain-structure:GAG.PRo.gRT.gRH.aRH.INT|LTR%id91.932-len471|Score=779.932	Ntab.fa_ID7059_domain-structure:GAG.PRo.gRT.gRH.aRH.INT|LTR%id92.206-len603|Score=780.206	100.000	11279	0.0	20829
Ntab_RT.fa_ID923_domain-structure:GAG.PRo.gRT.gRH.INT|Score=564.0	Ntab.fa_ID7060_domain-structure:GAG.PRo.gRT.gRH.INT|LTR%id83.406-len458|Score=647.406	100.000	4694	0.0	8669
Ntab_RT.fa_ID924_domain-structure:gRT.aRH.INT|LTR%id90.175-len570|Score=355.175	Ntab.fa_ID7073_domain-structure:gRT.aRH.INT|LTR%id90.175-len570|Score=355.175	100.000	11780	0.0	21754
Ntab_RT.fa_ID925_domain-structure:GAG.PRo.gRT.gRH.aRH.INT|LTR%id91.552-len580|Score=717.552	Ntab.fa_ID139985_domain-structure:GAG.PRo.gRT.gRH.aRH.INT|LTR%id92.771-len664|Score=788.771	91.060	7394	0.0	9930
Ntab_RT.fa_ID926_domain-structure:GAG.INT.gRH.gRT.gRH|LTR%id97.674-len215|Score=383.674	Ntab.fa_ID7123_domain-structure:GAG.INT.gRH.gRT.gRH|LTR%id94.54-len348|Score=380.54	100.000	2581	0.0	4763
Ntab_RT.fa_ID927_domain-structure:GAG.PRo.gRT.gRH.INT|LTR%id92.537-len201|Score=627.537	Ntab.fa_ID7127_domain-structure:GAG.PRo.gRT.gRH.INT|LTR%id88.285-len828|Score=623.285	100.000	5626	0.0	10390
Ntab_RT.fa_ID928_domain-structure:GAG.PRo.gRT.gRH.INT|LTR%id90.519-len1213|Score=614.519	Ntab.fa_ID7140_domain-structure:GAG.PRo.gRT.gRH.INT|LTR%id87.872-len1781|Score=611.872	100.000	9157	0.0	16910
Ntab_RT.fa_ID929_domain-structure:GAG.PRo.gRT.gRH.INT|LTR%id89.076-len357|Score=646.076	Ntab.fa_ID7141_domain-structure:GAG.PRo.gRT.gRH.INT|LTR%id84.775-len821|Score=641.775	100.000	8172	0.0	15091
Ntab_RT.fa_ID930_domain-structure:GAG.PRo.gRT.gRH.INT|LTR%id90.202-len347|Score=611.202	Ntab.fa_ID7144_domain-structure:GAG.PRo.gRT.gRH.INT|LTR%id89.549-len421|Score=610.549	100.000	8223	0.0	15186
Ntab_RT.fa_ID931_domain-structure:GAG.PRo.gRT.gRH.INT|LTR%id93.534-len232|Score=656.534	Ntab.fa_ID7155_domain-structure:GAG.PRo.gRT.gRH.INT|LTR%id91.977-len511|Score=654.977	100.000	10070	0.0	18596
Ntab_RT.fa_ID932_domain-structure:GAG.PRo.gRT.gRH|LTR%id91.492-len717|Score=578.492	Ntab.fa_ID7175_domain-structure:GAG.PRo.gRT.gRH|LTR%id90.012-len801|Score=577.012	100.000	8429	0.0	15566
Ntab_RT.fa_ID935_domain-structure:GAG.PRo.gRT.gRH|LTR%id90.08-len998|Score=558.08	Ntab.fa_ID7177_domain-structure:GAG.PRo.gRT.gRH|LTR%id90.02-len1002|Score=558.02	100.000	10030	0.0	18523
Ntab_RT.fa_ID934_domain-structure:GAG.INT.gRT|Score=383.0	Ntab.fa_ID7179_domain-structure:GAG.INT.gRT|Score=383.0	100.000	3942	0.0	7280
Ntab_RT.fa_ID936_domain-structure:PRo.gRT.gRH.aRH|Score=446.0	Ntab.fa_ID7190_domain-structure:PRo.gRT.gRH.aRH|Score=446.0	100.000	2313	0.0	4272
Ntab_RT.fa_ID938_domain-structure:PRo.gRT.gRH.aRH.INT|LTR%id93.367-len392|Score=676.367	Ntab.fa_ID62493_domain-structure:PRo.gRT.gRH.aRH.INT|LTR%id88.774-len677|Score=688.774	88.091	5693	0.0	6691
Ntab_RT.fa_ID937_domain-structure:GAG.INT.gRT.gRH|LTR%id97.583-len331|Score=499.58299999999997	Ntab.fa_ID81914_domain-structure:GAG.INT.gRT.gRH|LTR%id94.498-len927|Score=493.498	93.188	9586	0.0	13989
Ntab_RT.fa_ID940_domain-structure:GAG.PRo.gRT.gRH.INT|LTR%id93.984-len1280|Score=604.984	Ntab.fa_ID7197_domain-structure:GAG.PRo.gRT.gRH.INT|LTR%id93.989-len1281|Score=604.989	100.000	12091	0.0	22328
Ntab_RT.fa_ID939_domain-structure:GAG.PRo.gRT.gRH.INT|LTR%id94.384-len730|Score=685.384	Ntab.fa_ID7196_domain-structure:GAG.PRo.gRT.gRH.INT|LTR%id94.384-len730|Score=685.384	100.000	8627	0.0	15932
Ntab_RT.fa_ID941_domain-structure:GAG.PRo.gRT.gRH.INT|LTR%id94.397-len464|Score=600.397	Ntab.fa_ID7206_domain-structure:GAG.PRo.gRT.gRH.INT|LTR%id93.452-len504|Score=599.452	100.000	5750	0.0	10619
Ntab_RT.fa_ID942_domain-structure:GAG.PRo.gRT.gRH.aRH.INT|LTR%id91.489-len235|Score=740.489	Ntab.fa_ID7223_domain-structure:GAG.PRo.gRT.gRH.aRH.INT|LTR%id88.683-len539|Score=737.683	100.000	9044	0.0	16702
Ntab_RT.fa_ID943_domain-structure:gRT.gRH.INT|Score=234.0	Ntab.fa_ID7227_domain-structure:gRT.gRH.INT|LTR%id80.678-len590|Score=314.678	100.000	1698	0.0	3136
Ntab_RT.fa_ID945_domain-structure:gRT.gRH|Score=273.0	Ntab.fa_ID7243_domain-structure:gRT.gRH|Score=273.0	100.000	1185	0.0	2189
Ntab_RT.fa_ID946_domain-structure:GAG.PRo.gRT.gRH.INT|LTR%id85.792-len732|Score=543.792	Ntab.fa_ID7237_domain-structure:GAG.PRo.gRT.gRH.INT|LTR%id84.786-len1262|Score=542.7860000000001	100.000	8502	0.0	15701
Ntab_RT.fa_ID947_domain-structure:GAG.INT.gRT|LTR%id95.509-len913|Score=293.509	Ntab.fa_ID7238_domain-structure:GAG.INT.gRT|LTR%id95.42-len917|Score=293.42	100.000	5497	0.0	10152
Ntab_RT.fa_ID948_domain-structure:PRo.gRT.gRH.INT|LTR%id92.84-len405|Score=577.84	Ntab.fa_ID7244_domain-structure:PRo.gRT.gRH.INT|LTR%id90.735-len626|Score=575.735	100.000	7564	0.0	13969
Ntab_RT.fa_ID949_domain-structure:GAG.PRo.gRT.gRH.INT|LTR%id94.239-len729|Score=657.239	Ntab.fa_ID7258_domain-structure:GAG.PRo.gRT.gRH.INT|Score=624.0	100.000	4599	0.0	8493
Ntab_RT.fa_ID950_domain-structure:PRo.gRT.gRH.INT|LTR%id88.755-len249|Score=517.755	Ntab.fa_ID7270_domain-structure:PRo.gRT.gRH.INT|LTR%id86.549-len736|Score=566.549	100.000	10599	0.0	19573
Ntab_RT.fa_ID951_domain-structure:GAG.PRo.gRT.gRH.aRH.INT|LTR%id93.636-len550|Score=681.636	Ntab.fa_ID65344_domain-structure:PRo.gRT.gRH.aRH.INT|LTR%id94.679-len545|Score=637.679	93.428	8506	0.0	12567
Ntab_RT.fa_ID953_domain-structure:gRT.gRH|Score=198.0	Ntab.fa_ID7312_domain-structure:gRT.gRH|Score=198.0	100.000	872	0.0	1611
Ntab_RT.fa_ID954_domain-structure:gRT.gRH.INT|Score=309.0	Ntab.fa_ID7324_domain-structure:gRT.gRH.INT|Score=309.0	100.000	2178	0.0	4023
Ntab_RT.fa_ID956_domain-structure:GAG.INT.gRT.gRH|LTR%id94.328-len952|Score=512.328	Ntab.fa_ID7337_domain-structure:GAG.INT.gRT.gRH|LTR%id94.328-len952|Score=512.328	100.000	8799	0.0	16249
Ntab_RT.fa_ID957_domain-structure:GAG.INT.gRT.gRH|LTR%id92.022-len915|Score=478.022	Ntab.fa_ID7346_domain-structure:GAG.INT.gRT.gRH|LTR%id92.031-len916|Score=478.031	100.000	10079	0.0	18613
Ntab_RT.fa_ID958_domain-structure:PRo.gRT.gRH|LTR%id88.837-len215|Score=435.837	Ntab.fa_ID7345_domain-structure:PRo.gRT.gRH|LTR%id85.668-len307|Score=432.668	100.000	7805	0.0	14414
Ntab_RT.fa_ID959_domain-structure:gRT.gRH.aRH.INT|LTR%id91.33-len669|Score=578.33	Ntab.fa_ID7353_domain-structure:gRT.gRH.aRH.INT|LTR%id89.424-len747|Score=465.424	100.000	9863	0.0	18214
Ntab_RT.fa_ID960_domain-structure:GAG.INT.gRT.gRH|LTR%id94.894-len235|Score=454.894	Ntab.fa_ID7354_domain-structure:GAG.INT.gRT.gRH|LTR%id94.915-len236|Score=454.915	100.000	5027	0.0	9284
Ntab_RT.fa_ID961_domain-structure:GAG.INT.gRT|Score=288.0	Ntab.fa_ID7369_domain-structure:GAG.INT.gRT|Score=288.0	100.000	3651	0.0	6743
Ntab_RT.fa_ID963_domain-structure:GAG.PRo.gRT.gRH.INT|LTR%id90.98-len643|Score=437.98	Ntab.fa_ID7403_domain-structure:GAG.PRo.gRT.gRH.INT|LTR%id90.134-len821|Score=437.134	100.000	7335	0.0	13546
Ntab_RT.fa_ID965_domain-structure:gRT|Score=16.0	Ntab.fa_ID166494_domain-structure:INT.gRT|Score=205.0	100.000	47	5.24e-17	87.9
Ntab_RT.fa_ID966_domain-structure:PRo.gRT.gRH.INT|Score=371.0	Ntab.fa_ID7437_domain-structure:PRo.gRT.gRH.INT|Score=371.0	100.000	3194	0.0	5899
Ntab_RT.fa_ID967_domain-structure:GAG.PRo.gRT.gRH.INT|LTR%id91.489-len235|Score=609.489	Ntab.fa_ID7442_domain-structure:GAG.PRo.gRT.gRH.INT|Score=511.0	100.000	4291	0.0	7925
Ntab_RT.fa_ID968_domain-structure:GAG.PRo.gRT.gRH|LTR%id92.373-len236|Score=529.373	Ntab.fa_ID7447_domain-structure:GAG.PRo.gRT.gRH|LTR%id86.211-len805|Score=523.211	100.000	5313	0.0	9812
Ntab_RT.fa_ID969_domain-structure:GAG.PRo.gRT.gRH|Score=385.0	Ntab.fa_ID7456_domain-structure:GAG.PRo.gRT.gRH|LTR%id90.761-len184|Score=580.761	100.000	3321	0.0	6133
Ntab_RT.fa_ID970_domain-structure:GAG.INT.gRT.gRH|LTR%id91.111-len315|Score=491.111	Ntab.fa_ID7477_domain-structure:GAG.INT.gRT.gRH|LTR%id86.72-len625|Score=486.72	100.000	6084	0.0	11236
Ntab_RT.fa_ID971_domain-structure:GAG.INT.gRT|Score=356.0	Ntab.fa_ID7482_domain-structure:GAG.INT.gRT|Score=356.0	100.000	3826	0.0	7066
Ntab_RT.fa_ID974_domain-structure:gRT.gRH.aRH.INT|Score=438.0	Ntab.fa_ID7485_domain-structure:GAG.gRT.gRH.aRH.INT|Score=521.0	100.000	2412	0.0	4455
Ntab_RT.fa_ID976_domain-structure:gRT.gRH|Score=213.0	Ntab.fa_ID7527_domain-structure:gRT.gRH|Score=213.0	100.000	923	0.0	1705
Ntab_RT.fa_ID977_domain-structure:GAG.INT.gRT.gRH|LTR%id95.652-len253|Score=424.652	Ntab.fa_ID7513_domain-structure:GAG.INT.gRT.gRH|LTR%id95.686-len255|Score=424.68600000000004	100.000	5415	0.0	10000
Ntab_RT.fa_ID978_domain-structure:GAG.PRo.gRT.gRH.aRH.INT|LTR%id98.327-len538|Score=796.327	Ntab.fa_ID7524_domain-structure:GAG.PRo.gRT.gRH.aRH.INT|LTR%id98.327-len538|Score=796.327	100.000	11533	0.0	21298
Ntab_RT.fa_ID979_domain-structure:GAG.PRo.gRT|LTR%id90.863-len197|Score=409.863	Ntab.fa_ID81451_domain-structure:GAG.PRo.gRT.gRH.INT|LTR%id92.451-len1020|Score=684.451	91.205	3775	0.0	5099
Ntab_RT.fa_ID980_domain-structure:GAG.INT.gRT|LTR%id90.864-len405|Score=388.86400000000003	Ntab.fa_ID7541_domain-structure:GAG.INT.gRT|LTR%id90.455-len440|Score=388.455	100.000	9849	0.0	18188
Ntab_RT.fa_ID982_domain-structure:GAG.INT.gRT|Score=259.0	Ntab.fa_ID7548_domain-structure:GAG.INT.gRT.gRH|LTR%id95.775-len213|Score=478.775	100.000	2915	0.0	5384
Ntab_RT.fa_ID984_domain-structure:gRT.gRH|Score=298.0	Ntab.fa_ID7552_domain-structure:gRT.gRH|Score=264.0	100.000	1157	0.0	2137
Ntab_RT.fa_ID986_domain-structure:GAG.INT.gRT.gRH|LTR%id93.386-len378|Score=501.38599999999997	Ntab.fa_ID7556_domain-structure:GAG.INT.gRT.gRH|LTR%id93.404-len379|Score=501.404	100.000	5515	0.0	10185
Ntab_RT.fa_ID987_domain-structure:GAG.PRo.gRT.gRH.aRH.INT|LTR%id91.429-len490|Score=726.429	Ntab.fa_ID7575_domain-structure:GAG.PRo.gRT.gRH.aRH.INT|LTR%id90.349-len601|Score=836.349	100.000	10875	0.0	20083
Ntab_RT.fa_ID990_domain-structure:gRT.gRH|Score=96.0	Ntab.fa_ID7579_domain-structure:gRT.gRH|Score=96.0	100.000	539	0.0	996
Ntab_RT.fa_ID991_domain-structure:GAG.PRo.gRT.gRH.INT|LTR%id93.972-len564|Score=751.972	Ntab.fa_ID7577_domain-structure:GAG.PRo.gRT.gRH.INT|LTR%id93.426-len578|Score=751.426	100.000	10788	0.0	19922
Ntab_RT.fa_ID992_domain-structure:GAG.PRo.gRT.gRH.INT|Score=576.0	Ntab.fa_ID7598_domain-structure:GAG.PRo.gRT.gRH.INT|LTR%id92.023-len514|Score=668.023	100.000	4653	0.0	8593
Ntab_RT.fa_ID993_domain-structure:GAG.PRo.gRT.gRH.INT|Score=692.0	Ntab.fa_ID7628_domain-structure:GAG.PRo.gRT.gRH.INT|Score=692.0	100.000	4004	0.0	7395
Ntab_RT.fa_ID994_domain-structure:GAG.PRo.gRT.gRH.INT|LTR%id96.819-len943|Score=642.819	Ntab.fa_ID7631_domain-structure:GAG.PRo.gRT.gRH.INT|LTR%id95.924-len1055|Score=641.924	100.000	11831	0.0	21848
Ntab_RT.fa_ID995_domain-structure:GAG.PRo.gRT.gRH.INT|LTR%id85.591-len812|Score=571.591	Ntab.fa_ID7674_domain-structure:GAG.PRo.gRT.gRH.INT|LTR%id81.296-len2299|Score=604.296	100.000	9269	0.0	17117
Ntab_RT.fa_ID996_domain-structure:GAG.INT.gRT|Score=247.0	Ntab.fa_ID7656_domain-structure:GAG.INT.gRT|Score=247.0	100.000	3524	0.0	6508
Ntab_RT.fa_ID998_domain-structure:GAG.PRo.gRT.gRH.INT|LTR%id91.522-len460|Score=612.522	Ntab.fa_ID7669_domain-structure:GAG.PRo.gRT.gRH.INT|LTR%id90.344-len611|Score=611.344	100.000	9960	0.0	18393
Ntab_RT.fa_ID999_domain-structure:GAG.PRo.gRT.gRH.aRH.INT|Score=689.0	Ntab.fa_ID7665_domain-structure:GAG.PRo.gRT.gRH.aRH.INT|Score=689.0	100.000	5576	0.0	10298
Ntab_RT.fa_ID1000_domain-structure:GAG.INT.gRT.gRH|LTR%id94.154-len325|Score=491.154	Ntab.fa_ID7681_domain-structure:GAG.INT.gRT.gRH|LTR%id88.589-len666|Score=485.589	100.000	5068	0.0	9359
Ntab_RT.fa_ID1001_domain-structure:gRT.gRH|Score=737.0	Ntab.fa_ID7682_domain-structure:gRT.gRH|Score=737.0	100.000	1091	0.0	2015
Ntab_RT.fa_ID1002_domain-structure:PRo.gRT.gRH.aRH.INT|Score=602.0	Ntab.fa_ID7698_domain-structure:PRo.gRT.gRH.aRH.INT|Score=602.0	100.000	4054	0.0	7487
Ntab_RT.fa_ID1003_domain-structure:GAG.gRT|LTR%id94.39-len410|Score=332.39	Ntab.fa_ID7711_domain-structure:GAG.gRT|LTR%id94.005-len417|Score=332.005	100.000	6408	0.0	11827
Ntab_RT.fa_ID1004_domain-structure:GAG.PRo.gRT.gRH.INT|LTR%id92.147-len382|Score=659.147	Ntab.fa_ID7720_domain-structure:GAG.PRo.gRT.gRH.INT|Score=567.0	100.000	3549	0.0	6554
Ntab_RT.fa_ID1005_domain-structure:gRT.gRH|LTR%id93.436-len259|Score=343.43600000000004	Ntab.fa_ID7735_domain-structure:gRT.gRH|LTR%id88.384-len396|Score=338.384	100.000	3475	0.0	6399
Ntab_RT.fa_ID1006_domain-structure:PRo.gRT.gRH.INT|LTR%id92.15-len293|Score=552.15	Ntab.fa_ID7736_domain-structure:PRo.gRT.gRH.INT|Score=460.0	100.000	2942	0.0	5433
Ntab_RT.fa_ID1008_domain-structure:gRT.gRH.aRH.INT|Score=444.0	Ntab.fa_ID7766_domain-structure:gRT.gRH.aRH.INT|Score=444.0	100.000	2282	0.0	4215
Ntab_RT.fa_ID1009_domain-structure:GAG.PRo.gRT.gRH.INT|LTR%id90.758-len422|Score=619.758	Ntab.fa_ID7772_domain-structure:GAG.PRo.gRT.gRH.INT|LTR%id90.698-len430|Score=619.698	100.000	7679	0.0	14181
Ntab_RT.fa_ID1010_domain-structure:gRT.gRH|Score=283.0	Ntab.fa_ID7814_domain-structure:GAG.gRT.gRH|Score=475.0	100.000	1291	0.0	2385
Ntab_RT.fa_ID1012_domain-structure:GAG.PRo.gRT|Score=305.0	Ntab.fa_ID7817_domain-structure:GAG.PRo.gRT|Score=305.0	100.000	3174	0.0	5862
Ntab_RT.fa_ID1013_domain-structure:GAG.PRo.gRT.gRH.INT|LTR%id92.437-len238|Score=682.437	Ntab.fa_ID7833_domain-structure:GAG.PRo.gRT.gRH.INT|LTR%id81.89-len1016|Score=671.89	100.000	8272	0.0	15276
Ntab_RT.fa_ID1014_domain-structure:GAG.INT.gRT.gRH|LTR%id93.125-len640|Score=483.125	Ntab.fa_ID7846_domain-structure:GAG.INT.gRT.gRH|LTR%id91.079-len908|Score=481.079	100.000	8341	0.0	15404
Ntab_RT.fa_ID1015_domain-structure:GAG.PRo.gRT.gRH.INT|LTR%id92.935-len368|Score=641.935	Ntab.fa_ID7850_domain-structure:GAG.PRo.gRT.gRH.INT|LTR%id92.857-len378|Score=641.857	100.000	11605	0.0	21431
Ntab_RT.fa_ID1016_domain-structure:GAG.PRo.gRT.gRH.aRH.INT|LTR%id91.81-len464|Score=708.81	Ntab.fa_ID129950_domain-structure:GAG.PRo.gRT.gRH.aRH.INT|LTR%id92.067-len479|Score=710.067	89.210	6997	0.0	8695
Ntab_RT.fa_ID1017_domain-structure:GAG.PRo.gRT.gRH.aRH.INT|LTR%id92.578-len256|Score=669.578	Ntab.fa_ID7858_domain-structure:GAG.PRo.gRT.gRH.aRH.INT|LTR%id92.578-len256|Score=669.578	100.000	10904	0.0	20136
Ntab_RT.fa_ID1018_domain-structure:PRo.gRT.gRH.aRH.INT|LTR%id93.689-len412|Score=701.689	Ntab.fa_ID7862_domain-structure:PRo.gRT.gRH.aRH.INT|LTR%id93.689-len412|Score=701.689	100.000	9282	0.0	17141
Ntab_RT.fa_ID1019_domain-structure:GAG.PRo.gRT.gRH.INT|LTR%id88.767-len365|Score=629.767	Ntab.fa_ID7866_domain-structure:GAG.PRo.gRT.gRH.INT|LTR%id88.742-len453|Score=629.742	100.000	11088	0.0	20476
Ntab_RT.fa_ID1020_domain-structure:gRT.gRH.aRH.INT|LTR%id89.213-len343|Score=545.213	Ntab.fa_ID7887_domain-structure:gRT.gRH.aRH.INT|LTR%id89.213-len343|Score=545.213	100.000	7627	0.0	14081
Ntab_RT.fa_ID1022_domain-structure:INT.gRT|Score=307.0	Ntab.fa_ID7894_domain-structure:INT.gRT|Score=307.0	100.000	1822	0.0	3362
Ntab_RT.fa_ID1023_domain-structure:GAG.PRo.gRT|Score=328.0	Ntab.fa_ID7897_domain-structure:GAG.PRo.gRT|Score=328.0	100.000	2455	0.0	4534
Ntab_RT.fa_ID1024_domain-structure:GAG.PRo.gRT.gRH.INT|LTR%id93.507-len1725|Score=671.5070000000001	Ntab.fa_ID52842_domain-structure:GAG.PRo.gRT.gRH.INT|LTR%id95.11-len2004|Score=686.11	92.515	6146	0.0	8785
Ntab_RT.fa_ID1025_domain-structure:GAG.INT.gRT.gRH|LTR%id88.571-len245|Score=476.571	Ntab.fa_ID7920_domain-structure:GAG.INT.gRT.gRH|LTR%id87.599-len379|Score=475.599	100.000	6000	0.0	11081
Ntab_RT.fa_ID1027_domain-structure:GAG.PRo.gRT|Score=162.0	Ntab.fa_ID7933_domain-structure:GAG.PRo.gRT|Score=162.0	100.000	1696	0.0	3133
Ntab_RT.fa_ID1028_domain-structure:GAG.gRT.gRH.INT|LTR%id88.919-len370|Score=579.919	Ntab.fa_ID7942_domain-structure:GAG.gRT.gRH.INT|LTR%id88.919-len370|Score=579.919	100.000	11525	0.0	21283
Ntab_RT.fa_ID1029_domain-structure:GAG.INT.gRT.gRH|LTR%id95.556-len225|Score=498.556	Ntab.fa_ID7954_domain-structure:GAG.INT.gRT.gRH|LTR%id95.556-len225|Score=498.556	100.000	5117	0.0	9450
Ntab_RT.fa_ID1030_domain-structure:GAG.PRo.gRT.gRH|Score=454.0	Ntab.fa_ID7959_domain-structure:GAG.PRo.gRT.gRH|Score=454.0	100.000	2778	0.0	5131
Ntab_RT.fa_ID1031_domain-structure:gRT|Score=70.0	Ntab.fa_ID7979_domain-structure:gRT|Score=70.0	100.000	237	1.15e-121	438
Ntab_RT.fa_ID1033_domain-structure:GAG.PRo.gRT.gRH.INT|LTR%id91.036-len357|Score=682.0360000000001	Ntab.fa_ID7994_domain-structure:GAG.PRo.gRT.gRH.INT|LTR%id91.16-len362|Score=682.16	100.000	8312	0.0	15350
Ntab_RT.fa_ID1035_domain-structure:gRT.gRH|Score=248.0	Ntab.fa_ID8004_domain-structure:gRT.gRH|Score=248.0	100.000	1153	0.0	2130
Ntab_RT.fa_ID1036_domain-structure:GAG.PRo.gRT.gRH.aRH|LTR%id92.148-len433|Score=627.148	Ntab.fa_ID8008_domain-structure:GAG.PRo.gRT.gRH.aRH|LTR%id92.045-len440|Score=625.045	100.000	10215	0.0	18864
Ntab_RT.fa_ID1038_domain-structure:GAG.INT.gRT|Score=373.0	Ntab.fa_ID8011_domain-structure:GAG.INT.gRT|Score=373.0	100.000	3211	0.0	5930
Ntab_RT.fa_ID1037_domain-structure:gRH.gRT|LTR%id95.578-len882|Score=226.578	Ntab.fa_ID8013_domain-structure:gRH.gRT|LTR%id94.759-len954|Score=225.75900000000001	100.000	7319	0.0	13516
Ntab_RT.fa_ID1040_domain-structure:PRo.gRT.gRH.INT|LTR%id90.054-len372|Score=630.054	Ntab.fa_ID8025_domain-structure:PRo.gRT.gRH.INT|LTR%id89.665-len687|Score=629.665	100.000	10630	0.0	19631
Ntab_RT.fa_ID1041_domain-structure:PRo.gRT.gRH|LTR%id90.769-len260|Score=282.769	Ntab.fa_ID8032_domain-structure:gRT.gRH|LTR%id89.252-len735|Score=380.252	100.000	7430	0.0	13721
Ntab_RT.fa_ID1042_domain-structure:GAG.PRo.gRT.gRH.INT|LTR%id91.882-len542|Score=695.8820000000001	Ntab.fa_ID8036_domain-structure:GAG.PRo.gRT.gRH.INT|LTR%id91.074-len605|Score=695.074	100.000	11133	0.0	20559
Ntab_RT.fa_ID1044_domain-structure:GAG.INT.gRT|Score=318.0	Ntab.fa_ID8040_domain-structure:GAG.INT.gRT|Score=318.0	100.000	2748	0.0	5075
Ntab_RT.fa_ID1046_domain-structure:GAG.PRo.gRT.gRH.aRH.INT|Score=609.0	Ntab.fa_ID8045_domain-structure:GAG.PRo.gRT.gRH.aRH.INT|Score=609.0	100.000	4321	0.0	7980
Ntab_RT.fa_ID1045_domain-structure:INT.gRT.gRH|LTR%id94.628-len242|Score=442.628	Ntab.fa_ID8044_domain-structure:INT.gRT.gRH|LTR%id94.65-len243|Score=442.65	100.000	5996	0.0	11069
Ntab_RT.fa_ID1047_domain-structure:PRo.gRT.gRH.aRH.INT|LTR%id88.986-len345|Score=676.986	Ntab.fa_ID8048_domain-structure:PRo.gRT.gRH.aRH.INT|LTR%id88.986-len345|Score=676.986	100.000	9998	0.0	18463
Ntab_RT.fa_ID1048_domain-structure:PRo.gRT.gRH.aRH.INT|LTR%id96.364-len385|Score=607.364	Ntab.fa_ID8059_domain-structure:PRo.gRT.gRH.aRH.INT|LTR%id96.382-len387|Score=607.3820000000001	100.000	14301	0.0	26410
Ntab_RT.fa_ID1049_domain-structure:INT.gRT|Score=232.0	Ntab.fa_ID8052_domain-structure:INT.gRT|Score=232.0	100.000	2581	0.0	4763
Ntab_RT.fa_ID1050_domain-structure:gRT.gRH|Score=194.0	Ntab.fa_ID8056_domain-structure:gRT.gRH|Score=194.0	100.000	830	0.0	1533
Ntab_RT.fa_ID1051_domain-structure:gRT|Score=176.0	Ntab.fa_ID8074_domain-structure:gRT|Score=176.0	100.000	527	0.0	974
Ntab_RT.fa_ID1053_domain-structure:gRT|Score=49.0	Ntab.fa_ID72874_domain-structure:GAG.PRo.gRT|Score=287.0	85.612	139	1.60e-33	145
Ntab_RT.fa_ID1052_domain-structure:gRT|Score=112.0	Ntab.fa_ID8093_domain-structure:gRT|Score=140.0	100.000	335	5.59e-176	619
Ntab_RT.fa_ID1055_domain-structure:INT.gRT|Score=235.0	Ntab.fa_ID8101_domain-structure:INT.gRT|Score=235.0	100.000	1868	0.0	3406
Ntab_RT.fa_ID1056_domain-structure:GAG.PRo.gRT.gRH.aRH|LTR%id88.732-len568|Score=546.732	Ntab.fa_ID8102_domain-structure:GAG.PRo.gRT.gRH.aRH|LTR%id88.547-len585|Score=546.547	100.000	10569	0.0	19514
Ntab_RT.fa_ID1057_domain-structure:GAG.INT.gRT|Score=233.0	Ntab.fa_ID8135_domain-structure:GAG.INT.gRT|Score=258.0	100.000	3242	0.0	5987
Ntab_RT.fa_ID1061_domain-structure:gRT|Score=71.0	Ntab.fa_ID8152_domain-structure:gRT.gRH.INT|Score=248.0	100.000	212	7.97e-108	392
Ntab_RT.fa_ID1060_domain-structure:gRT.gRH|Score=97.0	Ntab.fa_ID8156_domain-structure:gRT.gRH|Score=113.0	100.000	1862	0.0	3439
Ntab_RT.fa_ID1062_domain-structure:GAG.INT.gRT.gRH|LTR%id94.634-len205|Score=502.634	Ntab.fa_ID8154_domain-structure:GAG.INT.gRT.gRH|LTR%id94.286-len210|Score=502.286	100.000	5523	0.0	10200
Ntab_RT.fa_ID1064_domain-structure:gRT.gRH|Score=192.0	Ntab.fa_ID8162_domain-structure:gRT.gRH|Score=192.0	100.000	897	0.0	1657
Ntab_RT.fa_ID1065_domain-structure:GAG.PRo.gRT.gRH.aRH.INT|LTR%id88.802-len384|Score=693.802	Ntab.fa_ID8166_domain-structure:GAG.PRo.gRT.gRH.aRH.INT|LTR%id89.086-len394|Score=694.086	100.000	11268	0.0	20809
Ntab_RT.fa_ID1066_domain-structure:GAG.PRo.gRT.gRH.INT|LTR%id99.169-len361|Score=629.169	Ntab.fa_ID8172_domain-structure:GAG.PRo.gRT.gRH.INT|LTR%id99.191-len371|Score=629.191	100.000	8736	0.0	16133
Ntab_RT.fa_ID1067_domain-structure:GAG.PRo.gRT.gRH.INT|Score=634.0	Ntab.fa_ID8179_domain-structure:GAG.PRo.gRT.gRH.INT|Score=634.0	100.000	4351	0.0	8035
Ntab_RT.fa_ID1068_domain-structure:GAG.PRo.gRT.gRH.aRH|LTR%id88.571-len245|Score=606.571	Ntab.fa_ID8182_domain-structure:GAG.PRo.gRT.gRH.aRH|LTR%id87.742-len465|Score=605.742	100.000	10427	0.0	19252
Ntab_RT.fa_ID1069_domain-structure:GAG.PRo.gRT.gRH.INT|LTR%id96.837-len980|Score=666.837	Ntab.fa_ID8186_domain-structure:GAG.PRo.gRT.gRH.INT|LTR%id94.379-len1281|Score=664.379	100.000	11694	0.0	21595
Ntab_RT.fa_ID1070_domain-structure:gRT.INT.gRH|Score=258.0	Ntab.fa_ID8193_domain-structure:gRT.INT.gRH|Score=258.0	100.000	1258	0.0	2302
Ntab_RT.fa_ID1072_domain-structure:GAG.INT.gRT.gRH|LTR%id98.209-len335|Score=1009.2090000000001	Ntab.fa_ID8190_domain-structure:GAG.INT.gRT.gRH|LTR%id98.214-len336|Score=1009.2139999999999	100.000	5116	0.0	9448
Ntab_RT.fa_ID1071_domain-structure:GAG.PRo.gRT.gRH.aRH.INT|LTR%id95.153-len557|Score=653.153	Ntab.fa_ID8191_domain-structure:GAG.PRo.gRT.gRH.aRH.INT|LTR%id95.153-len557|Score=653.153	100.000	10804	0.0	19952
Ntab_RT.fa_ID1073_domain-structure:GAG.PRo.gRT.gRH|LTR%id91.231-len593|Score=550.231	Ntab.fa_ID8213_domain-structure:GAG.PRo.gRT.gRH|LTR%id91.231-len593|Score=550.231	100.000	9141	0.0	16881
Ntab_RT.fa_ID1074_domain-structure:GAG.PRo.gRT.gRH.aRH.INT|LTR%id94.416-len591|Score=788.4159999999999	Ntab.fa_ID8218_domain-structure:GAG.PRo.gRT.gRH.aRH.INT|LTR%id94.426-len592|Score=788.426	100.000	11108	0.0	20510
Ntab_RT.fa_ID1075_domain-structure:GAG.INT.gRT.gRH|LTR%id92.857-len896|Score=431.85699999999997	Ntab.fa_ID8225_domain-structure:GAG.INT.gRT.gRH|LTR%id91.996-len937|Score=430.996	100.000	8576	0.0	15837
Ntab_RT.fa_ID1076_domain-structure:GAG.PRo.gRT.gRH|LTR%id87.629-len388|Score=430.629	Ntab.fa_ID8230_domain-structure:GAG.PRo.gRT.gRH|LTR%id87.364-len459|Score=430.36400000000003	100.000	5610	0.0	10360
Ntab_RT.fa_ID1077_domain-structure:gRT.gRH|Score=157.0	Ntab.fa_ID8237_domain-structure:gRT.gRH|Score=157.0	100.000	779	0.0	1439
Ntab_RT.fa_ID1078_domain-structure:gRT.gRH|Score=302.0	Ntab.fa_ID8244_domain-structure:gRT.gRH|Score=302.0	100.000	1285	0.0	2374
Ntab_RT.fa_ID1080_domain-structure:GAG.PRo.gRT.gRH.aRH.INT|LTR%id92.901-len493|Score=774.901	Ntab.fa_ID8279_domain-structure:GAG.PRo.gRT.gRH.aRH.INT|LTR%id92.018-len664|Score=774.018	100.000	11160	0.0	20606
Ntab_RT.fa_ID1081_domain-structure:GAG.INT.gRT.gRH|LTR%id92.243-len477|Score=403.243	Ntab.fa_ID8291_domain-structure:GAG.INT.gRT.gRH|LTR%id92.243-len477|Score=403.243	100.000	5043	0.0	9313
Ntab_RT.fa_ID1082_domain-structure:GAG.PRo.gRT.gRH.INT|LTR%id87.611-len339|Score=640.611	Ntab.fa_ID8311_domain-structure:GAG.PRo.gRT.gRH.INT|LTR%id85.113-len618|Score=638.113	100.000	11072	0.0	20447
Ntab_RT.fa_ID1083_domain-structure:GAG.PRo.gRT.gRH.INT|LTR%id97.019-len1241|Score=666.019	Ntab.fa_ID8321_domain-structure:GAG.PRo.gRT.gRH.INT|LTR%id96.089-len1304|Score=665.0889999999999	100.000	10170	0.0	18781
Ntab_RT.fa_ID1084_domain-structure:GAG.PRo.gRT.gRH.aRH.INT|LTR%id96.137-len673|Score=755.137	Ntab.fa_ID8329_domain-structure:GAG.PRo.gRT.gRH.aRH.INT|LTR%id96.154-len676|Score=755.154	100.000	11288	0.0	20846
Ntab_RT.fa_ID1086_domain-structure:GAG.PRo.gRT.INT|LTR%id95.856-len555|Score=490.856	Ntab.fa_ID8345_domain-structure:GAG.PRo.gRT.INT|LTR%id95.856-len555|Score=490.856	100.000	7728	0.0	14272
Ntab_RT.fa_ID1085_domain-structure:GAG.PRo.gRT.gRH.aRH.INT|LTR%id92.322-len521|Score=729.322	Ntab.fa_ID8347_domain-structure:GAG.PRo.gRT.gRH.aRH.INT|LTR%id90.308-len681|Score=727.308	100.000	6963	0.0	12859
Ntab_RT.fa_ID1087_domain-structure:GAG.INT.gRT|Score=372.0	Ntab.fa_ID8360_domain-structure:GAG.INT.gRT|Score=372.0	100.000	2818	0.0	5204
Ntab_RT.fa_ID1089_domain-structure:GAG.INT.gRT.gRH|LTR%id94.975-len199|Score=406.975	Ntab.fa_ID8369_domain-structure:GAG.INT.gRT.gRH|LTR%id94.975-len199|Score=406.975	100.000	5880	0.0	10859
Ntab_RT.fa_ID1090_domain-structure:PRo.gRT.gRH.aRH.INT|LTR%id93.97-len398|Score=658.97	Ntab.fa_ID8388_domain-structure:PRo.gRT.gRH.aRH.INT|LTR%id92.172-len511|Score=657.172	100.000	10367	0.0	19141
Ntab_RT.fa_ID1092_domain-structure:gRT.aRH.INT|Score=311.0	Ntab.fa_ID8390_domain-structure:gRT.aRH.INT|Score=311.0	100.000	1917	0.0	3541
Ntab_RT.fa_ID1093_domain-structure:gRT|Score=72.0	Ntab.fa_ID8393_domain-structure:gRT|Score=72.0	100.000	215	1.74e-109	398
Ntab_RT.fa_ID1094_domain-structure:PRo.gRT.gRH.aRH.INT|Score=599.0	Ntab.fa_ID8399_domain-structure:PRo.gRT.gRH.aRH.INT|Score=599.0	100.000	3287	0.0	6071
Ntab_RT.fa_ID1095_domain-structure:gRT.gRH.INT|LTR%id94.4-len625|Score=492.4	Ntab.fa_ID8410_domain-structure:gRT.gRH.INT|LTR%id94.4-len625|Score=492.4	100.000	9304	0.0	17182
Ntab_RT.fa_ID1096_domain-structure:GAG.PRo.gRT.gRH.INT|Score=464.0	Ntab.fa_ID8457_domain-structure:GAG.PRo.gRT.gRH.INT|LTR%id88.929-len560|Score=552.929	100.000	4507	0.0	8323
Ntab_RT.fa_ID1097_domain-structure:gRT.gRH.aRH.INT|Score=397.0	Ntab.fa_ID8462_domain-structure:gRT.gRH.aRH.INT|Score=397.0	100.000	2202	0.0	4067
Ntab_RT.fa_ID1098_domain-structure:GAG.INT.gRT.gRH|LTR%id94.627-len335|Score=488.627	Ntab.fa_ID8474_domain-structure:GAG.PRo.GAG.INT.gRT.gRH|Score=570.0	100.000	4221	0.0	7795
Ntab_RT.fa_ID1099_domain-structure:GAG.PRo.gRT.gRH.INT|LTR%id98.638-len1835|Score=518.638	Ntab.fa_ID8485_domain-structure:GAG.PRo.gRT.gRH.INT|LTR%id98.638-len1835|Score=518.638	100.000	8832	0.0	16310
Ntab_RT.fa_ID1100_domain-structure:gRT.gRH|Score=185.0	Ntab.fa_ID8490_domain-structure:gRT.gRH|Score=185.0	100.000	827	0.0	1524
Ntab_RT.fa_ID1102_domain-structure:gRT.gRH.INT|Score=265.0	Ntab.fa_ID8512_domain-structure:gRT.gRH.INT|Score=229.0	100.000	1650	0.0	3048
Ntab_RT.fa_ID1103_domain-structure:GAG.PRo.gRT.gRH.aRH.INT|Score=695.0	Ntab.fa_ID8522_domain-structure:GAG.PRo.gRT.gRH.aRH.INT|Score=695.0	100.000	4999	0.0	9232
Ntab_RT.fa_ID1104_domain-structure:GAG.INT.gRT.gRH|LTR%id99.038-len312|Score=421.038	Ntab.fa_ID8525_domain-structure:GAG.INT.gRT.gRH|LTR%id99.038-len312|Score=421.038	100.000	5821	0.0	10743
Ntab_RT.fa_ID1106_domain-structure:gRT.gRH.INT|Score=252.0	Ntab.fa_ID8537_domain-structure:gRT.gRH.INT|Score=252.0	100.000	1703	0.0	3145
Ntab_RT.fa_ID1105_domain-structure:PRo.gRT.gRH.INT|LTR%id89.601-len577|Score=563.601	Ntab.fa_ID8536_domain-structure:PRo.gRT.gRH.INT|LTR%id88.462-len832|Score=562.462	100.000	9551	0.0	17638
Ntab_RT.fa_ID1109_domain-structure:gRT.gRH.aRH.INT|LTR%id88.52-len331|Score=546.52	Ntab.fa_ID8540_domain-structure:gRT.gRH.aRH.INT|LTR%id86.4-len375|Score=514.4	100.000	7019	0.0	12962
Ntab_RT.fa_ID1108_domain-structure:GAG.gRT.gRH|LTR%id87.812-len320|Score=456.812	Ntab.fa_ID8542_domain-structure:GAG.gRT.gRH|LTR%id86.889-len1228|Score=455.889	100.000	8217	0.0	15175
Ntab_RT.fa_ID1110_domain-structure:PRo.gRT.gRH|LTR%id88.163-len245|Score=422.163	Ntab.fa_ID8564_domain-structure:PRo.gRT.gRH|LTR%id85.087-len751|Score=419.087	100.000	11198	0.0	20679
Ntab_RT.fa_ID1111_domain-structure:gRT.gRH.INT|Score=295.0	Ntab.fa_ID8585_domain-structure:gRT.gRH.INT|Score=295.0	100.000	1682	0.0	3107
Ntab_RT.fa_ID1113_domain-structure:GAG.PRo.gRT.gRH.INT|LTR%id91.74-len1017|Score=618.74	Ntab.fa_ID8589_domain-structure:GAG.PRo.gRT.gRH.INT|LTR%id91.805-len1025|Score=618.8050000000001	100.000	9211	0.0	17010
Ntab_RT.fa_ID1114_domain-structure:GAG.PRo.gRT.gRH.INT|LTR%id91.324-len219|Score=597.324	Ntab.fa_ID8596_domain-structure:GAG.PRo.gRT.gRH.INT|LTR%id88.257-len545|Score=594.2570000000001	100.000	8416	0.0	15542
Ntab_RT.fa_ID1116_domain-structure:gRT.gRH|Score=243.0	Ntab.fa_ID8600_domain-structure:gRT.gRH|Score=243.0	100.000	998	0.0	1844
Ntab_RT.fa_ID1117_domain-structure:GAG.PRo.gRT.gRH.INT|LTR%id95.102-len245|Score=555.102	Ntab.fa_ID8601_domain-structure:GAG.PRo.gRT.gRH.INT|LTR%id91.919-len396|Score=562.919	100.000	5397	0.0	9967
Ntab_RT.fa_ID1118_domain-structure:gRT.gRH.aRH.INT|Score=444.0	Ntab.fa_ID8622_domain-structure:gRT.gRH.aRH.INT|Score=444.0	100.000	2190	0.0	4045
Ntab_RT.fa_ID1120_domain-structure:GAG.PRo.gRT.gRH.aRH.INT|LTR%id87.629-len679|Score=653.629	Ntab.fa_ID8631_domain-structure:GAG.PRo.gRT.gRH.aRH.INT|LTR%id87.647-len680|Score=653.647	100.000	11006	0.0	20325
Ntab_RT.fa_ID1121_domain-structure:GAG.gRT.gRH|LTR%id94.149-len188|Score=427.149	Ntab.fa_ID8638_domain-structure:GAG.gRT.gRH|LTR%id94.149-len188|Score=427.149	100.000	4044	0.0	7468
Ntab_RT.fa_ID1122_domain-structure:GAG.INT.gRT.gRH|LTR%id93.176-len850|Score=529.176	Ntab.fa_ID8646_domain-structure:GAG.INT.gRT.gRH|LTR%id93.176-len850|Score=529.176	100.000	9954	0.0	18378
Ntab_RT.fa_ID1123_domain-structure:GAG.INT.gRT.gRH|LTR%id93.75-len416|Score=470.75	Ntab.fa_ID8650_domain-structure:GAG.INT.gRT.gRH|Score=346.0	100.000	3629	0.0	6702
Ntab_RT.fa_ID1124_domain-structure:gRT.gRH|Score=245.0	Ntab.fa_ID8707_domain-structure:gRT.gRH|Score=245.0	100.000	1023	0.0	1890
Ntab_RT.fa_ID1127_domain-structure:INT.gRT|Score=138.0	Ntab.fa_ID8711_domain-structure:INT.gRT|Score=138.0	100.000	1339	0.0	2473
Ntab_RT.fa_ID1128_domain-structure:GAG.PRo.gRT.gRH.aRH.INT|LTR%id92.918-len466|Score=747.918	Ntab.fa_ID8722_domain-structure:GAG.PRo.gRT.gRH.aRH.INT|LTR%id92.994-len471|Score=747.994	100.000	10989	0.0	20293
Ntab_RT.fa_ID1129_domain-structure:PRo.gRT.gRH.INT|LTR%id95.483-len642|Score=642.483	Ntab.fa_ID8721_domain-structure:PRo.gRT.gRH.INT|LTR%id95.504-len645|Score=642.504	100.000	6134	0.0	11324
Ntab_RT.fa_ID1130_domain-structure:GAG.INT.gRT|LTR%id90.256-len195|Score=388.256	Ntab.fa_ID8731_domain-structure:GAG.INT.gRT|LTR%id86.084-len309|Score=384.084	100.000	3874	0.0	7155
Ntab_RT.fa_ID1131_domain-structure:GAG.PRo.gRT.gRH.INT|LTR%id90.459-len545|Score=616.4590000000001	Ntab.fa_ID8738_domain-structure:GAG.PRo.gRT.gRH.INT|Score=526.0	100.000	4555	0.0	8412
Ntab_RT.fa_ID1132_domain-structure:GAG.PRo.gRT.gRH.INT|LTR%id92.934-len651|Score=679.934	Ntab.fa_ID8740_domain-structure:GAG.PRo.gRT.gRH.INT|LTR%id92.857-len672|Score=679.857	100.000	8941	0.0	16497
Ntab_RT.fa_ID1133_domain-structure:GAG.PRo.gRT.gRH.aRH.INT|Score=574.0	Ntab.fa_ID8746_domain-structure:GAG.PRo.gRT.gRH.aRH.INT|LTR%id88.589-len333|Score=662.5889999999999	100.000	4071	0.0	7518
Ntab_RT.fa_ID1135_domain-structure:GAG.INT.gRT|Score=384.0	Ntab.fa_ID8756_domain-structure:GAG.INT.gRT|Score=384.0	100.000	2933	0.0	5417
Ntab_RT.fa_ID1136_domain-structure:GAG.INT.gRT|LTR%id93.777-len466|Score=418.777	Ntab.fa_ID8758_domain-structure:GAG.INT.gRT|LTR%id93.856-len472|Score=418.856	100.000	2544	0.0	4698
Ntab_RT.fa_ID1137_domain-structure:PRo.gRT.gRH.aRH.INT|Score=612.0	Ntab.fa_ID8765_domain-structure:PRo.gRT.gRH.aRH.INT|Score=612.0	100.000	3975	0.0	7341
Ntab_RT.fa_ID1139_domain-structure:GAG.INT.gRT|Score=352.0	Ntab.fa_ID8793_domain-structure:GAG.INT.gRT|Score=352.0	100.000	3519	0.0	6499
Ntab_RT.fa_ID1140_domain-structure:GAG.PRo.gRT.gRH.INT|LTR%id89.092-len1146|Score=641.092	Ntab.fa_ID8795_domain-structure:GAG.PRo.gRT.gRH.INT|LTR%id89.181-len1026|Score=641.181	100.000	8980	0.0	16584
Ntab_RT.fa_ID1141_domain-structure:INT.gRT.gRH|LTR%id94.604-len278|Score=424.604	Ntab.fa_ID8809_domain-structure:INT.gRT.gRH|LTR%id94.643-len280|Score=424.64300000000003	100.000	5267	0.0	9723
Ntab_RT.fa_ID1143_domain-structure:PRo.gRT.gRH.aRH.INT|LTR%id95.462-len639|Score=686.462	Ntab.fa_ID8821_domain-structure:PRo.gRT.gRH.aRH.INT|LTR%id95.462-len639|Score=686.462	100.000	8675	0.0	16020
Ntab_RT.fa_ID1142_domain-structure:gRT.gRH|Score=238.0	Ntab.fa_ID8825_domain-structure:gRT.gRH|Score=238.0	100.000	963	0.0	1779
Ntab_RT.fa_ID1144_domain-structure:GAG.PRo.gRT.gRH.INT|Score=411.0	Ntab.fa_ID8851_domain-structure:GAG.PRo.gRT.gRH.INT|Score=411.0	100.000	4695	0.0	8671
Ntab_RT.fa_ID1145_domain-structure:GAG.PRo.gRT.gRH.aRH.INT|LTR%id91.63-len681|Score=782.63	Ntab.fa_ID8857_domain-structure:GAG.PRo.gRT.gRH.aRH.INT|LTR%id91.533-len685|Score=782.533	100.000	11370	0.0	20997
Ntab_RT.fa_ID1146_domain-structure:GAG.PRo.gRT.gRH.INT|LTR%id90.3-len433|Score=678.3	Ntab.fa_ID8861_domain-structure:GAG.PRo.gRT.gRH.INT|LTR%id90.323-len434|Score=678.323	100.000	8327	0.0	15378
Ntab_RT.fa_ID1147_domain-structure:GAG.PRo.gRT.gRH.INT|Score=572.0	Ntab.fa_ID8886_domain-structure:GAG.PRo.gRT.gRH.INT|LTR%id85.911-len291|Score=657.9110000000001	100.000	3484	0.0	6434
Ntab_RT.fa_ID1148_domain-structure:gRT|Score=77.0	Ntab.fa_ID8894_domain-structure:gRT|Score=77.0	100.000	230	8.62e-118	425
Ntab_RT.fa_ID1150_domain-structure:GAG.PRo.gRT.gRH.INT|LTR%id94.208-len518|Score=661.208	Ntab.fa_ID8903_domain-structure:GAG.PRo.gRT.gRH.INT|LTR%id92.9-len662|Score=659.9	100.000	8566	0.0	15815
Ntab_RT.fa_ID1151_domain-structure:GAG.gRT.gRH|LTR%id96.802-len344|Score=336.802	Ntab.fa_ID8904_domain-structure:gRT.GAG.gRT.gRH|Score=338.0	100.000	1157	0.0	2137
Ntab_RT.fa_ID1152_domain-structure:GAG.PRo.gRT.gRH.INT|LTR%id94.015-len401|Score=629.015	Ntab.fa_ID149636_domain-structure:GAG.PRo.gRT.gRH.INT|LTR%id92.021-len188|Score=545.021	87.676	12731	0.0	14563
Ntab_RT.fa_ID1153_domain-structure:GAG.PRo.gRT.gRH.INT|LTR%id91.089-len404|Score=730.0889999999999	Ntab.fa_ID8924_domain-structure:GAG.PRo.gRT.gRH.INT|LTR%id91.089-len404|Score=730.0889999999999	100.000	7520	0.0	13887
Ntab_RT.fa_ID1154_domain-structure:PRo.gRT.gRH.aRH.INT|Score=549.0	Ntab.fa_ID8919_domain-structure:PRo.gRT.gRH.aRH.INT|Score=549.0	100.000	3245	0.0	5993
Ntab_RT.fa_ID1156_domain-structure:gRT.gRH.aRH.INT|Score=391.0	Ntab.fa_ID8945_domain-structure:gRT.gRH.aRH.INT|Score=391.0	100.000	2147	0.0	3965
Ntab_RT.fa_ID1158_domain-structure:gRT.gRH|Score=262.0	Ntab.fa_ID8942_domain-structure:gRT.gRH|Score=262.0	100.000	1224	0.0	2261
Ntab_RT.fa_ID1160_domain-structure:GAG.PRo.gRT.gRH|Score=384.0	Ntab.fa_ID8981_domain-structure:GAG.PRo.gRT.gRH|LTR%id80.962-len499|Score=464.962	100.000	2548	0.0	4706
Ntab_RT.fa_ID1161_domain-structure:GAG.PRo.gRT.gRH|LTR%id84.778-len427|Score=322.778	Ntab.fa_ID8982_domain-structure:GAG.PRo.gRT.gRH|LTR%id81.885-len1369|Score=319.885	100.000	8150	0.0	15051
Ntab_RT.fa_ID1162_domain-structure:GAG.INT.gRT.gRH|LTR%id89.6-len250|Score=510.6	Ntab.fa_ID9011_domain-structure:GAG.INT.gRT.gRH|LTR%id82.057-len457|Score=503.057	100.000	10105	0.0	18661
Ntab_RT.fa_ID1163_domain-structure:GAG.PRo.gRT.gRH.INT|LTR%id90.154-len325|Score=532.154	Ntab.fa_ID9018_domain-structure:GAG.PRo.gRT.gRH.INT|LTR%id87.411-len421|Score=529.4110000000001	100.000	5776	0.0	10667
Ntab_RT.fa_ID1164_domain-structure:PRo.gRT.gRH.aRH.INT|LTR%id92.04-len201|Score=657.04	Ntab.fa_ID9026_domain-structure:PRo.gRT.gRH.aRH.INT|LTR%id86.441-len531|Score=651.441	100.000	3708	0.0	6848
Ntab_RT.fa_ID1166_domain-structure:GAG.PRo.gRT|LTR%id93.405-len561|Score=453.405	Ntab.fa_ID9044_domain-structure:GAG.PRo.gRT|LTR%id92.331-len652|Score=452.331	100.000	8543	0.0	15777
Ntab_RT.fa_ID1167_domain-structure:GAG.PRo.gRT|LTR%id96.042-len379|Score=448.04200000000003	Ntab.fa_ID9042_domain-structure:GAG.PRo.gRT|LTR%id96.094-len384|Score=448.094	100.000	8135	0.0	15023
Ntab_RT.fa_ID1165_domain-structure:GAG.INT.gRT.gRH|LTR%id92.386-len394|Score=486.38599999999997	Ntab.fa_ID9043_domain-structure:GAG.INT.gRT.gRH|LTR%id92.386-len394|Score=486.38599999999997	100.000	5481	0.0	10122
Ntab_RT.fa_ID1168_domain-structure:gRT.gRH.aRH.INT|LTR%id88.136-len295|Score=705.136	Ntab.fa_ID9053_domain-structure:gRT.gRH.aRH.INT|LTR%id83.662-len710|Score=700.662	100.000	12443	0.0	22978
Ntab_RT.fa_ID1170_domain-structure:GAG.INT.gRT|Score=235.0	Ntab.fa_ID9071_domain-structure:GAG.INT.gRT|Score=235.0	100.000	2449	0.0	4523
Ntab_RT.fa_ID1171_domain-structure:GAG.PRo.gRT.gRH.INT|LTR%id93.127-len1746|Score=549.127	Ntab.fa_ID9081_domain-structure:GAG.PRo.gRT.gRH.INT|LTR%id93.044-len1754|Score=549.044	100.000	8194	0.0	15128
Ntab_RT.fa_ID1172_domain-structure:gRT.gRH.INT|LTR%id89.385-len358|Score=342.385	Ntab.fa_ID9089_domain-structure:gRT.gRH.INT|LTR%id80.187-len747|Score=333.187	100.000	6039	0.0	11153
Ntab_RT.fa_ID1174_domain-structure:GAG.INT.gRT|Score=219.0	Ntab.fa_ID9097_domain-structure:GAG.INT.gRT|Score=219.0	100.000	2438	0.0	4503
Ntab_RT.fa_ID1175_domain-structure:GAG.PRo.gRT.gRH.aRH.INT|LTR%id93.413-len668|Score=743.413	Ntab.fa_ID9104_domain-structure:GAG.PRo.gRT.gRH.aRH.INT|LTR%id93.413-len668|Score=743.413	100.000	9151	0.0	16899
Ntab_RT.fa_ID1176_domain-structure:GAG.PRo.gRT.gRH.INT|LTR%id87.267-len911|Score=638.267	Ntab.fa_ID9118_domain-structure:GAG.PRo.gRT.gRH.INT|LTR%id86.098-len1935|Score=637.098	100.000	8445	0.0	15596
Ntab_RT.fa_ID1177_domain-structure:GAG.INT.gRT.gRH|LTR%id93.36-len497|Score=514.36	Ntab.fa_ID9138_domain-structure:GAG.INT.gRT.gRH|LTR%id93.11-len508|Score=514.11	100.000	5085	0.0	9391
Ntab_RT.fa_ID1179_domain-structure:gRT.gRH|Score=231.0	Ntab.fa_ID9171_domain-structure:gRT.gRH|Score=231.0	100.000	1092	0.0	2017
Ntab_RT.fa_ID1181_domain-structure:gRT.gRH|Score=233.0	Ntab.fa_ID9181_domain-structure:gRT.gRH|Score=233.0	100.000	1095	0.0	2023
Ntab_RT.fa_ID1184_domain-structure:PRo.gRT.gRH.aRH.INT|LTR%id90.494-len263|Score=628.494	Ntab.fa_ID9182_domain-structure:PRo.gRT.gRH.aRH.INT|LTR%id89.514-len658|Score=627.514	100.000	12350	0.0	22807
Ntab_RT.fa_ID1185_domain-structure:PRo.gRT.gRH.INT|LTR%id92.237-len760|Score=578.237	Ntab.fa_ID9200_domain-structure:PRo.gRT.gRH.INT|LTR%id92.237-len760|Score=578.237	100.000	6208	0.0	11465
Ntab_RT.fa_ID1186_domain-structure:INT.gRT.gRH|LTR%id96.341-len328|Score=418.341	Ntab.fa_ID9203_domain-structure:INT.gRT.gRH|LTR%id93.782-len386|Score=415.782	100.000	4567	0.0	8434
Ntab_RT.fa_ID1187_domain-structure:gRT.gRH|Score=310.0	Ntab.fa_ID9229_domain-structure:gRT.gRH|Score=310.0	100.000	1330	0.0	2457
Ntab_RT.fa_ID1189_domain-structure:PRo.gRT.gRH.aRH.INT|LTR%id91.475-len610|Score=638.475	Ntab.fa_ID9253_domain-structure:PRo.gRT.gRH.aRH.INT|LTR%id91.545-len615|Score=638.545	100.000	14558	0.0	26884
Ntab_RT.fa_ID1190_domain-structure:gRT.gRH|LTR%id91.633-len251|Score=313.633	Ntab.fa_ID9270_domain-structure:gRT.gRH|LTR%id89.439-len303|Score=311.43899999999996	100.000	5511	0.0	10178
Ntab_RT.fa_ID1191_domain-structure:GAG.PRo.gRT.gRH.INT|LTR%id88.803-len259|Score=529.803	Ntab.fa_ID9279_domain-structure:GAG.PRo.gRT.gRH|LTR%id87.076-len619|Score=417.076	100.000	8387	0.0	15488
Ntab_RT.fa_ID1193_domain-structure:GAG.PRo.gRT.gRH.aRH.INT|Score=660.0	Ntab.fa_ID9299_domain-structure:GAG.PRo.gRT.gRH.aRH.INT|Score=660.0	100.000	5832	0.0	10770
Ntab_RT.fa_ID1192_domain-structure:PRo.gRT.gRH|LTR%id99.168-len601|Score=465.168	Ntab.fa_ID9301_domain-structure:PRo.gRT.gRH|LTR%id99.171-len603|Score=465.171	100.000	8281	0.0	15282
Ntab_RT.fa_ID1194_domain-structure:GAG.PRo.gRT.gRH.INT|LTR%id90.179-len112|Score=627.179	Ntab.fa_ID9305_domain-structure:GAG.PRo.gRT.gRH.INT|LTR%id89.262-len298|Score=626.262	100.000	11973	0.0	22111
Ntab_RT.fa_ID1195_domain-structure:GAG.PRo.gRT.gRH.aRH.INT|LTR%id94.595-len444|Score=800.595	Ntab.fa_ID9314_domain-structure:GAG.PRo.gRT.gRH.aRH.INT|LTR%id93.728-len558|Score=799.728	100.000	10732	0.0	19819
Ntab_RT.fa_ID1196_domain-structure:GAG.PRo.gRT.gRH.INT|LTR%id94.296-len561|Score=683.296	Ntab.fa_ID9325_domain-structure:GAG.PRo.gRT.gRH.INT|LTR%id92.427-len647|Score=681.427	100.000	8069	0.0	14901
Ntab_RT.fa_ID1197_domain-structure:GAG.PRo.gRT.gRH|LTR%id92.481-len399|Score=567.481	Ntab.fa_ID9337_domain-structure:GAG.PRo.gRT.gRH|LTR%id92.481-len399|Score=567.481	100.000	4462	0.0	8240
Ntab_RT.fa_ID1199_domain-structure:gRT.gRH.aRH|Score=273.0	Ntab.fa_ID9341_domain-structure:gRT.gRH.aRH.INT|Score=416.0	100.000	1211	0.0	2237
Ntab_RT.fa_ID1201_domain-structure:gRT.gRH|Score=237.0	Ntab.fa_ID9349_domain-structure:gRT.gRH|Score=237.0	100.000	990	0.0	1829
Ntab_RT.fa_ID1203_domain-structure:gRT.gRH|Score=221.0	Ntab.fa_ID9364_domain-structure:gRT.gRH|Score=221.0	100.000	1093	0.0	2019
Ntab_RT.fa_ID1204_domain-structure:GAG.PRo.gRT|LTR%id90.04-len251|Score=351.04	Ntab.fa_ID9372_domain-structure:GAG.PRo.gRT.GAG|Score=357.0	100.000	2934	0.0	5419
Ntab_RT.fa_ID1205_domain-structure:GAG.PRo.gRT.gRH.INT|Score=569.0	Ntab.fa_ID69862_domain-structure:GAG.PRo.gRT.gRH.aRH.INT|Score=679.0	86.968	5640	0.0	6325
Ntab_RT.fa_ID1206_domain-structure:GAG.PRo.gRT.gRH|LTR%id89.081-len577|Score=566.081	Ntab.fa_ID9394_domain-structure:GAG.PRo.gRT.gRH|LTR%id89.119-len579|Score=566.119	100.000	5419	0.0	10008
Ntab_RT.fa_ID1207_domain-structure:gRT.gRH|Score=249.0	Ntab.fa_ID9399_domain-structure:gRT.gRH|Score=249.0	100.000	1176	0.0	2172
Ntab_RT.fa_ID1209_domain-structure:GAG.PRo.gRT.gRH.INT|LTR%id90.0-len1230|Score=490.0	Ntab.fa_ID9405_domain-structure:GAG.PRo.gRT.gRH.INT|LTR%id89.526-len1012|Score=598.526	100.000	9885	0.0	18255
Ntab_RT.fa_ID1210_domain-structure:GAG.PRo.gRT.gRH.aRH.INT|Score=613.0	Ntab.fa_ID9408_domain-structure:PRo.gRT.gRH.aRH.INT|Score=522.0	100.000	4176	0.0	7712
Ntab_RT.fa_ID1211_domain-structure:GAG.INT.gRT.gRH|Score=377.0	Ntab.fa_ID9416_domain-structure:GAG.INT.gRT.gRH|Score=377.0	100.000	3981	0.0	7352
Ntab_RT.fa_ID1213_domain-structure:GAG.PRo.gRT.gRH.aRH.INT|LTR%id89.355-len620|Score=717.355	Ntab.fa_ID9430_domain-structure:GAG.PRo.gRT.gRH.aRH.INT|LTR%id89.117-len634|Score=717.117	100.000	11316	0.0	20897
Ntab_RT.fa_ID1212_domain-structure:GAG.INT.gRT.gRH|LTR%id89.227-len362|Score=475.227	Ntab.fa_ID9431_domain-structure:GAG.INT.gRT.gRH|LTR%id88.527-len584|Score=474.527	100.000	5042	0.0	9311
Ntab_RT.fa_ID1214_domain-structure:GAG.PRo.gRT.gRH.INT.gRT|Score=518.0	Ntab.fa_ID9444_domain-structure:GAG.PRo.gRT.gRH.INT.gRT|LTR%id81.724-len1926|Score=599.724	100.000	5349	0.0	9878
Ntab_RT.fa_ID1215_domain-structure:GAG.PRo.gRT.gRH.INT|Score=593.0	Ntab.fa_ID9448_domain-structure:GAG.PRo.gRT.gRH.INT|Score=593.0	100.000	4749	0.0	8770
Ntab_RT.fa_ID1216_domain-structure:gRT.gRH|Score=146.0	Ntab.fa_ID9450_domain-structure:gRT.gRH|Score=146.0	100.000	812	0.0	1500
Ntab_RT.fa_ID1218_domain-structure:PRo.gRT.gRH.aRH.INT|Score=543.0	Ntab.fa_ID9454_domain-structure:PRo.gRT.gRH.aRH.INT|Score=455.0	100.000	3231	0.0	5967
Ntab_RT.fa_ID1219_domain-structure:gRT.gRH|LTR%id94.75-len400|Score=327.75	Ntab.fa_ID9456_domain-structure:gRT.gRH|LTR%id92.241-len464|Score=325.241	100.000	3933	0.0	7263
Ntab_RT.fa_ID1220_domain-structure:PRo.gRT.gRH.aRH.INT|Score=576.0	Ntab.fa_ID9460_domain-structure:PRo.gRT.gRH.aRH.INT|Score=576.0	100.000	3947	0.0	7289
Ntab_RT.fa_ID1222_domain-structure:INT.gRT|Score=264.0	Ntab.fa_ID9468_domain-structure:INT.gRT|Score=186.0	100.000	1266	0.0	2338
Ntab_RT.fa_ID1223_domain-structure:GAG.PRo.gRT.gRH.aRH.INT|Score=892.0	Ntab.fa_ID9472_domain-structure:GAG.PRo.gRT.gRH.aRH.INT|Score=892.0	100.000	5716	0.0	10556
Ntab_RT.fa_ID1224_domain-structure:gRT|Score=79.0	Ntab.fa_ID9475_domain-structure:INT.gRT|Score=185.0	100.000	236	4.10e-121	436
Ntab_RT.fa_ID1226_domain-structure:GAG.PRo.gRT.gRH.aRH.INT|Score=576.0	Ntab.fa_ID9511_domain-structure:GAG.PRo.gRT.gRH.aRH.INT|Score=576.0	100.000	5578	0.0	10301
Ntab_RT.fa_ID1227_domain-structure:PRo.gRT.gRH.aRH.INT|LTR%id92.092-len392|Score=612.092	Ntab.fa_ID9515_domain-structure:PRo.gRT.gRH.aRH.INT|LTR%id88.81-len563|Score=608.81	100.000	14062	0.0	25965
Ntab_RT.fa_ID1228_domain-structure:GAG.INT.gRT.gRH|LTR%id96.375-len331|Score=511.375	Ntab.fa_ID9521_domain-structure:GAG.INT.gRT.gRH|LTR%id96.386-len332|Score=511.38599999999997	100.000	5231	0.0	9660
Ntab_RT.fa_ID1229_domain-structure:GAG.PRo.gRT.gRH.INT|LTR%id96.45-len169|Score=683.45	Ntab.fa_ID9532_domain-structure:GAG.PRo.gRT.gRH.INT|LTR%id94.313-len211|Score=681.313	100.000	4631	0.0	8552
Ntab_RT.fa_ID1230_domain-structure:GAG.PRo.gRT.gRH.INT|Score=474.0	Ntab.fa_ID9535_domain-structure:GAG.PRo.gRT.gRH.INT|Score=474.0	100.000	4711	0.0	8700
Ntab_RT.fa_ID1232_domain-structure:INT.gRT.gRH|LTR%id95.399-len326|Score=422.399	Ntab.fa_ID9569_domain-structure:INT.gRT.gRH|LTR%id95.427-len328|Score=422.427	100.000	3186	0.0	5884
Ntab_RT.fa_ID1231_domain-structure:INT.gRT.gRH|Score=381.0	Ntab.fa_ID9572_domain-structure:INT.gRT.gRH|Score=381.0	100.000	2263	0.0	4180
Ntab_RT.fa_ID1233_domain-structure:GAG.PRo.gRT.gRH.INT.gRH|LTR%id88.248-len468|Score=682.248	Ntab.fa_ID9577_domain-structure:GAG.PRo.gRT.gRH.INT.gRH|LTR%id83.206-len1048|Score=677.206	100.000	10487	0.0	19366
Ntab_RT.fa_ID1236_domain-structure:GAG.INT.gRT|Score=413.0	Ntab.fa_ID9588_domain-structure:GAG.INT.gRT|Score=413.0	100.000	3597	0.0	6643
Ntab_RT.fa_ID1234_domain-structure:gRT|Score=155.0	Ntab.fa_ID9586_domain-structure:gRT|Score=155.0	100.000	596	0.0	1101
Ntab_RT.fa_ID1237_domain-structure:GAG.INT.gRT.gRH|LTR%id93.462-len413|Score=491.462	Ntab.fa_ID9594_domain-structure:GAG.INT.gRT.gRH|LTR%id93.494-len415|Score=491.494	100.000	5027	0.0	9284
Ntab_RT.fa_ID1238_domain-structure:PRo.gRT.gRH.aRH.INT|Score=591.0	Ntab.fa_ID9597_domain-structure:PRo.gRT.gRH.aRH.INT|Score=744.0	100.000	3206	0.0	5921
Ntab_RT.fa_ID1239_domain-structure:PRo.gRT.gRH.INT|LTR%id93.467-len796|Score=513.467	Ntab.fa_ID9625_domain-structure:PRo.gRT.gRH.INT|LTR%id93.375-len800|Score=513.375	100.000	7933	0.0	14650
Ntab_RT.fa_ID1240_domain-structure:gRT.gRH.INT|LTR%id90.556-len360|Score=461.556	Ntab.fa_ID9640_domain-structure:gRT.gRH.INT|LTR%id90.634-len363|Score=461.634	100.000	6692	0.0	12358
Ntab_RT.fa_ID1241_domain-structure:GAG.PRo.gRT.gRH|LTR%id86.364-len286|Score=525.364	Ntab.fa_ID9645_domain-structure:GAG.PRo.gRT.gRH|LTR%id82.881-len590|Score=521.881	100.000	7966	0.0	14711
Ntab_RT.fa_ID1242_domain-structure:GAG.PRo.gRT.gRH.aRH.INT|Score=693.0	Ntab.fa_ID9655_domain-structure:GAG.PRo.gRT.gRH.aRH.INT|Score=693.0	100.000	5928	0.0	10948
Ntab_RT.fa_ID1243_domain-structure:GAG.PRo.gRT.gRH.INT|LTR%id91.617-len501|Score=631.617	Ntab.fa_ID9679_domain-structure:GAG.PRo.gRT.gRH.INT|LTR%id90.62-len693|Score=630.62	100.000	9289	0.0	17150
Ntab_RT.fa_ID1244_domain-structure:GAG.PRo.gRT.gRH.INT|LTR%id89.041-len438|Score=662.0409999999999	Ntab.fa_ID9684_domain-structure:GAG.PRo.gRT.gRH.INT|LTR%id86.687-len661|Score=659.687	100.000	6003	0.0	11086
Ntab_RT.fa_ID1245_domain-structure:GAG.PRo.gRT.gRH.aRH|LTR%id94.612-len631|Score=630.612	Ntab.fa_ID9692_domain-structure:GAG.PRo.gRT.gRH.aRH|LTR%id94.612-len631|Score=630.612	100.000	6281	0.0	11599
Ntab_RT.fa_ID1246_domain-structure:GAG.PRo.gRT.gRH.INT|LTR%id92.271-len634|Score=587.271	Ntab.fa_ID9697_domain-structure:GAG.PRo.gRT.gRH.INT|LTR%id92.152-len446|Score=587.152	100.000	11090	0.0	20480
Ntab_RT.fa_ID1247_domain-structure:GAG.INT.gRT.gRH|LTR%id95.034-len745|Score=504.034	Ntab.fa_ID9710_domain-structure:GAG.INT.gRT.gRH|LTR%id93.692-len967|Score=502.692	100.000	9874	0.0	18234
Ntab_RT.fa_ID1248_domain-structure:PRo.gRT.gRH.INT|Score=473.0	Ntab.fa_ID9713_domain-structure:PRo.gRT.gRH.INT|Score=473.0	100.000	3159	0.0	5834
Ntab_RT.fa_ID1249_domain-structure:GAG.PRo.gRT.gRH.INT|Score=553.0	Ntab.fa_ID9722_domain-structure:GAG.PRo.gRT.gRH.INT|LTR%id85.235-len298|Score=638.235	100.000	4583	0.0	8464
Ntab_RT.fa_ID1250_domain-structure:GAG.gRT.gRH.INT|LTR%id87.569-len362|Score=477.569	Ntab.fa_ID9725_domain-structure:GAG.gRT.gRH.INT|LTR%id84.829-len613|Score=474.829	100.000	8203	0.0	15149
Ntab_RT.fa_ID1251_domain-structure:GAG.PRo.gRT.gRH.aRH.INT|LTR%id93.896-len557|Score=688.896	Ntab.fa_ID9733_domain-structure:GAG.PRo.gRT.gRH.aRH.INT|LTR%id93.896-len557|Score=688.896	100.000	10823	0.0	19987
Ntab_RT.fa_ID1252_domain-structure:GAG.PRo.gRT.gRH.INT|LTR%id89.256-len242|Score=590.256	Ntab.fa_ID9735_domain-structure:GAG.PRo.gRT.gRH.INT|LTR%id89.6-len250|Score=590.6	100.000	12182	0.0	22497
Ntab_RT.fa_ID1253_domain-structure:PRo.gRT.gRH.aRH.INT|Score=574.0	Ntab.fa_ID9737_domain-structure:PRo.gRT.gRH.aRH.INT|Score=574.0	100.000	3198	0.0	5906
Ntab_RT.fa_ID1254_domain-structure:GAG.INT.gRT|Score=314.0	Ntab.fa_ID9750_domain-structure:GAG.INT.gRT|Score=314.0	100.000	3182	0.0	5877
Ntab_RT.fa_ID1256_domain-structure:GAG.PRo.gRT.gRH.aRH.INT|Score=632.0	Ntab.fa_ID9753_domain-structure:GAG.PRo.gRT.gRH.aRH.INT|Score=632.0	100.000	4414	0.0	8152
Ntab_RT.fa_ID1257_domain-structure:GAG.PRo.gRT.gRH.INT|LTR%id87.419-len620|Score=565.419	Ntab.fa_ID9764_domain-structure:GAG.PRo.gRT.gRH|LTR%id86.833-len843|Score=465.83299999999997	100.000	8564	0.0	15815
Ntab_RT.fa_ID1258_domain-structure:GAG.PRo.gRT.gRH.INT|Score=443.0	Ntab.fa_ID9768_domain-structure:GAG.PRo.gRT.gRH.INT|Score=443.0	100.000	4368	0.0	8067
Ntab_RT.fa_ID1259_domain-structure:GAG.PRo.gRT.gRH.aRH.INT|LTR%id93.344-len631|Score=781.344	Ntab.fa_ID9772_domain-structure:GAG.PRo.gRT.gRH.aRH.INT|Score=688.0	100.000	4343	0.0	8021
Ntab_RT.fa_ID1260_domain-structure:GAG.PRo.gRT.gRH.INT|LTR%id88.841-len233|Score=729.841	Ntab.fa_ID9787_domain-structure:GAG.PRo.gRT.gRH.INT|LTR%id86.207-len609|Score=727.207	100.000	9778	0.0	18057
Ntab_RT.fa_ID1261_domain-structure:gRT.gRH.INT|Score=314.0	Ntab.fa_ID9796_domain-structure:gRT.gRH.INT|Score=314.0	100.000	1740	0.0	3214
Ntab_RT.fa_ID1263_domain-structure:GAG.PRo.gRT.gRH.INT|LTR%id89.789-len568|Score=638.789	Ntab.fa_ID9789_domain-structure:GAG.PRo.gRT.gRH.INT|Score=645.0	100.000	4927	0.0	9099
Ntab_RT.fa_ID1265_domain-structure:GAG.INT.gRT|Score=276.0	Ntab.fa_ID9820_domain-structure:GAG.INT.gRT|Score=276.0	100.000	2477	0.0	4575
Ntab_RT.fa_ID1266_domain-structure:gRT.gRH|LTR%id94.065-len674|Score=311.065	Ntab.fa_ID9822_domain-structure:gRT.gRH|LTR%id94.065-len674|Score=311.065	100.000	5405	0.0	9982
Ntab_RT.fa_ID1267_domain-structure:GAG.PRo.gRT.gRH|LTR%id90.508-len295|Score=461.508	Ntab.fa_ID9836_domain-structure:GAG.PRo.gRT.gRH|LTR%id88.529-len401|Score=459.529	100.000	6619	0.0	12224
Ntab_RT.fa_ID1268_domain-structure:gRT|Score=137.0	Ntab.fa_ID9857_domain-structure:gRT|Score=137.0	100.000	414	0.0	765
Ntab_RT.fa_ID1270_domain-structure:PRo.gRT|Score=246.0	Ntab.fa_ID9861_domain-structure:PRo.gRT|LTR%id89.466-len674|Score=335.466	100.000	1191	0.0	2200
Ntab_RT.fa_ID1272_domain-structure:GAG.INT.gRT.gRH|LTR%id93.59-len312|Score=545.59	Ntab.fa_ID9867_domain-structure:GAG.INT.gRT.gRH|LTR%id93.59-len312|Score=545.59	100.000	5406	0.0	9984
Ntab_RT.fa_ID1271_domain-structure:GAG.INT.gRT.gRH|LTR%id97.857-len280|Score=479.85699999999997	Ntab.fa_ID9864_domain-structure:GAG.INT.gRT.gRH|LTR%id97.865-len281|Score=479.865	100.000	5477	0.0	10115
Ntab_RT.fa_ID1273_domain-structure:GAG.PRo.gRT.gRH.INT|LTR%id90.336-len238|Score=617.336	Ntab.fa_ID9875_domain-structure:GAG.PRo.gRT.gRH.INT|LTR%id86.711-len760|Score=613.711	100.000	8272	0.0	15276
Ntab_RT.fa_ID1274_domain-structure:GAG.PRo.gRT.gRH|LTR%id94.841-len1066|Score=485.841	Ntab.fa_ID9886_domain-structure:GAG.PRo.gRT.gRH|LTR%id94.841-len1066|Score=485.841	100.000	5754	0.0	10623
Ntab_RT.fa_ID1275_domain-structure:INT.gRT.gRH|LTR%id90.654-len214|Score=461.654	Ntab.fa_ID9904_domain-structure:INT.gRT.gRH|LTR%id89.106-len817|Score=460.106	100.000	9971	0.0	18414
Ntab_RT.fa_ID1276_domain-structure:PRo.gRT.gRH.INT|LTR%id89.297-len327|Score=521.297	Ntab.fa_ID9916_domain-structure:PRo.gRT.gRH.INT|LTR%id85.941-len946|Score=517.941	100.000	7166	0.0	13234
Ntab_RT.fa_ID1277_domain-structure:GAG.PRo.gRT.gRH.INT|Score=475.0	Ntab.fa_ID9924_domain-structure:GAG.PRo.gRT.gRH.INT|Score=475.0	100.000	4570	0.0	8440
Ntab_RT.fa_ID1278_domain-structure:GAG.PRo.gRT.gRH|LTR%id93.75-len304|Score=607.75	Ntab.fa_ID9926_domain-structure:GAG.PRo.gRT.gRH|LTR%id90.344-len611|Score=604.344	100.000	6067	0.0	11204
Ntab_RT.fa_ID1279_domain-structure:PRo.gRT.gRH.aRH.INT|LTR%id93.972-len647|Score=521.972	Ntab.fa_ID9925_domain-structure:PRo.gRT.gRH.aRH.INT|LTR%id93.972-len647|Score=521.972	100.000	11434	0.0	21115
Ntab_RT.fa_ID1280_domain-structure:GAG.INT.gRT.gRH|LTR%id94.118-len323|Score=448.118	Ntab.fa_ID9928_domain-structure:GAG.INT.gRT.gRH|LTR%id93.884-len327|Score=447.884	100.000	4847	0.0	8951
Ntab_RT.fa_ID1281_domain-structure:PRo.gRT.INT|LTR%id94.411-len984|Score=398.411	Ntab.fa_ID9938_domain-structure:PRo.gRT.INT|LTR%id93.641-len1085|Score=397.641	100.000	7536	0.0	13910
Ntab_RT.fa_ID1282_domain-structure:gRT.gRH|Score=231.0	Ntab.fa_ID9944_domain-structure:gRT.gRH|Score=231.0	100.000	950	0.0	1755
Ntab_RT.fa_ID1284_domain-structure:PRo.gRT.gRH.aRH.INT|LTR%id90.345-len145|Score=645.345	Ntab.fa_ID9951_domain-structure:PRo.gRT.gRH.aRH.INT|LTR%id88.82-len161|Score=643.8199999999999	100.000	9341	0.0	17246
Ntab_RT.fa_ID1285_domain-structure:GAG.PRo.gRT.gRH.INT|LTR%id88.577-len534|Score=607.577	Ntab.fa_ID9954_domain-structure:GAG.PRo.gRT.gRH.INT|LTR%id88.577-len534|Score=607.577	100.000	8490	0.0	15679
Ntab_RT.fa_ID1286_domain-structure:PRo.gRT|Score=257.0	Ntab.fa_ID9961_domain-structure:PRo.gRT|Score=257.0	100.000	1311	0.0	2422
Ntab_RT.fa_ID1287_domain-structure:GAG.INT.gRT.gRH|LTR%id97.571-len494|Score=494.571	Ntab.fa_ID9967_domain-structure:GAG.INT.gRT.gRH|LTR%id94.646-len579|Score=491.646	100.000	5193	0.0	9590
Ntab_RT.fa_ID1288_domain-structure:GAG.PRo.gRT.gRH.INT|LTR%id92.781-len845|Score=669.781	Ntab.fa_ID9970_domain-structure:GAG.PRo.gRT.gRH.INT|LTR%id90.968-len1074|Score=667.968	100.000	11585	0.0	21394
Ntab_RT.fa_ID1289_domain-structure:GAG.PRo.gRT.gRH.aRH.INT|LTR%id92.885-len506|Score=755.885	Ntab.fa_ID9975_domain-structure:GAG.PRo.gRT.gRH.aRH.INT|LTR%id91.713-len543|Score=754.713	100.000	11149	0.0	20589
Ntab_RT.fa_ID1290_domain-structure:gRT.gRH.INT|Score=210.0	Ntab.fa_ID9985_domain-structure:gRT.gRH.INT|Score=210.0	100.000	1176	0.0	2172
Ntab_RT.fa_ID1291_domain-structure:gRT|Score=27.0	Ntab.fa_ID9985_domain-structure:gRT.gRH.INT|Score=210.0	95.115	348	7.75e-155	549
Ntab_RT.fa_ID1292_domain-structure:GAG.INT.gRT.gRH|LTR%id94.517-len693|Score=439.517	Ntab.fa_ID10000_domain-structure:GAG.INT.gRT.gRH|LTR%id93.81-len840|Score=438.81	100.000	8186	0.0	15114
Ntab_RT.fa_ID1293_domain-structure:GAG.PRo.gRT.gRH.aRH.INT|Score=542.0	Ntab.fa_ID10004_domain-structure:GAG.PRo.gRT.gRH.aRH.INT|Score=542.0	100.000	4133	0.0	7633
Ntab_RT.fa_ID1294_domain-structure:PRo.gRT.gRH.INT|Score=587.0	Ntab.fa_ID10006_domain-structure:PRo.gRT.gRH.INT|Score=587.0	100.000	4062	0.0	7502
Ntab_RT.fa_ID1295_domain-structure:GAG.PRo.gRT.gRH.aRH.INT|Score=695.0	Ntab.fa_ID10022_domain-structure:GAG.PRo.gRT.gRH.aRH.INT|Score=695.0	100.000	4904	0.0	9057
Ntab_RT.fa_ID1296_domain-structure:GAG.gRT.gRH.aRH.INT|Score=523.0	Ntab.fa_ID10026_domain-structure:GAG.gRT.gRH.aRH.INT|Score=523.0	100.000	3123	0.0	5768
Ntab_RT.fa_ID1297_domain-structure:GAG.PRo.gRT.gRH.INT|Score=551.0	Ntab.fa_ID10025_domain-structure:GAG.PRo.gRT.gRH.INT|Score=551.0	100.000	4688	0.0	8658
Ntab_RT.fa_ID1298_domain-structure:GAG.PRo.gRT.gRH.aRH.INT|LTR%id92.383-len407|Score=754.383	Ntab.fa_ID10035_domain-structure:GAG.PRo.gRT.gRH.aRH.INT|LTR%id92.439-len410|Score=754.439	100.000	10549	0.0	19477
Ntab_RT.fa_ID1299_domain-structure:PRo.gRT.gRH.aRH.INT|Score=522.0	Ntab.fa_ID10047_domain-structure:PRo.gRT.gRH.aRH.INT|Score=522.0	100.000	3255	0.0	6011
Ntab_RT.fa_ID1300_domain-structure:gRT.gRH.aRH.INT|Score=377.0	Ntab.fa_ID10064_domain-structure:gRT.gRH.aRH.INT|Score=377.0	100.000	2085	0.0	3851
Ntab_RT.fa_ID1302_domain-structure:GAG.PRo.gRT.gRH.INT|LTR%id91.401-len721|Score=587.401	Ntab.fa_ID10067_domain-structure:GAG.PRo.gRT.gRH.INT|LTR%id91.413-len722|Score=505.413	100.000	8599	0.0	15880
Ntab_RT.fa_ID1303_domain-structure:GAG.PRo.gRT.gRH.INT|LTR%id89.974-len389|Score=670.974	Ntab.fa_ID10069_domain-structure:GAG.PRo.gRT.gRH.INT|LTR%id87.797-len885|Score=668.797	100.000	10646	0.0	19660
Ntab_RT.fa_ID1304_domain-structure:gRT.gRH.aRH.INT|Score=391.0	Ntab.fa_ID10076_domain-structure:gRT.gRH.aRH.INT|Score=391.0	100.000	2136	0.0	3945
Ntab_RT.fa_ID1306_domain-structure:gRT.gRH|Score=253.0	Ntab.fa_ID10085_domain-structure:gRT.gRH|Score=253.0	100.000	1147	0.0	2119
Ntab_RT.fa_ID1308_domain-structure:INT.GAG.PRo.gRT.gRH.INT|Score=623.0	Ntab.fa_ID10083_domain-structure:INT.GAG.PRo.gRT.gRH.INT|Score=628.0	100.000	3829	0.0	7071
Ntab_RT.fa_ID1309_domain-structure:GAG.PRo.gRT.gRH|LTR%id93.456-len978|Score=505.456	Ntab.fa_ID10111_domain-structure:GAG.PRo.gRT.gRH|LTR%id93.469-len980|Score=505.469	100.000	5923	0.0	10938
Ntab_RT.fa_ID1310_domain-structure:GAG.PRo.gRT.gRH|LTR%id89.342-len319|Score=545.342	Ntab.fa_ID10123_domain-structure:GAG.PRo.gRT.gRH|LTR%id82.838-len909|Score=538.838	100.000	7721	0.0	14259
Ntab_RT.fa_ID1311_domain-structure:GAG.INT.gRT.gRH|LTR%id94.361-len532|Score=468.361	Ntab.fa_ID10130_domain-structure:GAG.INT.gRT.gRH|LTR%id94.361-len532|Score=468.361	100.000	5210	0.0	9622
Ntab_RT.fa_ID1313_domain-structure:gRT.gRH|Score=266.0	Ntab.fa_ID10166_domain-structure:gRT.gRH|Score=266.0	100.000	1059	0.0	1956
Ntab_RT.fa_ID1314_domain-structure:PRo.gRT.gRH.aRH|Score=422.0	Ntab.fa_ID10178_domain-structure:PRo.gRT.gRH.aRH|Score=422.0	100.000	2236	0.0	4130
Ntab_RT.fa_ID1315_domain-structure:gRT.gRH|LTR%id89.952-len418|Score=368.952	Ntab.fa_ID10195_domain-structure:gRT.gRH|LTR%id88.043-len644|Score=367.043	100.000	3494	0.0	6453
Ntab_RT.fa_ID1316_domain-structure:GAG.PRo.gRT.gRH.INT|LTR%id88.806-len268|Score=563.806	Ntab.fa_ID10203_domain-structure:GAG.PRo.gRT.gRH.INT|LTR%id84.156-len770|Score=559.156	100.000	8524	0.0	15741
Ntab_RT.fa_ID1317_domain-structure:GAG.INT.gRT.gRH|LTR%id92.576-len229|Score=474.576	Ntab.fa_ID10206_domain-structure:GAG.INT.gRT.gRH|Score=382.0	100.000	4056	0.0	7491
Ntab_RT.fa_ID1318_domain-structure:INT.gRT.gRH|LTR%id88.845-len251|Score=437.845	Ntab.fa_ID10205_domain-structure:INT.gRT.gRH|LTR%id87.5-len344|Score=436.5	100.000	6244	0.0	11531
Ntab_RT.fa_ID1319_domain-structure:GAG.PRo.gRT.gRH.aRH.INT|LTR%id91.475-len610|Score=780.475	Ntab.fa_ID10207_domain-structure:GAG.PRo.gRT.gRH.aRH.INT|LTR%id91.248-len617|Score=780.248	100.000	11519	0.0	21272
Ntab_RT.fa_ID1322_domain-structure:INT.gRT.gRH|LTR%id96.4-len250|Score=411.4	Ntab.fa_ID10227_domain-structure:INT.gRT.gRH|LTR%id96.4-len250|Score=411.4	100.000	4793	0.0	8852
Ntab_RT.fa_ID1320_domain-structure:gRT.gRH|Score=257.0	Ntab.fa_ID10230_domain-structure:gRT.gRH|Score=257.0	100.000	1164	0.0	2150
Ntab_RT.fa_ID1323_domain-structure:GAG.PRo.gRT.gRH|LTR%id92.916-len367|Score=552.9159999999999	Ntab.fa_ID10234_domain-structure:GAG.PRo.gRT.gRH|LTR%id90.385-len624|Score=550.385	100.000	7360	0.0	13592
Ntab_RT.fa_ID1324_domain-structure:GAG.INT.gRT.gRH|LTR%id94.615-len390|Score=492.615	Ntab.fa_ID10246_domain-structure:GAG.INT.gRT.gRH|LTR%id94.615-len390|Score=492.615	100.000	9631	0.0	17786
Ntab_RT.fa_ID1325_domain-structure:GAG.PRo.gRT.gRH.INT|Score=442.0	Ntab.fa_ID10251_domain-structure:GAG.PRo.gRT.gRH.INT|Score=491.0	100.000	4699	0.0	8678
Ntab_RT.fa_ID1326_domain-structure:gRT.gRH|LTR%id96.93-len228|Score=353.93	Ntab.fa_ID10275_domain-structure:gRT.gRH|LTR%id96.567-len233|Score=353.567	100.000	5668	0.0	10464
Ntab_RT.fa_ID1327_domain-structure:GAG.INT.gRT.gRH|LTR%id93.948-len347|Score=489.948	Ntab.fa_ID10280_domain-structure:GAG.INT.gRT.gRH|LTR%id93.948-len347|Score=489.948	100.000	3039	0.0	5613
Ntab_RT.fa_ID1328_domain-structure:GAG.PRo.gRT.gRH.aRH.INT|LTR%id89.324-len281|Score=670.324	Ntab.fa_ID10290_domain-structure:PRo.gRT.gRH.aRH.INT|LTR%id89.91-len446|Score=761.91	100.000	11770	0.0	21732
Ntab_RT.fa_ID1330_domain-structure:GAG.PRo.gRT|Score=319.0	Ntab.fa_ID10299_domain-structure:GAG.PRo.gRT|Score=319.0	100.000	2056	0.0	3797
Ntab_RT.fa_ID1334_domain-structure:gRT.gRH|Score=250.0	Ntab.fa_ID10311_domain-structure:gRT.gRH|Score=250.0	100.000	1003	0.0	1853
Ntab_RT.fa_ID1332_domain-structure:gRT.gRH.INT|Score=405.0	Ntab.fa_ID10312_domain-structure:gRT.gRH.INT|Score=405.0	100.000	2012	0.0	3716
Ntab_RT.fa_ID1331_domain-structure:INT.gRT.gRH|LTR%id93.993-len283|Score=443.993	Ntab.fa_ID10305_domain-structure:INT.gRT.gRH|LTR%id93.878-len294|Score=385.878	100.000	4842	0.0	8942
Ntab_RT.fa_ID1335_domain-structure:GAG.PRo.gRT.gRH.INT|LTR%id91.379-len348|Score=533.379	Ntab.fa_ID10316_domain-structure:GAG.PRo.gRT.gRH.INT|LTR%id88.319-len565|Score=530.319	100.000	9287	0.0	17150
Ntab_RT.fa_ID1337_domain-structure:GAG.gRT.gRH.aRH.INT|Score=594.0	Ntab.fa_ID10333_domain-structure:GAG.gRT.gRH.aRH.INT|Score=594.0	100.000	6293	0.0	11622
Ntab_RT.fa_ID1336_domain-structure:GAG.PRo.gRT.gRH.aRH.INT|LTR%id91.42-len676|Score=652.42	Ntab.fa_ID10332_domain-structure:GAG.PRo.gRT.gRH.aRH.INT|LTR%id91.42-len676|Score=652.42	100.000	10676	0.0	19715
Ntab_RT.fa_ID1339_domain-structure:GAG.PRo.gRT.gRH.INT|LTR%id91.808-len354|Score=635.808	Ntab.fa_ID10343_domain-structure:GAG.PRo.gRT.gRH.INT|LTR%id91.922-len359|Score=635.922	100.000	9235	0.0	17051
Ntab_RT.fa_ID1338_domain-structure:GAG.PRo.gRT.gRH.INT|LTR%id93.59-len234|Score=665.59	Ntab.fa_ID10342_domain-structure:GAG.PRo.gRT.gRH.INT|LTR%id93.617-len235|Score=665.617	100.000	8216	0.0	15173
Ntab_RT.fa_ID1340_domain-structure:GAG.gRT.gRH.aRH.INT|Score=536.0	Ntab.fa_ID10346_domain-structure:GAG.gRT.gRH.aRH.INT|Score=536.0	100.000	4228	0.0	7808
Ntab_RT.fa_ID1341_domain-structure:gRT.gRH.INT|LTR%id93.02-len788|Score=499.02	Ntab.fa_ID10348_domain-structure:gRT.gRH.INT|LTR%id92.474-len877|Score=498.474	100.000	7521	0.0	13889
Ntab_RT.fa_ID1342_domain-structure:INT.gRT|Score=275.0	Ntab.fa_ID10356_domain-structure:INT.gRT|Score=275.0	100.000	1671	0.0	3086
Ntab_RT.fa_ID1345_domain-structure:GAG.INT.gRT.gRH|LTR%id91.774-len1240|Score=516.774	Ntab.fa_ID10358_domain-structure:GAG.INT.gRT.gRH|LTR%id91.099-len1292|Score=516.099	100.000	8302	0.0	15332
Ntab_RT.fa_ID1346_domain-structure:gRT.gRH|Score=210.0	Ntab.fa_ID10360_domain-structure:gRT.gRH|Score=210.0	100.000	885	0.0	1635
Ntab_RT.fa_ID1344_domain-structure:GAG.PRo.gRT.gRH.INT|LTR%id92.574-len202|Score=660.574	Ntab.fa_ID10359_domain-structure:GAG.PRo.gRT.gRH.INT|LTR%id91.221-len262|Score=659.221	100.000	12590	0.0	23250
Ntab_RT.fa_ID1348_domain-structure:GAG.PRo.gRT.gRH.INT|LTR%id91.556-len604|Score=619.556	Ntab.fa_ID10365_domain-structure:GAG.PRo.gRT.gRH.INT|LTR%id89.943-len706|Score=594.943	100.000	8459	0.0	15621
Ntab_RT.fa_ID1349_domain-structure:PRo.gRT.gRH|LTR%id91.475-len305|Score=461.475	Ntab.fa_ID10375_domain-structure:PRo.gRT.gRH|LTR%id91.475-len305|Score=461.475	100.000	10466	0.0	19328
Ntab_RT.fa_ID1350_domain-structure:GAG.PRo.gRT|Score=277.0	Ntab.fa_ID10387_domain-structure:GAG.PRo.gRT|Score=277.0	100.000	2261	0.0	4176
Ntab_RT.fa_ID1353_domain-structure:GAG.INT.gRT|Score=221.0	Ntab.fa_ID10386_domain-structure:GAG.INT.gRT|Score=221.0	100.000	3578	0.0	6608
Ntab_RT.fa_ID1354_domain-structure:gRT.gRH|LTR%id95.033-len302|Score=349.033	Ntab.fa_ID10396_domain-structure:gRT.gRH|LTR%id95.033-len302|Score=349.033	100.000	5624	0.0	10386
Ntab_RT.fa_ID1355_domain-structure:PRo.INT.gRT|Score=314.0	Ntab.fa_ID9867_domain-structure:GAG.INT.gRT.gRH|LTR%id93.59-len312|Score=545.59	90.408	2179	0.0	2843
Ntab_RT.fa_ID1358_domain-structure:PRo.gRT.gRH.INT|LTR%id89.888-len445|Score=555.888	Ntab.fa_ID10405_domain-structure:PRo.gRT.gRH.INT|LTR%id89.888-len445|Score=555.888	100.000	5397	0.0	9967
Ntab_RT.fa_ID1359_domain-structure:PRo.gRT.gRH.INT|LTR%id85.968-len1012|Score=536.968	Ntab.fa_ID10410_domain-structure:PRo.gRT.gRH.INT|LTR%id84.335-len1315|Score=535.335	100.000	9003	0.0	16626
Ntab_RT.fa_ID1360_domain-structure:GAG.PRo.gRT.gRH.INT|LTR%id95.588-len408|Score=699.588	Ntab.fa_ID10414_domain-structure:GAG.PRo.gRT.gRH.INT|LTR%id95.61-len410|Score=699.61	100.000	10755	0.0	19861
Ntab_RT.fa_ID1361_domain-structure:GAG.PRo.gRT.gRH.INT|LTR%id89.147-len387|Score=618.147	Ntab.fa_ID10415_domain-structure:GAG.PRo.gRT.gRH.INT|LTR%id88.06-len536|Score=617.06	100.000	8260	0.0	15254
Ntab_RT.fa_ID1362_domain-structure:GAG.PRo.gRT.gRH.INT|Score=665.0	Ntab.fa_ID10429_domain-structure:GAG.PRo.gRT.gRH.INT|Score=665.0	100.000	4262	0.0	7871
Ntab_RT.fa_ID1363_domain-structure:GAG.PRo.gRT|LTR%id95.547-len247|Score=452.547	Ntab.fa_ID10439_domain-structure:GAG.PRo.gRT|LTR%id95.582-len249|Score=452.582	100.000	6455	0.0	11921
Ntab_RT.fa_ID1364_domain-structure:GAG.PRo.gRT.gRH.INT|LTR%id92.806-len973|Score=661.806	Ntab.fa_ID10454_domain-structure:GAG.PRo.gRT.gRH.INT|LTR%id91.551-len1302|Score=660.551	100.000	11787	0.0	21767
Ntab_RT.fa_ID1365_domain-structure:GAG.INT.gRT|Score=379.0	Ntab.fa_ID10471_domain-structure:GAG.INT.gRT|Score=379.0	100.000	2827	0.0	5221
Ntab_RT.fa_ID1368_domain-structure:gRT.gRH|Score=181.0	Ntab.fa_ID10473_domain-structure:GAG.INT.gRT.gRH|LTR%id91.315-len403|Score=524.315	100.000	816	0.0	1507
Ntab_RT.fa_ID1369_domain-structure:GAG.PRo.gRT.gRH.INT|LTR%id91.221-len262|Score=550.221	Ntab.fa_ID10477_domain-structure:GAG.PRo.gRT.gRH.INT|LTR%id91.011-len267|Score=550.011	100.000	5840	0.0	10785
Ntab_RT.fa_ID1370_domain-structure:GAG.PRo.gRT.gRH.aRH.INT|LTR%id90.909-len462|Score=775.909	Ntab.fa_ID10498_domain-structure:GAG.PRo.gRT.gRH.aRH.INT|LTR%id90.968-len465|Score=775.968	100.000	11280	0.0	20831
Ntab_RT.fa_ID1371_domain-structure:PRo.gRT.gRH.aRH.INT|Score=566.0	Ntab.fa_ID10490_domain-structure:PRo.gRT.gRH.aRH.INT|Score=566.0	100.000	3289	0.0	6074
Ntab_RT.fa_ID1372_domain-structure:GAG.INT.gRT|Score=328.0	Ntab.fa_ID10507_domain-structure:GAG.INT.gRT|Score=328.0	100.000	2611	0.0	4822
Ntab_RT.fa_ID1376_domain-structure:GAG.INT.gRT|Score=325.0	Ntab.fa_ID10515_domain-structure:GAG.INT.gRT|Score=325.0	100.000	2929	0.0	5409
Ntab_RT.fa_ID1377_domain-structure:PRo.gRT.gRH.INT|Score=483.0	Ntab.fa_ID10533_domain-structure:PRo.gRT.gRH.INT|Score=483.0	100.000	2638	0.0	4872
Ntab_RT.fa_ID1378_domain-structure:GAG.PRo.gRT.gRH.INT|LTR%id86.686-len691|Score=654.686	Ntab.fa_ID10535_domain-structure:GAG.PRo.gRT.gRH.INT|LTR%id86.314-len738|Score=654.314	100.000	8920	0.0	16473
Ntab_RT.fa_ID1379_domain-structure:GAG.PRo.gRT.gRH.INT|LTR%id93.216-len855|Score=658.216	Ntab.fa_ID10538_domain-structure:GAG.PRo.gRT.gRH.INT|LTR%id91.371-len985|Score=656.371	100.000	12554	0.0	23183
Ntab_RT.fa_ID1380_domain-structure:GAG.INT.gRT.gRH|LTR%id90.73-len356|Score=435.73	Ntab.fa_ID10547_domain-structure:GAG.INT.gRT.gRH|LTR%id91.036-len502|Score=436.036	100.000	4999	0.0	9232
Ntab_RT.fa_ID1381_domain-structure:PRo.gRT.gRH.aRH|Score=501.0	Ntab.fa_ID10552_domain-structure:PRo.gRT.gRH.aRH|Score=501.0	100.000	2771	0.0	5118
Ntab_RT.fa_ID1382_domain-structure:gRT.gRH|Score=204.0	Ntab.fa_ID10565_domain-structure:gRT.gRH|Score=204.0	100.000	866	0.0	1600
Ntab_RT.fa_ID1383_domain-structure:GAG.PRo.gRT.gRH.aRH.INT|LTR%id89.922-len258|Score=624.922	Ntab.fa_ID10578_domain-structure:GAG.gRT.gRH.aRH.INT|LTR%id84.397-len705|Score=568.397	100.000	10396	0.0	19198
Ntab_RT.fa_ID1384_domain-structure:GAG.PRo.gRT.gRH.aRH.INT|LTR%id93.035-len402|Score=790.035	Ntab.fa_ID10587_domain-structure:GAG.PRo.gRT.gRH.aRH.INT|LTR%id93.103-len406|Score=790.103	100.000	10187	0.0	18812
Ntab_RT.fa_ID1385_domain-structure:GAG.PRo.gRT.gRH|LTR%id93.708-len1049|Score=457.70799999999997	Ntab.fa_ID10589_domain-structure:PRo.gRT.gRH|LTR%id93.708-len1049|Score=632.708	100.000	10840	0.0	20018
Ntab_RT.fa_ID1386_domain-structure:GAG.PRo.gRT.gRH.INT|Score=558.0	Ntab.fa_ID10604_domain-structure:GAG.PRo.gRT|Score=558.0	100.000	2924	0.0	5400
Ntab_RT.fa_ID1388_domain-structure:GAG.INT.gRT|Score=259.0	Ntab.fa_ID10627_domain-structure:GAG.INT.gRT|Score=259.0	100.000	2600	0.0	4802
Ntab_RT.fa_ID1389_domain-structure:GAG.PRo.gRT.aRH.INT|Score=500.0	Ntab.fa_ID10630_domain-structure:GAG.PRo.gRT.aRH|Score=462.0	100.000	2920	0.0	5393
Ntab_RT.fa_ID1390_domain-structure:GAG.PRo.gRT.gRH|LTR%id90.351-len684|Score=482.351	Ntab.fa_ID10637_domain-structure:GAG.PRo.gRT.gRH|LTR%id88.972-len798|Score=480.972	100.000	7619	0.0	14067
Ntab_RT.fa_ID1391_domain-structure:GAG.PRo.gRT|LTR%id89.404-len755|Score=450.404	Ntab.fa_ID10652_domain-structure:GAG.PRo.gRT|LTR%id86.437-len929|Score=447.437	100.000	4736	0.0	8746
Ntab_RT.fa_ID1392_domain-structure:GAG.PRo.gRT.gRH.aRH.INT|LTR%id93.839-len422|Score=775.8389999999999	Ntab.fa_ID10669_domain-structure:GAG.PRo.gRT.gRH.aRH.INT|LTR%id89.527-len697|Score=771.527	100.000	10884	0.0	20100
Ntab_RT.fa_ID1394_domain-structure:GAG.PRo.gRT.gRH.aRH.INT|Score=591.0	Ntab.fa_ID10672_domain-structure:GAG.PRo.gRT.gRH.aRH.INT|Score=591.0	100.000	4306	0.0	7952
Ntab_RT.fa_ID1393_domain-structure:GAG.PRo.gRT|Score=359.0	Ntab.fa_ID10670_domain-structure:GAG.PRo.gRT|Score=359.0	100.000	2138	0.0	3949
Ntab_RT.fa_ID1396_domain-structure:GAG.PRo.gRT.gRH|LTR%id94.561-len239|Score=571.561	Ntab.fa_ID10706_domain-structure:GAG.PRo.gRT.gRH|LTR%id94.561-len239|Score=571.561	100.000	4214	0.0	7782
Ntab_RT.fa_ID1397_domain-structure:gRT.gRH|LTR%id96.084-len383|Score=328.084	Ntab.fa_ID46201_domain-structure:gRT.gRH|LTR%id94.845-len388|Score=326.845	95.788	2469	0.0	3973
Ntab_RT.fa_ID1398_domain-structure:GAG.INT.gRT|LTR%id91.168-len351|Score=294.168	Ntab.fa_ID10711_domain-structure:GAG.INT.gRT|LTR%id91.193-len352|Score=294.193	100.000	3670	0.0	6778
Ntab_RT.fa_ID1399_domain-structure:gRT|Score=138.0	Ntab.fa_ID10716_domain-structure:PRo.gRT.gRH.INT|Score=617.0	100.000	413	0.0	763
Ntab_RT.fa_ID1400_domain-structure:PRo.gRT.gRH.INT|Score=413.0	Ntab.fa_ID10716_domain-structure:PRo.gRT.gRH.INT|Score=617.0	100.000	4414	0.0	8148
Ntab_RT.fa_ID1401_domain-structure:gRT.gRH.INT|Score=394.0	Ntab.fa_ID10720_domain-structure:gRT.gRH.INT|Score=394.0	100.000	4329	0.0	7995
Ntab_RT.fa_ID1395_domain-structure:PRo.gRT.gRH|Score=212.0	Ntab.fa_ID10707_domain-structure:PRo.gRT.gRH|Score=212.0	100.000	1614	0.0	2981
Ntab_RT.fa_ID1403_domain-structure:GAG.gRT.gRH.INT|LTR%id90.833-len240|Score=578.833	Ntab.fa_ID10724_domain-structure:GAG.gRT.gRH.INT|LTR%id86.48-len392|Score=574.48	100.000	7063	0.0	13044
Ntab_RT.fa_ID1404_domain-structure:gRT.gRH.INT|Score=318.0	Ntab.fa_ID10729_domain-structure:gRT.gRH.INT|Score=318.0	100.000	1751	0.0	3234
Ntab_RT.fa_ID1406_domain-structure:GAG.PRo.gRT.gRH|LTR%id87.931-len348|Score=482.931	Ntab.fa_ID10732_domain-structure:GAG.PRo.gRT.gRH|LTR%id83.833-len600|Score=478.83299999999997	100.000	8048	0.0	14862
Ntab_RT.fa_ID1407_domain-structure:GAG.PRo.gRT.gRH|LTR%id88.358-len335|Score=413.358	Ntab.fa_ID10754_domain-structure:GAG.PRo.gRT.gRH|LTR%id86.45-len893|Score=411.45	100.000	8587	0.0	15858
Ntab_RT.fa_ID1408_domain-structure:PRo.gRT.gRH.aRH.INT|Score=580.0	Ntab.fa_ID10752_domain-structure:PRo.gRT.gRH.aRH.INT|Score=580.0	100.000	3296	0.0	6087
Ntab_RT.fa_ID1409_domain-structure:GAG.PRo.gRT.gRH.INT|LTR%id91.361-len382|Score=679.361	Ntab.fa_ID10755_domain-structure:GAG.PRo.gRT.gRH.INT|LTR%id91.661-len2806|Score=679.6610000000001	100.000	8342	0.0	15405
Ntab_RT.fa_ID1410_domain-structure:GAG.PRo.gRT.gRH.INT|Score=708.0	Ntab.fa_ID10781_domain-structure:GAG.PRo.gRT.gRH.INT|Score=708.0	100.000	5920	0.0	10933
Ntab_RT.fa_ID1411_domain-structure:GAG.PRo.gRT.gRH.INT|LTR%id96.117-len206|Score=621.117	Ntab.fa_ID10786_domain-structure:GAG.PRo.gRT.gRH.INT|LTR%id88.737-len657|Score=613.737	100.000	10878	0.0	20088
Ntab_RT.fa_ID1412_domain-structure:GAG.PRo.gRT.gRH.aRH.INT|LTR%id96.267-len643|Score=799.267	Ntab.fa_ID10795_domain-structure:GAG.PRo.gRT.gRH.aRH.INT|LTR%id96.267-len643|Score=799.267	100.000	10815	0.0	19972
Ntab_RT.fa_ID1415_domain-structure:gRT.gRH|Score=210.0	Ntab.fa_ID10812_domain-structure:gRT.gRH|Score=210.0	100.000	841	0.0	1554
Ntab_RT.fa_ID1414_domain-structure:GAG.INT.gRT|Score=258.0	Ntab.fa_ID10811_domain-structure:GAG.INT.gRT|Score=258.0	100.000	3324	0.0	6139
Ntab_RT.fa_ID1417_domain-structure:GAG.PRo.gRT.gRH.aRH.INT|LTR%id91.393-len244|Score=756.393	Ntab.fa_ID10813_domain-structure:GAG.PRo.gRT.gRH.aRH.INT|LTR%id88.468-len581|Score=753.468	100.000	9787	0.0	18074
Ntab_RT.fa_ID1418_domain-structure:GAG.PRo.gRT.gRH.aRH.INT|Score=532.0	Ntab.fa_ID10822_domain-structure:GAG.PRo.gRT.gRH.aRH.INT|Score=651.0	100.000	4344	0.0	8022
Ntab_RT.fa_ID1419_domain-structure:GAG.INT.gRT.gRH|LTR%id94.203-len897|Score=510.203	Ntab.fa_ID10837_domain-structure:GAG.INT.gRT.gRH|LTR%id94.203-len897|Score=510.203	100.000	10130	0.0	18707
Ntab_RT.fa_ID1420_domain-structure:INT.gRT.gRH|LTR%id96.918-len292|Score=422.918	Ntab.fa_ID10836_domain-structure:INT.gRT.gRH|LTR%id96.918-len292|Score=422.918	100.000	5102	0.0	9422
Ntab_RT.fa_ID1421_domain-structure:GAG.PRo.gRT.gRH.aRH.INT|LTR%id92.271-len207|Score=732.271	Ntab.fa_ID10839_domain-structure:GAG.PRo.gRT.gRH.aRH.INT|LTR%id91.477-len352|Score=731.477	100.000	11067	0.0	20437
Ntab_RT.fa_ID1422_domain-structure:GAG.INT.gRT|Score=238.0	Ntab.fa_ID10844_domain-structure:GAG.INT.gRT|Score=238.0	100.000	2918	0.0	5389
Ntab_RT.fa_ID1424_domain-structure:GAG.PRo.gRT.gRH.INT|Score=524.0	Ntab.fa_ID10843_domain-structure:GAG.PRo.gRT.gRH.INT|Score=524.0	100.000	4435	0.0	8191
Ntab_RT.fa_ID1425_domain-structure:GAG.PRo.gRT.gRH.aRH.INT|LTR%id96.834-len537|Score=764.8340000000001	Ntab.fa_ID10880_domain-structure:GAG.PRo.gRT.gRH.aRH.INT|LTR%id95.189-len582|Score=763.189	100.000	10878	0.0	20088
Ntab_RT.fa_ID1426_domain-structure:GAG.PRo.gRT.gRH.aRH.INT|LTR%id95.146-len309|Score=747.146	Ntab.fa_ID10899_domain-structure:GAG.PRo.gRT.gRH.aRH.INT|LTR%id95.146-len309|Score=747.146	100.000	11266	0.0	20805
Ntab_RT.fa_ID1427_domain-structure:INT.gRT|Score=271.0	Ntab.fa_ID10898_domain-structure:INT.gRT|Score=271.0	100.000	1711	0.0	3160
Ntab_RT.fa_ID1429_domain-structure:GAG.PRo.gRT.gRH.aRH.INT|LTR%id94.34-len530|Score=770.34	Ntab.fa_ID10903_domain-structure:GAG.PRo.gRT.gRH.aRH.INT|LTR%id94.206-len535|Score=770.206	100.000	10869	0.0	20072
Ntab_RT.fa_ID1430_domain-structure:gRT.gRH|Score=216.0	Ntab.fa_ID10906_domain-structure:gRT.gRH|Score=216.0	100.000	1427	0.0	2636
Ntab_RT.fa_ID1431_domain-structure:GAG.PRo.gRT.gRH.INT|LTR%id91.975-len324|Score=639.975	Ntab.fa_ID10916_domain-structure:GAG.PRo.gRT.gRH.INT|LTR%id92.049-len327|Score=640.049	100.000	12260	0.0	22641
Ntab_RT.fa_ID1432_domain-structure:PRo.gRT.gRH|LTR%id97.751-len1156|Score=309.751	Ntab.fa_ID45071_domain-structure:PRo.gRT.gRH|LTR%id97.115-len104|Score=481.115	84.699	4503	0.0	4414
Ntab_RT.fa_ID1433_domain-structure:GAG.PRo.gRT.gRH.INT|LTR%id88.393-len112|Score=537.393	Ntab.fa_ID10983_domain-structure:GAG.PRo.gRT.gRH.INT|LTR%id88.393-len112|Score=439.39300000000003	100.000	6963	0.0	12859
Ntab_RT.fa_ID1434_domain-structure:PRo.gRT.gRH|LTR%id97.714-len700|Score=385.714	Ntab.fa_ID10996_domain-structure:PRo.gRT.gRH|LTR%id97.592-len706|Score=385.592	100.000	8871	0.0	16379
Ntab_RT.fa_ID1435_domain-structure:gRT|Score=120.0	Ntab.fa_ID11004_domain-structure:gRT|Score=120.0	100.000	359	0.0	664
Ntab_RT.fa_ID1436_domain-structure:GAG.PRo.gRT.gRH.INT|LTR%id91.252-len743|Score=585.252	Ntab.fa_ID11024_domain-structure:GAG.PRo.gRT.gRH|LTR%id89.98-len978|Score=541.98	100.000	8848	0.0	16340
Ntab_RT.fa_ID1437_domain-structure:GAG.PRo.gRT.gRH.aRH.INT|LTR%id95.902-len488|Score=590.902	Ntab.fa_ID11035_domain-structure:GAG.PRo.gRT.gRH.aRH.INT|LTR%id94.014-len568|Score=589.014	100.000	9859	0.0	18203
Ntab_RT.fa_ID1438_domain-structure:gRT.gRH|Score=292.0	Ntab.fa_ID11042_domain-structure:gRT.gRH|Score=292.0	100.000	1186	0.0	2191
Ntab_RT.fa_ID1440_domain-structure:GAG.PRo.gRT.gRH.INT|Score=553.0	Ntab.fa_ID11039_domain-structure:GAG.PRo.gRT.gRH.INT|LTR%id85.922-len412|Score=638.922	100.000	4682	0.0	8647
Ntab_RT.fa_ID1441_domain-structure:gRT.gRH|Score=263.0	Ntab.fa_ID11045_domain-structure:gRT.gRH|Score=263.0	100.000	1250	0.0	2309
Ntab_RT.fa_ID1442_domain-structure:GAG.INT.gRT|Score=219.0	Ntab.fa_ID11046_domain-structure:GAG.INT.gRT|Score=219.0	100.000	3697	0.0	6828
Ntab_RT.fa_ID1443_domain-structure:GAG.PRo.gRT.gRH.INT|LTR%id91.317-len357|Score=635.317	Ntab.fa_ID11056_domain-structure:GAG.PRo.gRT.gRH.INT|LTR%id90.852-len481|Score=634.852	100.000	6211	0.0	11470
Ntab_RT.fa_ID1444_domain-structure:GAG.PRo.gRT.gRH.INT|LTR%id92.929-len198|Score=616.929	Ntab.fa_ID11096_domain-structure:GAG.PRo.gRT.gRH.INT|LTR%id89.057-len265|Score=613.057	100.000	7342	0.0	13559
Ntab_RT.fa_ID1445_domain-structure:INT.gRT|Score=158.0	Ntab.fa_ID11098_domain-structure:INT.gRT|Score=158.0	100.000	1063	0.0	1964
Ntab_RT.fa_ID1448_domain-structure:gRT.gRH|Score=222.0	Ntab.fa_ID11104_domain-structure:gRT.gRH|Score=222.0	100.000	1207	0.0	2230
Ntab_RT.fa_ID1449_domain-structure:GAG.PRo.gRT.gRH.INT|Score=446.0	Ntab.fa_ID11130_domain-structure:GAG.PRo.gRT.gRH.INT|LTR%id86.232-len414|Score=532.232	100.000	4440	0.0	8200
Ntab_RT.fa_ID1450_domain-structure:GAG.PRo.gRT.gRH.INT|LTR%id88.53-len279|Score=522.53	Ntab.fa_ID11157_domain-structure:GAG.gRT.gRH.INT|LTR%id81.579-len988|Score=459.579	100.000	8106	0.0	14970
Ntab_RT.fa_ID1451_domain-structure:gRT.gRH|Score=242.0	Ntab.fa_ID11188_domain-structure:gRT.gRH|Score=242.0	100.000	1044	0.0	1925
Ntab_RT.fa_ID1455_domain-structure:gRT.gRH.INT|Score=292.0	Ntab.fa_ID11195_domain-structure:gRT.gRH.INT|Score=292.0	100.000	1897	0.0	3504
Ntab_RT.fa_ID1456_domain-structure:GAG.PRo.gRT.gRH.INT|LTR%id89.757-len781|Score=569.7570000000001	Ntab.fa_ID11199_domain-structure:GAG.PRo.gRT.gRH.INT|LTR%id85.396-len1479|Score=565.396	100.000	7899	0.0	14587
Ntab_RT.fa_ID1459_domain-structure:GAG.PRo.gRT.gRH.INT|LTR%id91.135-len282|Score=587.135	Ntab.fa_ID11207_domain-structure:GAG.PRo.gRT.gRH.INT|LTR%id91.514-len436|Score=587.514	100.000	5050	0.0	9326
Ntab_RT.fa_ID1460_domain-structure:GAG.INT.gRT.gRH|LTR%id95.238-len210|Score=541.238	Ntab.fa_ID11208_domain-structure:GAG.INT.gRT.gRH|LTR%id91.409-len291|Score=537.409	100.000	5285	0.0	9760
Ntab_RT.fa_ID1461_domain-structure:PRo.gRT.gRH.aRH.INT|LTR%id89.776-len626|Score=567.776	Ntab.fa_ID11209_domain-structure:PRo.gRT.gRH.aRH.INT|LTR%id89.776-len626|Score=567.776	100.000	10782	0.0	19908
Ntab_RT.fa_ID1457_domain-structure:GAG.PRo.gRT.gRH|LTR%id87.755-len392|Score=555.755	Ntab.fa_ID11210_domain-structure:GAG.PRo.gRT.gRH|Score=468.0	100.000	2798	0.0	5168
Ntab_RT.fa_ID1458_domain-structure:GAG.PRo.gRT.gRH.aRH.INT|Score=654.0	Ntab.fa_ID11218_domain-structure:GAG.PRo.gRT.gRH.aRH.INT|Score=654.0	100.000	5912	0.0	10918
Ntab_RT.fa_ID1462_domain-structure:GAG.PRo.gRT.gRH.INT|LTR%id92.233-len412|Score=667.233	Ntab.fa_ID11240_domain-structure:GAG.PRo.gRT.gRH.INT|LTR%id90.036-len552|Score=665.0360000000001	100.000	11313	0.0	20892
Ntab_RT.fa_ID1464_domain-structure:GAG.PRo.gRT.gRH.INT|LTR%id94.286-len490|Score=654.2860000000001	Ntab.fa_ID11249_domain-structure:GAG.PRo.gRT.gRH.INT|LTR%id94.286-len490|Score=654.2860000000001	100.000	5329	0.0	9841
Ntab_RT.fa_ID1466_domain-structure:gRT.gRH.INT|Score=344.0	Ntab.fa_ID11256_domain-structure:gRT.gRH.INT|Score=344.0	100.000	1554	0.0	2870
Ntab_RT.fa_ID1463_domain-structure:GAG.PRo.gRT.gRH.INT|Score=541.0	Ntab.fa_ID11247_domain-structure:GAG.PRo.gRT.gRH.INT|Score=541.0	100.000	4450	0.0	8218
Ntab_RT.fa_ID1467_domain-structure:PRo.gRT.gRH.INT|LTR%id93.573-len389|Score=627.573	Ntab.fa_ID80074_domain-structure:GAG.PRo.gRT.gRH.aRH.INT|LTR%id91.456-len316|Score=765.456	89.705	9286	0.0	11762
Ntab_RT.fa_ID1468_domain-structure:GAG.PRo.gRT.gRH.aRH.INT|Score=700.0	Ntab.fa_ID11276_domain-structure:GAG.PRo.gRT.gRH.aRH.INT|Score=700.0	100.000	5738	0.0	10597
Ntab_RT.fa_ID1469_domain-structure:GAG.PRo.gRT.gRH.INT|Score=533.0	Ntab.fa_ID11285_domain-structure:GAG.PRo.gRT.gRH.INT|Score=533.0	100.000	4450	0.0	8218
Ntab_RT.fa_ID1470_domain-structure:GAG.PRo.gRT.gRH.INT|Score=456.0	Ntab.fa_ID11291_domain-structure:GAG.PRo.gRT.gRH.INT|Score=456.0	100.000	4164	0.0	7690
Ntab_RT.fa_ID1471_domain-structure:INT.gRT|Score=169.0	Ntab.fa_ID11295_domain-structure:INT.gRT|Score=169.0	100.000	629	0.0	1162
Ntab_RT.fa_ID1474_domain-structure:gRT.gRH.aRH.INT|Score=412.0	Ntab.fa_ID11307_domain-structure:gRT.gRH.aRH.INT|Score=412.0	100.000	2015	0.0	3722
Ntab_RT.fa_ID1476_domain-structure:GAG.PRo.gRT.gRH.INT|LTR%id86.334-len461|Score=614.3340000000001	Ntab.fa_ID11318_domain-structure:GAG.PRo.gRT.gRH.INT|LTR%id86.334-len461|Score=614.3340000000001	100.000	5413	0.0	9997
Ntab_RT.fa_ID1477_domain-structure:GAG.PRo.gRT.gRH.INT|LTR%id86.913-len703|Score=509.913	Ntab.fa_ID11334_domain-structure:PRo.gRT.gRH.INT|LTR%id84.061-len1123|Score=468.06100000000004	100.000	8165	0.0	15079
Ntab_RT.fa_ID1478_domain-structure:PRo.gRT|Score=193.0	Ntab.fa_ID11341_domain-structure:PRo.gRT|Score=193.0	100.000	1173	0.0	2167
Ntab_RT.fa_ID1480_domain-structure:GAG.PRo.gRT.gRH.INT|LTR%id91.0-len500|Score=734.0	Ntab.fa_ID11351_domain-structure:GAG.PRo.gRT.gRH.INT|LTR%id91.498-len741|Score=734.498	100.000	11621	0.0	21461
Ntab_RT.fa_ID1481_domain-structure:GAG.PRo.gRT.gRH.INT|LTR%id90.099-len303|Score=670.099	Ntab.fa_ID11363_domain-structure:GAG.PRo.gRT.gRH.INT|LTR%id88.5-len400|Score=668.5	100.000	7625	0.0	14081
Ntab_RT.fa_ID1482_domain-structure:GAG.PRo.gRT.gRH.INT|LTR%id94.901-len353|Score=650.901	Ntab.fa_ID11368_domain-structure:GAG.PRo.gRT.gRH.INT|LTR%id93.532-len402|Score=649.532	100.000	7960	0.0	14700
Ntab_RT.fa_ID1483_domain-structure:gRT.gRH|LTR%id95.486-len288|Score=346.486	Ntab.fa_ID11377_domain-structure:gRT.gRH|LTR%id95.517-len290|Score=346.517	100.000	5951	0.0	10990
Ntab_RT.fa_ID1484_domain-structure:GAG.PRo.gRT.gRH.INT|LTR%id90.598-len234|Score=671.598	Ntab.fa_ID11379_domain-structure:GAG.PRo.gRT.gRH.INT|LTR%id88.287-len572|Score=669.287	100.000	10137	0.0	18716
Ntab_RT.fa_ID1485_domain-structure:GAG.PRo.gRT.gRH.INT|LTR%id90.909-len286|Score=664.909	Ntab.fa_ID11380_domain-structure:GAG.PRo.gRT.gRH.INT|LTR%id86.763-len1730|Score=660.763	100.000	6798	0.0	12554
Ntab_RT.fa_ID1487_domain-structure:PRo.gRT|Score=196.0	Ntab.fa_ID11382_domain-structure:PRo.gRT|Score=196.0	100.000	1009	0.0	1864
Ntab_RT.fa_ID1488_domain-structure:PRo.gRT.gRH.INT|LTR%id87.435-len382|Score=370.435	Ntab.fa_ID11399_domain-structure:PRo.gRT.gRH.INT|LTR%id86.713-len429|Score=369.71299999999997	100.000	8160	0.0	15066
Ntab_RT.fa_ID1489_domain-structure:PRo.gRT.gRH.INT.GAG|Score=515.0	Ntab.fa_ID11400_domain-structure:PRo.gRT.gRH.INT.GAG|Score=515.0	100.000	5153	0.0	9516
Ntab_RT.fa_ID1490_domain-structure:GAG.PRo.gRT.gRH.aRH.INT|Score=600.0	Ntab.fa_ID11403_domain-structure:GAG.PRo.gRT.gRH.aRH.INT|Score=600.0	100.000	4295	0.0	7932
Ntab_RT.fa_ID1492_domain-structure:PRo.gRT|Score=181.0	Ntab.fa_ID11410_domain-structure:PRo.gRT|Score=181.0	100.000	1831	0.0	3382
Ntab_RT.fa_ID1493_domain-structure:PRo.gRT.gRH.INT|Score=493.0	Ntab.fa_ID11412_domain-structure:PRo.gRT.gRH.INT|Score=614.0	100.000	2828	0.0	5223
Ntab_RT.fa_ID1495_domain-structure:INT.gRT|Score=285.0	Ntab.fa_ID11418_domain-structure:INT.gRT|Score=285.0	100.000	1939	0.0	3581
Ntab_RT.fa_ID1496_domain-structure:GAG.PRo.gRT.gRH.INT|LTR%id93.922-len1234|Score=678.922	Ntab.fa_ID11431_domain-structure:GAG.PRo.gRT.gRH.INT|LTR%id92.642-len1427|Score=677.642	100.000	8979	0.0	16582
Ntab_RT.fa_ID1497_domain-structure:GAG.PRo.gRT.gRH.INT|Score=514.0	Ntab.fa_ID11432_domain-structure:GAG.PRo.gRT.gRH.INT|Score=514.0	100.000	4600	0.0	8492
Ntab_RT.fa_ID1498_domain-structure:GAG.PRo.gRT.gRH.aRH.INT|LTR%id91.391-len453|Score=709.391	Ntab.fa_ID11435_domain-structure:GAG.PRo.gRT.gRH.aRH.INT|LTR%id86.853-len753|Score=704.853	100.000	7354	0.0	13581
Ntab_RT.fa_ID1501_domain-structure:GAG.PRo.gRT.gRH.aRH.INT|LTR%id89.676-len494|Score=666.676	Ntab.fa_ID11453_domain-structure:GAG.PRo.gRT.gRH.aRH.INT|LTR%id89.612-len645|Score=666.612	100.000	11156	0.0	20602
Ntab_RT.fa_ID1500_domain-structure:GAG.INT.gRT|Score=339.0	Ntab.fa_ID11451_domain-structure:GAG.INT.gRT|Score=339.0	100.000	4055	0.0	7489
Ntab_RT.fa_ID1502_domain-structure:GAG.PRo.gRT.gRH.INT|LTR%id93.125-len320|Score=684.125	Ntab.fa_ID11493_domain-structure:GAG.PRo.gRT.gRH.INT|LTR%id95.164-len2523|Score=686.164	100.000	7874	0.0	14541
Ntab_RT.fa_ID1503_domain-structure:GAG.PRo.gRT.gRH.aRH.gRH.INT|LTR%id95.738-len305|Score=685.738	Ntab.fa_ID11494_domain-structure:GAG.PRo.gRT.gRH.aRH.gRH.INT|LTR%id88.581-len902|Score=678.581	100.000	11436	0.0	21119
Ntab_RT.fa_ID1505_domain-structure:GAG.INT.gRT.gRH|LTR%id94.239-len243|Score=437.23900000000003	Ntab.fa_ID11507_domain-structure:GAG.INT.gRT.gRH|LTR%id94.239-len243|Score=437.23900000000003	100.000	4967	0.0	9173
Ntab_RT.fa_ID1504_domain-structure:INT.gRT.gRH|LTR%id91.262-len412|Score=391.262	Ntab.fa_ID11508_domain-structure:INT.gRT.gRH|Score=300.0	100.000	2300	0.0	4244
Ntab_RT.fa_ID1506_domain-structure:GAG.PRo.gRT.gRH.aRH.INT|LTR%id95.415-len349|Score=756.415	Ntab.fa_ID11521_domain-structure:GAG.PRo.gRT.gRH.aRH.INT|LTR%id95.442-len351|Score=756.442	100.000	10488	0.0	19368
Ntab_RT.fa_ID1507_domain-structure:GAG.PRo.gRT.gRH.INT|Score=482.0	Ntab.fa_ID11525_domain-structure:GAG.PRo.gRT.gRH.INT|Score=482.0	100.000	4598	0.0	8492
Ntab_RT.fa_ID1508_domain-structure:INT.gRT|Score=241.0	Ntab.fa_ID11527_domain-structure:INT.gRT|Score=197.0	100.000	1678	0.0	3099
Ntab_RT.fa_ID1510_domain-structure:GAG.PRo.gRT.gRH.INT|LTR%id89.281-len709|Score=674.281	Ntab.fa_ID11533_domain-structure:GAG.PRo.gRT.gRH.INT|LTR%id88.235-len1190|Score=673.235	100.000	8879	0.0	16397
Ntab_RT.fa_ID1511_domain-structure:INT.gRT.gRH|LTR%id98.522-len203|Score=424.522	Ntab.fa_ID11554_domain-structure:INT.gRT.gRH|LTR%id98.529-len204|Score=424.529	100.000	5132	0.0	9478
Ntab_RT.fa_ID1512_domain-structure:GAG.INT.gRT.gRH|LTR%id92.202-len218|Score=499.202	Ntab.fa_ID11593_domain-structure:GAG.INT.gRT.gRH|LTR%id92.202-len218|Score=499.202	100.000	5305	0.0	9793
Ntab_RT.fa_ID1513_domain-structure:GAG.PRo.gRT.gRH.INT|LTR%id99.595-len247|Score=614.595	Ntab.fa_ID11595_domain-structure:GAG.PRo.gRT.gRH.INT|LTR%id99.597-len248|Score=614.597	100.000	4866	0.0	8986
Ntab_RT.fa_ID1514_domain-structure:GAG.INT.gRT.gRH|LTR%id92.29-len441|Score=502.29	Ntab.fa_ID11611_domain-structure:GAG.INT.gRT.gRH|LTR%id90.612-len490|Score=500.61199999999997	100.000	7605	0.0	14044
Ntab_RT.fa_ID1515_domain-structure:gRT.gRH|Score=223.0	Ntab.fa_ID11612_domain-structure:gRT.gRH|Score=223.0	100.000	960	0.0	1773
Ntab_RT.fa_ID1516_domain-structure:PRo.gRT.gRH.aRH|LTR%id97.368-len228|Score=653.3679999999999	Ntab.fa_ID11618_domain-structure:PRo.gRT.gRH.aRH|LTR%id97.368-len228|Score=653.3679999999999	100.000	7343	0.0	13549
Ntab_RT.fa_ID1518_domain-structure:gRT.gRH|Score=192.0	Ntab.fa_ID11624_domain-structure:gRT.gRH|Score=192.0	100.000	862	0.0	1592
Ntab_RT.fa_ID1520_domain-structure:GAG.PRo.gRT.gRH.INT|LTR%id92.687-len629|Score=636.687	Ntab.fa_ID11638_domain-structure:GAG.PRo.gRT.gRH.INT|LTR%id90.24-len707|Score=634.24	100.000	5481	0.0	10122
Ntab_RT.fa_ID1519_domain-structure:GAG.PRo.gRT.gRH.aRH.INT|Score=506.0	Ntab.fa_ID11637_domain-structure:GAG.PRo.gRT.gRH.aRH.INT|Score=506.0	100.000	4242	0.0	7834
Ntab_RT.fa_ID1521_domain-structure:GAG.PRo.gRT.gRH.INT|LTR%id99.6-len1998|Score=1191.6	Ntab.fa_ID126382_domain-structure:GAG.PRo.gRT.gRH.INT|LTR%id99.812-len2666|Score=1191.812	99.889	9935	0.0	18286
Ntab_RT.fa_ID1523_domain-structure:GAG.PRo.gRT|Score=268.0	Ntab.fa_ID11645_domain-structure:GAG.PRo.gRT|Score=268.0	100.000	2050	0.0	3786
Ntab_RT.fa_ID1524_domain-structure:GAG.PRo.gRT.gRH.aRH.INT|LTR%id93.824-len421|Score=723.824	Ntab.fa_ID11648_domain-structure:GAG.PRo.gRT.gRH.aRH.INT|LTR%id93.824-len421|Score=723.824	100.000	10904	0.0	20136
Ntab_RT.fa_ID1525_domain-structure:PRo.gRT.gRH.INT|LTR%id87.317-len615|Score=475.317	Ntab.fa_ID11671_domain-structure:gRT.gRH.INT|LTR%id87.317-len615|Score=450.317	100.000	5012	0.0	9256
Ntab_RT.fa_ID1527_domain-structure:gRT.gRH.INT|Score=403.0	Ntab.fa_ID11673_domain-structure:gRT.gRH.INT|Score=403.0	100.000	2082	0.0	3845
Ntab_RT.fa_ID1528_domain-structure:GAG.PRo.gRT.gRH.aRH.INT|Score=675.0	Ntab.fa_ID11669_domain-structure:GAG.PRo.gRT.gRH.aRH.INT|Score=675.0	100.000	5561	0.0	10270
Ntab_RT.fa_ID1529_domain-structure:GAG.PRo.gRT.gRH.aRH.INT|LTR%id92.92-len226|Score=710.92	Ntab.fa_ID11683_domain-structure:GAG.PRo.gRT.gRH.aRH.INT|LTR%id87.813-len599|Score=684.813	100.000	9335	0.0	17239
Ntab_RT.fa_ID1530_domain-structure:GAG.INT.gRT.gRH|LTR%id97.193-len285|Score=1008.193	Ntab.fa_ID11682_domain-structure:GAG.INT.gRT.gRH|LTR%id96.918-len292|Score=1007.918	100.000	4886	0.0	9023
Ntab_RT.fa_ID1531_domain-structure:GAG.INT.gRT|Score=313.0	Ntab.fa_ID11684_domain-structure:GAG.INT.gRT|Score=313.0	100.000	2694	0.0	4975
Ntab_RT.fa_ID1534_domain-structure:gRT.gRH.INT|LTR%id94.491-len1071|Score=378.491	Ntab.fa_ID11689_domain-structure:gRT.gRH.INT|LTR%id93.372-len1192|Score=424.372	100.000	7862	0.0	14515
Ntab_RT.fa_ID1535_domain-structure:gRT.gRH|Score=141.0	Ntab.fa_ID11702_domain-structure:gRT.gRH|Score=141.0	100.000	910	0.0	1681
Ntab_RT.fa_ID1536_domain-structure:GAG.PRo.gRT.gRH.aRH.INT|LTR%id92.616-len474|Score=707.616	Ntab.fa_ID11705_domain-structure:GAG.PRo.gRT.gRH.aRH.INT|LTR%id90.161-len620|Score=705.1610000000001	100.000	11128	0.0	20550
Ntab_RT.fa_ID1539_domain-structure:gRT|Score=89.0	Ntab.fa_ID11704_domain-structure:gRT|Score=89.0	100.000	266	9.87e-138	492
Ntab_RT.fa_ID1537_domain-structure:GAG.PRo.gRT.gRH.INT|Score=480.0	Ntab.fa_ID11703_domain-structure:GAG.PRo.gRT.gRH.INT|Score=480.0	100.000	3563	0.0	6580
Ntab_RT.fa_ID1540_domain-structure:INT.gRT.gRH|LTR%id93.45-len458|Score=424.45	Ntab.fa_ID11722_domain-structure:INT.gRT.gRH|LTR%id93.506-len462|Score=424.506	100.000	7325	0.0	13527
Ntab_RT.fa_ID1541_domain-structure:GAG.PRo.gRT|Score=316.0	Ntab.fa_ID11754_domain-structure:GAG.PRo.gRT|Score=316.0	100.000	3846	0.0	7103
Ntab_RT.fa_ID1543_domain-structure:PRo.gRT.gRH.aRH.INT|LTR%id93.333-len540|Score=640.333	Ntab.fa_ID11821_domain-structure:PRo.gRT.gRH.aRH.INT|LTR%id93.333-len540|Score=640.333	100.000	11015	0.0	20341
Ntab_RT.fa_ID1544_domain-structure:gRT|Score=69.0	Ntab.fa_ID11827_domain-structure:gRT|Score=69.0	100.000	206	1.68e-104	381
Ntab_RT.fa_ID1545_domain-structure:GAG.PRo.gRT.gRH.INT|LTR%id94.027-len519|Score=615.027	Ntab.fa_ID11831_domain-structure:GAG.PRo.gRT.gRH.INT|LTR%id91.805-len781|Score=612.8050000000001	100.000	8526	0.0	15741
Ntab_RT.fa_ID1547_domain-structure:gRT|Score=134.0	Ntab.fa_ID11858_domain-structure:gRT|Score=134.0	100.000	659	0.0	1218
Ntab_RT.fa_ID1546_domain-structure:gRT.gRH.aRH.INT|Score=423.0	Ntab.fa_ID11857_domain-structure:gRT.gRH.aRH.INT|Score=423.0	100.000	2356	0.0	4351
Ntab_RT.fa_ID1548_domain-structure:GAG.PRo.gRT.gRH.INT|LTR%id92.362-len563|Score=616.362	Ntab.fa_ID11864_domain-structure:GAG.PRo.gRT.gRH.INT|LTR%id92.43-len568|Score=616.4300000000001	100.000	8258	0.0	15250
Ntab_RT.fa_ID1549_domain-structure:PRo.gRT.aRH.INT|LTR%id93.088-len217|Score=526.088	Ntab.fa_ID11872_domain-structure:PRo.gRT.aRH.INT|LTR%id92.825-len223|Score=525.825	100.000	8582	0.0	15749
Ntab_RT.fa_ID1550_domain-structure:PRo.gRT.gRH.INT|LTR%id93.779-len434|Score=515.779	Ntab.fa_ID11902_domain-structure:PRo.gRT.gRH.INT|LTR%id93.946-len446|Score=515.946	100.000	2032	0.0	3753
Ntab_RT.fa_ID1551_domain-structure:GAG.PRo.gRT.gRH.INT|LTR%id93.004-len486|Score=547.004	Ntab.fa_ID11905_domain-structure:GAG.PRo.gRT.gRH.INT|LTR%id92.0-len675|Score=546.0	100.000	8483	0.0	15666
Ntab_RT.fa_ID1552_domain-structure:GAG.PRo.gRT.gRH.aRH.INT|LTR%id92.105-len380|Score=743.105	Ntab.fa_ID11912_domain-structure:GAG.PRo.gRT.gRH.aRH.INT|LTR%id92.147-len382|Score=743.147	100.000	11100	0.0	20495
Ntab_RT.fa_ID1553_domain-structure:GAG.PRo.gRT|Score=301.0	Ntab.fa_ID11926_domain-structure:GAG.PRo.gRT|Score=301.0	100.000	1973	0.0	3644
Ntab_RT.fa_ID1555_domain-structure:PRo.gRT.gRH.aRH.INT|LTR%id91.582-len392|Score=677.582	Ntab.fa_ID11932_domain-structure:PRo.gRT.gRH.aRH.INT|LTR%id91.479-len399|Score=677.479	100.000	10015	0.0	18495
Ntab_RT.fa_ID1557_domain-structure:gRT.gRH|Score=246.0	Ntab.fa_ID11933_domain-structure:gRT.gRH|Score=246.0	100.000	1097	0.0	2026
Ntab_RT.fa_ID1558_domain-structure:GAG.INT.gRT.gRH|LTR%id94.02-len301|Score=493.02	Ntab.fa_ID11931_domain-structure:GAG.INT.gRT.gRH|LTR%id94.02-len301|Score=493.02	100.000	5616	0.0	10371
Ntab_RT.fa_ID1559_domain-structure:gRT.gRH|Score=258.0	Ntab.fa_ID11940_domain-structure:gRT.gRH|Score=258.0	100.000	1057	0.0	1953
Ntab_RT.fa_ID1561_domain-structure:gRT.gRH|Score=165.0	Ntab.fa_ID11941_domain-structure:gRT.gRH|Score=165.0	100.000	854	0.0	1578
Ntab_RT.fa_ID1564_domain-structure:GAG.PRo.gRT.gRH.aRH.INT|LTR%id93.189-len602|Score=774.189	Ntab.fa_ID11950_domain-structure:GAG.PRo.gRT.gRH.aRH.INT|LTR%id93.115-len610|Score=774.115	100.000	12782	0.0	23604
Ntab_RT.fa_ID1566_domain-structure:INT.gRT.gRH|LTR%id96.479-len142|Score=421.479	Ntab.fa_ID11956_domain-structure:INT.gRT.gRH|LTR%id96.479-len142|Score=421.479	100.000	5006	0.0	9245
Ntab_RT.fa_ID1565_domain-structure:GAG.PRo.gRT.gRH|LTR%id86.761-len423|Score=556.761	Ntab.fa_ID11955_domain-structure:GAG.PRo.gRT.gRH|LTR%id84.71-len1223|Score=554.71	100.000	7076	0.0	13068
Ntab_RT.fa_ID1568_domain-structure:GAG.PRo.gRT|Score=296.0	Ntab.fa_ID11965_domain-structure:GAG.PRo.gRT|Score=296.0	100.000	2334	0.0	4311
Ntab_RT.fa_ID1569_domain-structure:gRT.gRH.INT|Score=429.0	Ntab.fa_ID11966_domain-structure:gRT.gRH.INT|Score=353.0	100.000	2229	0.0	4117
Ntab_RT.fa_ID1570_domain-structure:GAG.PRo.gRT.gRH.INT|LTR%id95.091-len1039|Score=680.091	Ntab.fa_ID11986_domain-structure:GAG.PRo.gRT.gRH.INT|LTR%id95.091-len1039|Score=680.091	100.000	7152	0.0	13208
Ntab_RT.fa_ID1572_domain-structure:GAG.PRo.gRT.gRH.INT|LTR%id87.611-len226|Score=521.611	Ntab.fa_ID12011_domain-structure:GAG.PRo.gRT.gRH.INT|LTR%id81.748-len515|Score=515.748	100.000	7725	0.0	14262
Ntab_RT.fa_ID1573_domain-structure:GAG.PRo.gRT.gRH.aRH.INT|Score=507.0	Ntab.fa_ID12025_domain-structure:GAG.PRo.gRT.gRH.aRH.INT|Score=507.0	100.000	4408	0.0	8141
Ntab_RT.fa_ID1571_domain-structure:GAG.PRo.gRT.gRH.INT|LTR%id92.979-len470|Score=485.979	Ntab.fa_ID12015_domain-structure:GAG.PRo.gRT.gRH.INT|LTR%id86.217-len711|Score=479.217	100.000	7333	0.0	13542
Ntab_RT.fa_ID1574_domain-structure:gRT|Score=94.0	Ntab.fa_ID12032_domain-structure:gRT|Score=94.0	100.000	281	4.81e-146	520
Ntab_RT.fa_ID1575_domain-structure:GAG.PRo.gRT.gRH.INT|LTR%id95.606-len933|Score=683.606	Ntab.fa_ID12059_domain-structure:GAG.PRo.gRT.gRH.INT|LTR%id93.634-len974|Score=681.634	100.000	7887	0.0	14561
Ntab_RT.fa_ID1577_domain-structure:GAG.PRo.gRT.gRH.INT|Score=582.0	Ntab.fa_ID12103_domain-structure:GAG.PRo.gRT.gRH.INT|Score=582.0	100.000	4685	0.0	8652
Ntab_RT.fa_ID1578_domain-structure:GAG.PRo.gRT.gRH.aRH.INT|Score=679.0	Ntab.fa_ID12097_domain-structure:GAG.PRo.gRT.gRH.aRH.INT|Score=679.0	100.000	4383	0.0	8094
Ntab_RT.fa_ID1576_domain-structure:PRo.gRT.gRH.INT|LTR%id91.562-len320|Score=564.562	Ntab.fa_ID12096_domain-structure:PRo.gRT.gRH.INT|LTR%id89.382-len923|Score=562.3820000000001	100.000	8091	0.0	14938
Ntab_RT.fa_ID1579_domain-structure:INT.gRT.gRH|LTR%id93.502-len277|Score=385.502	Ntab.fa_ID12114_domain-structure:INT.gRT.gRH|LTR%id93.502-len277|Score=385.502	100.000	4785	0.0	8837
Ntab_RT.fa_ID1580_domain-structure:PRo.gRT.gRH.INT|Score=469.0	Ntab.fa_ID12136_domain-structure:PRo.gRT.gRH.INT|LTR%id86.667-len225|Score=555.667	100.000	2921	0.0	5395
Ntab_RT.fa_ID1583_domain-structure:gRT.gRH.aRH.INT|LTR%id92.36-len733|Score=588.36	Ntab.fa_ID158421_domain-structure:GAG.PRo.gRT.gRH.aRH.INT|LTR%id96.403-len139|Score=804.403	90.600	3798	0.0	5025
Ntab_RT.fa_ID1584_domain-structure:GAG.PRo.gRT.gRH.INT|LTR%id87.123-len497|Score=552.123	Ntab.fa_ID12139_domain-structure:GAG.PRo.gRT.gRH.INT|LTR%id83.922-len1443|Score=548.922	100.000	7868	0.0	14530
Ntab_RT.fa_ID1581_domain-structure:GAG.PRo.gRT.gRH.INT|LTR%id94.268-len1570|Score=581.268	Ntab.fa_ID12142_domain-structure:GAG.PRo.gRT.gRH.INT|LTR%id94.768-len1185|Score=581.768	100.000	9451	0.0	17453
Ntab_RT.fa_ID1582_domain-structure:GAG.PRo.gRT.gRH.aRH.INT|LTR%id96.447-len591|Score=803.447	Ntab.fa_ID12150_domain-structure:GAG.PRo.gRT.gRH.aRH.INT|LTR%id94.515-len237|Score=801.515	100.000	7682	0.0	14187
Ntab_RT.fa_ID1585_domain-structure:GAG.PRo.gRT.gRH.INT|LTR%id90.327-len672|Score=526.327	Ntab.fa_ID12164_domain-structure:GAG.PRo.gRT.gRH.INT|LTR%id87.167-len1426|Score=435.16700000000003	100.000	8516	0.0	15727
Ntab_RT.fa_ID1586_domain-structure:GAG.PRo.gRT|Score=322.0	Ntab.fa_ID12175_domain-structure:GAG.PRo.gRT|Score=322.0	100.000	2397	0.0	4427
Ntab_RT.fa_ID1588_domain-structure:PRo.gRT.gRH.aRH.INT|Score=603.0	Ntab.fa_ID12183_domain-structure:PRo.gRT.gRH.aRH.INT|Score=603.0	100.000	3957	0.0	7308
Ntab_RT.fa_ID1589_domain-structure:PRo.gRT.gRH.INT|LTR%id95.775-len355|Score=616.775	Ntab.fa_ID12214_domain-structure:PRo.gRT.gRH.INT|LTR%id89.521-len668|Score=610.521	100.000	12248	0.0	22618
Ntab_RT.fa_ID1590_domain-structure:GAG.PRo.gRT.gRH.INT|Score=523.0	Ntab.fa_ID12221_domain-structure:GAG.PRo.gRT.gRH.INT|Score=523.0	100.000	3402	0.0	6250
Ntab_RT.fa_ID1591_domain-structure:PRo.gRT.gRH.aRH.INT|Score=524.0	Ntab.fa_ID12247_domain-structure:PRo.gRT.gRH.aRH.INT|Score=524.0	100.000	4076	0.0	7528
Ntab_RT.fa_ID1592_domain-structure:PRo.gRT.gRH.INT|LTR%id93.226-len310|Score=577.226	Ntab.fa_ID12249_domain-structure:PRo.gRT.gRH.INT|LTR%id91.991-len462|Score=433.991	100.000	13358	0.0	24668
Ntab_RT.fa_ID1593_domain-structure:GAG.PRo.gRT.gRH.INT|LTR%id90.154-len325|Score=483.154	Ntab.fa_ID12260_domain-structure:GAG.PRo.gRT.gRH.INT|LTR%id89.051-len411|Score=482.051	100.000	8128	0.0	15010
Ntab_RT.fa_ID1594_domain-structure:gRT.gRH.aRH.INT|Score=381.0	Ntab.fa_ID12275_domain-structure:gRT.gRH.aRH.INT|Score=381.0	100.000	2127	0.0	3928
Ntab_RT.fa_ID1596_domain-structure:GAG.PRo.gRT.gRH|LTR%id91.026-len312|Score=439.026	Ntab.fa_ID12299_domain-structure:GAG.PRo.gRT.gRH|LTR%id88.083-len386|Score=436.08299999999997	100.000	6251	0.0	11544
Ntab_RT.fa_ID1597_domain-structure:GAG.PRo.gRT.gRH.INT|LTR%id90.073-len826|Score=677.073	Ntab.fa_ID12298_domain-structure:GAG.PRo.gRT.gRH.INT|LTR%id88.644-len907|Score=675.644	100.000	8487	0.0	15673
Ntab_RT.fa_ID1598_domain-structure:GAG.PRo.gRT.gRH.INT|LTR%id89.459-len1091|Score=679.4590000000001	Ntab.fa_ID12304_domain-structure:GAG.PRo.gRT.gRH.INT|LTR%id89.478-len1093|Score=679.478	100.000	6390	0.0	11801
Ntab_RT.fa_ID1599_domain-structure:gRT.gRH|Score=291.0	Ntab.fa_ID12328_domain-structure:gRT.gRH|Score=291.0	100.000	1147	0.0	2119
Ntab_RT.fa_ID1606_domain-structure:GAG.INT.gRT|Score=390.0	Ntab.fa_ID12331_domain-structure:GAG.INT.gRT|Score=390.0	100.000	1986	0.0	3668
Ntab_RT.fa_ID1607_domain-structure:GAG.INT.gRT.gRH|LTR%id93.408-len713|Score=502.408	Ntab.fa_ID12343_domain-structure:GAG.INT.gRT.gRH|LTR%id93.064-len793|Score=502.06399999999996	100.000	8572	0.0	15830
Ntab_RT.fa_ID1600_domain-structure:GAG.INT.gRT|Score=265.0	Ntab.fa_ID12330_domain-structure:GAG.INT.gRT|Score=265.0	100.000	3887	0.0	7179
Ntab_RT.fa_ID1602_domain-structure:GAG.PRo.gRT.gRH.aRH.INT|LTR%id93.929-len593|Score=641.929	Ntab.fa_ID12337_domain-structure:GAG.PRo.gRT.gRH.aRH.INT|LTR%id93.929-len593|Score=641.929	100.000	11087	0.0	20474
Ntab_RT.fa_ID1604_domain-structure:gRT.gRH|Score=216.0	Ntab.fa_ID12341_domain-structure:gRT.gRH|Score=216.0	100.000	1391	0.0	2569
Ntab_RT.fa_ID1603_domain-structure:GAG.PRo.gRT.gRH.INT|LTR%id89.444-len180|Score=621.444	Ntab.fa_ID12345_domain-structure:GAG.PRo.gRT.gRH.INT|LTR%id89.444-len180|Score=621.444	100.000	7790	0.0	14386
Ntab_RT.fa_ID1608_domain-structure:GAG.INT.gRT|Score=349.0	Ntab.fa_ID12348_domain-structure:GAG.INT.gRT|Score=349.0	100.000	2927	0.0	5406
Ntab_RT.fa_ID1610_domain-structure:GAG.PRo.gRT.gRH.aRH.INT|Score=670.0	Ntab.fa_ID12359_domain-structure:GAG.PRo.gRT.gRH.aRH.INT|Score=670.0	100.000	4357	0.0	8046
Ntab_RT.fa_ID1611_domain-structure:PRo.gRT.gRH.INT|LTR%id88.596-len342|Score=631.596	Ntab.fa_ID5896_domain-structure:PRo.gRT.gRH.aRH.INT|LTR%id88.76-len605|Score=618.76	84.396	7985	0.0	7733
Ntab_RT.fa_ID1612_domain-structure:GAG.PRo.gRT.gRH.aRH|Score=467.0	Ntab.fa_ID12355_domain-structure:GAG.PRo.gRT.gRH.aRH|Score=467.0	100.000	3560	0.0	6575
Ntab_RT.fa_ID1613_domain-structure:GAG.INT.gRT|Score=266.0	Ntab.fa_ID12371_domain-structure:GAG.INT.gRT|Score=266.0	100.000	2522	0.0	4658
Ntab_RT.fa_ID1616_domain-structure:GAG.PRo.gRT.gRH.INT|LTR%id90.067-len594|Score=695.067	Ntab.fa_ID12374_domain-structure:GAG.PRo.gRT.gRH.INT|LTR%id89.884-len603|Score=694.884	100.000	11208	0.0	20698
Ntab_RT.fa_ID1617_domain-structure:GAG.INT.gRT.gRH|LTR%id94.643-len280|Score=475.64300000000003	Ntab.fa_ID12378_domain-structure:GAG.INT.gRT.gRH|LTR%id93.789-len322|Score=474.789	100.000	5490	0.0	10135
Ntab_RT.fa_ID1619_domain-structure:GAG.PRo.gRT|Score=325.0	Ntab.fa_ID12379_domain-structure:GAG.PRo.gRT|Score=325.0	100.000	2405	0.0	4442
Ntab_RT.fa_ID1620_domain-structure:GAG.INT.gRT.gRH|LTR%id91.373-len255|Score=491.373	Ntab.fa_ID12387_domain-structure:GAG.INT.gRT.gRH|LTR%id88.3-len547|Score=488.3	100.000	4871	0.0	8996
Ntab_RT.fa_ID1621_domain-structure:GAG.PRo.gRT.gRH.aRH.INT|Score=667.0	Ntab.fa_ID12389_domain-structure:GAG.PRo.gRT.gRH.aRH.INT|Score=667.0	100.000	4341	0.0	8017
Ntab_RT.fa_ID1622_domain-structure:PRo.gRT.gRH.aRH.INT|LTR%id93.227-len251|Score=591.227	Ntab.fa_ID12392_domain-structure:PRo.gRT.gRH.aRH.INT|LTR%id93.227-len251|Score=591.227	100.000	6603	0.0	12194
Ntab_RT.fa_ID1624_domain-structure:gRT.gRH.aRH.INT|Score=396.0	Ntab.fa_ID12421_domain-structure:gRT.gRH.aRH.INT|Score=396.0	100.000	2125	0.0	3925
Ntab_RT.fa_ID1625_domain-structure:gRT|Score=83.0	Ntab.fa_ID12428_domain-structure:gRT|Score=83.0	100.000	248	9.25e-128	459
Ntab_RT.fa_ID1627_domain-structure:PRo.gRT.gRH.aRH.INT|LTR%id90.875-len526|Score=598.875	Ntab.fa_ID12438_domain-structure:PRo.gRT.gRH.aRH.INT|LTR%id89.966-len588|Score=597.966	100.000	10700	0.0	19760
Ntab_RT.fa_ID1628_domain-structure:GAG.PRo.gRT.gRH.aRH.INT|LTR%id94.78-len364|Score=796.78	Ntab.fa_ID12437_domain-structure:GAG.PRo.gRT.gRH.aRH.INT|LTR%id94.78-len364|Score=796.78	100.000	11521	0.0	21276
Ntab_RT.fa_ID1629_domain-structure:PRo.gRT.gRH.aRH.INT|LTR%id93.595-len484|Score=708.595	Ntab.fa_ID12453_domain-structure:PRo.gRT.gRH.aRH.INT|LTR%id93.595-len484|Score=690.595	100.000	11256	0.0	20787
Ntab_RT.fa_ID1630_domain-structure:gRT.gRH|Score=232.0	Ntab.fa_ID12462_domain-structure:gRT.gRH|Score=232.0	100.000	1077	0.0	1989
Ntab_RT.fa_ID1633_domain-structure:gRT.gRH.INT|LTR%id88.14-len430|Score=477.14	Ntab.fa_ID12483_domain-structure:gRT.gRH.INT|Score=389.0	100.000	1969	0.0	3637
Ntab_RT.fa_ID1634_domain-structure:GAG.INT.gRT.gRH|LTR%id97.491-len279|Score=494.491	Ntab.fa_ID12493_domain-structure:INT.GAG.INT.gRT.gRH|Score=547.0	100.000	4896	0.0	9038
Ntab_RT.fa_ID1635_domain-structure:GAG.INT.gRT.gRH|LTR%id94.165-len497|Score=497.165	Ntab.fa_ID12511_domain-structure:GAG.INT.gRT.gRH|LTR%id94.177-len498|Score=497.177	100.000	6244	0.0	11531
Ntab_RT.fa_ID1636_domain-structure:GAG.INT.gRT|Score=369.0	Ntab.fa_ID12526_domain-structure:GAG.INT.gRT|Score=369.0	100.000	2863	0.0	5288
Ntab_RT.fa_ID1638_domain-structure:GAG.PRo.gRT.gRH|LTR%id86.604-len321|Score=356.604	Ntab.fa_ID12536_domain-structure:GAG.PRo.gRT.gRH|LTR%id79.026-len739|Score=349.026	100.000	9340	0.0	17248
Ntab_RT.fa_ID1640_domain-structure:PRo.gRT|Score=188.0	Ntab.fa_ID12545_domain-structure:PRo.gRT|Score=188.0	100.000	959	0.0	1772
Ntab_RT.fa_ID1641_domain-structure:GAG.PRo.gRT.gRH.aRH.INT|Score=611.0	Ntab.fa_ID12556_domain-structure:GAG.PRo.gRT.gRH.aRH.INT|Score=611.0	100.000	4330	0.0	7997
Ntab_RT.fa_ID1642_domain-structure:gRT|Score=177.0	Ntab.fa_ID12594_domain-structure:gRT|Score=177.0	100.000	530	0.0	979
Ntab_RT.fa_ID1643_domain-structure:gRT|Score=153.0	Ntab.fa_ID12596_domain-structure:gRT|Score=153.0	100.000	458	0.0	846
Ntab_RT.fa_ID1646_domain-structure:GAG.PRo.gRT.gRH.aRH.INT|LTR%id90.801-len337|Score=739.801	Ntab.fa_ID12611_domain-structure:GAG.PRo.gRT.gRH.aRH.INT|LTR%id87.405-len524|Score=736.405	100.000	8932	0.0	16495
Ntab_RT.fa_ID1650_domain-structure:PRo.gRT.gRH.INT|Score=564.0	Ntab.fa_ID12613_domain-structure:PRo.gRT.gRH.INT|Score=564.0	100.000	3184	0.0	5880
Ntab_RT.fa_ID1647_domain-structure:gRT|Score=104.0	Ntab.fa_ID12612_domain-structure:gRT|Score=104.0	100.000	311	1.13e-162	575
Ntab_RT.fa_ID1644_domain-structure:PRo.gRT.gRH.aRH.INT|Score=547.0	Ntab.fa_ID12615_domain-structure:PRo.gRT.gRH.aRH.INT|Score=547.0	100.000	4006	0.0	7398
Ntab_RT.fa_ID1645_domain-structure:GAG.INT.gRT.gRH|LTR%id93.026-len932|Score=432.026	Ntab.fa_ID12609_domain-structure:GAG.INT.gRT.gRH|LTR%id93.033-len933|Score=432.033	100.000	10120	0.0	18689
Ntab_RT.fa_ID1653_domain-structure:gRH.GAG.INT.gRT|Score=333.0	Ntab.fa_ID12623_domain-structure:gRH.GAG.INT.gRT.gRH|Score=533.0	100.000	3722	0.0	6874
Ntab_RT.fa_ID1652_domain-structure:PRo.INT.gRT.gRH|Score=439.0	Ntab.fa_ID12624_domain-structure:GAG.INT.gRT.gRH.GAG|Score=443.0	96.043	3311	0.0	5384
Ntab_RT.fa_ID1651_domain-structure:GAG.INT.gRT.gRH.GAG|Score=443.0	Ntab.fa_ID12624_domain-structure:GAG.INT.gRT.gRH.GAG|Score=443.0	100.000	5273	0.0	9738
Ntab_RT.fa_ID1655_domain-structure:GAG.PRo.gRT.gRH.aRH.INT|LTR%id94.646-len579|Score=767.646	Ntab.fa_ID27763_domain-structure:GAG.PRo.gRT.gRH.aRH.INT|LTR%id93.448-len580|Score=675.448	94.151	6685	0.0	10159
Ntab_RT.fa_ID1657_domain-structure:gRT.gRH|Score=146.0	Ntab.fa_ID12642_domain-structure:gRT.gRH|Score=146.0	100.000	910	0.0	1681
Ntab_RT.fa_ID1659_domain-structure:gRT|Score=87.0	Ntab.fa_ID12669_domain-structure:gRT|Score=87.0	100.000	260	2.08e-134	481
Ntab_RT.fa_ID1661_domain-structure:PRo.gRT.gRH.aRH.INT|LTR%id90.876-len274|Score=688.876	Ntab.fa_ID12682_domain-structure:PRo.gRT.gRH.aRH.INT|LTR%id88.849-len556|Score=686.849	100.000	10075	0.0	18606
Ntab_RT.fa_ID1662_domain-structure:PRo.gRT.gRH.aRH.INT|Score=582.0	Ntab.fa_ID12700_domain-structure:PRo.gRT.gRH.aRH.INT|Score=582.0	100.000	3230	0.0	5965
Ntab_RT.fa_ID1663_domain-structure:GAG.PRo.gRT.gRH.aRH.INT|LTR%id87.584-len298|Score=700.5840000000001	Ntab.fa_ID12728_domain-structure:GAG.PRo.gRT.gRH.aRH.INT|LTR%id82.542-len590|Score=695.542	100.000	10867	0.0	20068
Ntab_RT.fa_ID1664_domain-structure:GAG.PRo.gRT.gRH.INT|LTR%id91.8-len500|Score=633.8	Ntab.fa_ID12740_domain-structure:GAG.PRo.gRT.gRH.INT|LTR%id91.765-len510|Score=633.765	100.000	8846	0.0	16336
Ntab_RT.fa_ID1665_domain-structure:GAG.PRo.gRT.gRH.INT|LTR%id91.498-len494|Score=652.498	Ntab.fa_ID12766_domain-structure:GAG.PRo.gRT.gRH.INT|LTR%id91.498-len494|Score=652.498	100.000	12808	0.0	23653
Ntab_RT.fa_ID1666_domain-structure:PRo.gRT.gRH.aRH.INT|Score=554.0	Ntab.fa_ID12768_domain-structure:PRo.gRT.gRH.aRH.INT|Score=554.0	100.000	3831	0.0	7075
Ntab_RT.fa_ID1667_domain-structure:GAG.PRo.gRT.gRH.INT|LTR%id93.966-len464|Score=616.966	Ntab.fa_ID12772_domain-structure:GAG.PRo.gRT.gRH.INT|LTR%id93.333-len495|Score=616.333	100.000	8688	0.0	16044
Ntab_RT.fa_ID1668_domain-structure:GAG.PRo.gRT.gRH.INT|LTR%id92.117-len647|Score=585.117	Ntab.fa_ID12784_domain-structure:GAG.PRo.gRT.gRH.INT|LTR%id92.761-len746|Score=648.761	100.000	6493	0.0	11987
Ntab_RT.fa_ID1669_domain-structure:PRo.gRT.gRH.aRH|Score=448.0	Ntab.fa_ID12788_domain-structure:PRo.gRT.gRH.aRH|Score=448.0	100.000	2364	0.0	4366
Ntab_RT.fa_ID1670_domain-structure:INT.gRT|Score=163.0	Ntab.fa_ID12798_domain-structure:INT.gRT|Score=163.0	100.000	1371	0.0	2532
Ntab_RT.fa_ID1671_domain-structure:gRT.gRH|Score=185.0	Ntab.fa_ID12799_domain-structure:gRT.gRH|Score=185.0	100.000	891	0.0	1646
Ntab_RT.fa_ID1673_domain-structure:GAG.PRo.gRT.gRH.INT|LTR%id91.278-len493|Score=621.278	Ntab.fa_ID12814_domain-structure:GAG.PRo.gRT.gRH.INT|LTR%id91.278-len493|Score=621.278	100.000	5734	0.0	10589
Ntab_RT.fa_ID1675_domain-structure:gRT.gRH|Score=241.0	Ntab.fa_ID12819_domain-structure:gRT.gRH|Score=241.0	100.000	1119	0.0	2067
Ntab_RT.fa_ID1679_domain-structure:GAG.PRo.gRT.gRH.INT|LTR%id94.565-len368|Score=656.565	Ntab.fa_ID12825_domain-structure:GAG.PRo.gRT.gRH.INT|LTR%id94.609-len371|Score=656.609	100.000	8703	0.0	16072
Ntab_RT.fa_ID1678_domain-structure:GAG.PRo.gRT.gRH.aRH.INT|LTR%id91.453-len468|Score=747.453	Ntab.fa_ID12821_domain-structure:GAG.PRo.gRT.gRH.aRH.INT|LTR%id91.824-len636|Score=747.824	100.000	11257	0.0	20788
Ntab_RT.fa_ID1676_domain-structure:gRT.gRH|Score=245.0	Ntab.fa_ID12824_domain-structure:GAG.INT.gRT.gRH|LTR%id90.051-len583|Score=586.051	100.000	1147	0.0	2119
Ntab_RT.fa_ID1680_domain-structure:GAG.PRo.gRT.gRH.aRH.INT|LTR%id94.551-len679|Score=741.551	Ntab.fa_ID12865_domain-structure:GAG.PRo.gRT.gRH.aRH.INT|LTR%id94.551-len679|Score=741.551	100.000	11276	0.0	20820
Ntab_RT.fa_ID1685_domain-structure:GAG.PRo.gRT.gRH.aRH.INT|LTR%id94.992-len639|Score=764.992	Ntab.fa_ID12884_domain-structure:GAG.PRo.gRT.gRH.aRH.INT|LTR%id94.992-len639|Score=764.992	100.000	10939	0.0	20146
Ntab_RT.fa_ID1686_domain-structure:GAG.PRo.gRT.gRH.aRH.INT|LTR%id95.431-len591|Score=780.431	Ntab.fa_ID12880_domain-structure:GAG.PRo.gRT.gRH.aRH.INT|LTR%id95.431-len591|Score=780.431	100.000	11130	0.0	20550
Ntab_RT.fa_ID1681_domain-structure:INT.gRT.gRH|LTR%id91.454-len784|Score=447.454	Ntab.fa_ID12886_domain-structure:INT.gRT.gRH|LTR%id90.403-len917|Score=446.403	100.000	12142	0.0	22423
Ntab_RT.fa_ID1682_domain-structure:GAG.INT.gRT|Score=280.0	Ntab.fa_ID12871_domain-structure:GAG.INT.gRT|Score=280.0	100.000	2346	0.0	4333
Ntab_RT.fa_ID1688_domain-structure:INT.gRT.gRH|LTR%id94.766-len898|Score=539.766	Ntab.fa_ID12922_domain-structure:INT.gRT.gRH|LTR%id94.766-len898|Score=539.766	100.000	8690	0.0	16048
Ntab_RT.fa_ID1689_domain-structure:GAG.PRo.gRT.gRH.INT|LTR%id95.238-len504|Score=667.238	Ntab.fa_ID12949_domain-structure:GAG.PRo.gRT.gRH.INT|LTR%id95.238-len504|Score=667.238	100.000	5810	0.0	10726
Ntab_RT.fa_ID1690_domain-structure:GAG.PRo.gRT.gRH.INT|LTR%id94.099-len322|Score=752.099	Ntab.fa_ID12953_domain-structure:GAG.PRo.gRT.gRH.INT|LTR%id94.099-len322|Score=752.099	100.000	11151	0.0	20593
Ntab_RT.fa_ID1691_domain-structure:GAG.PRo.gRT.gRH.INT|LTR%id88.87-len575|Score=678.87	Ntab.fa_ID12962_domain-structure:GAG.PRo.gRT.gRH.INT|LTR%id90.102-len2930|Score=680.102	100.000	8713	0.0	16090
Ntab_RT.fa_ID1692_domain-structure:GAG.INT.gRT.gRH|LTR%id98.111-len741|Score=497.111	Ntab.fa_ID12970_domain-structure:GAG.INT.gRT.gRH|LTR%id98.118-len744|Score=497.118	100.000	5636	0.0	10408
Ntab_RT.fa_ID1693_domain-structure:PRo.gRT.gRH.INT|LTR%id95.467-len375|Score=572.467	Ntab.fa_ID33964_domain-structure:GAG.PRo.gRT.gRH.INT|LTR%id97.212-len789|Score=707.212	94.710	4631	0.0	7156
Ntab_RT.fa_ID1697_domain-structure:GAG.PRo.gRT.gRH.INT|Score=515.0	Ntab.fa_ID12992_domain-structure:GAG.PRo.gRT.gRH.INT|Score=515.0	100.000	3933	0.0	7260
Ntab_RT.fa_ID1694_domain-structure:GAG.INT.gRT.gRH|LTR%id95.954-len346|Score=484.954	Ntab.fa_ID13004_domain-structure:GAG.INT.gRT.gRH|LTR%id93.9-len459|Score=482.9	100.000	5407	0.0	9985
Ntab_RT.fa_ID1695_domain-structure:GAG.INT.gRT|Score=374.0	Ntab.fa_ID12994_domain-structure:GAG.INT.gRT|Score=374.0	100.000	2517	0.0	4649
Ntab_RT.fa_ID1698_domain-structure:GAG.PRo.gRT.gRH.aRH.INT|LTR%id95.419-len633|Score=731.419	Ntab.fa_ID13009_domain-structure:GAG.PRo.gRT.gRH.aRH.INT|LTR%id95.29-len637|Score=731.29	100.000	11396	0.0	21045
Ntab_RT.fa_ID1699_domain-structure:gRT.gRH|LTR%id88.253-len332|Score=314.253	Ntab.fa_ID13033_domain-structure:gRT.gRH|LTR%id88.923-len325|Score=314.923	100.000	5705	0.0	10536
Ntab_RT.fa_ID1700_domain-structure:GAG.PRo.gRT.gRH.INT|LTR%id95.54-len583|Score=664.54	Ntab.fa_ID13034_domain-structure:GAG.PRo.gRT.gRH.INT|LTR%id95.54-len583|Score=664.54	100.000	7504	0.0	13858
Ntab_RT.fa_ID1702_domain-structure:GAG.gRT|Score=180.0	Ntab.fa_ID13042_domain-structure:GAG.gRT|Score=182.0	100.000	1574	0.0	2907
Ntab_RT.fa_ID1701_domain-structure:gRT.gRH.INT|Score=403.0	Ntab.fa_ID13041_domain-structure:gRT.gRH.INT|Score=403.0	100.000	2003	0.0	3699
Ntab_RT.fa_ID1705_domain-structure:GAG.PRo.gRT|LTR%id90.637-len267|Score=351.637	Ntab.fa_ID13049_domain-structure:GAG.PRo.gRT|LTR%id89.614-len337|Score=350.61400000000003	100.000	8574	0.0	15834
Ntab_RT.fa_ID1706_domain-structure:gRT.gRH|Score=202.0	Ntab.fa_ID13054_domain-structure:gRT.gRH|Score=202.0	100.000	1027	0.0	1897
Ntab_RT.fa_ID1703_domain-structure:gRT.gRH|Score=187.0	Ntab.fa_ID13053_domain-structure:gRT.gRH|Score=187.0	100.000	1039	0.0	1919
Ntab_RT.fa_ID1708_domain-structure:PRo.gRT.gRH.aRH.INT|LTR%id92.988-len328|Score=586.988	Ntab.fa_ID13058_domain-structure:PRo.gRT.gRH.aRH.INT|Score=463.0	100.000	2502	0.0	4621
Ntab_RT.fa_ID1709_domain-structure:GAG.PRo.gRT.gRH.INT|LTR%id91.994-len662|Score=661.994	Ntab.fa_ID13070_domain-structure:GAG.PRo.gRT.gRH.INT|LTR%id91.994-len662|Score=661.994	100.000	5810	0.0	10730
Ntab_RT.fa_ID1710_domain-structure:GAG.PRo.gRT.gRH.INT|LTR%id94.535-len1775|Score=660.535	Ntab.fa_ID13083_domain-structure:GAG.PRo.gRT.gRH.INT|LTR%id94.349-len1982|Score=660.349	100.000	8832	0.0	16310
Ntab_RT.fa_ID1712_domain-structure:gRT.gRH|Score=260.0	Ntab.fa_ID13099_domain-structure:gRT.gRH|Score=260.0	100.000	1133	0.0	2093
Ntab_RT.fa_ID1713_domain-structure:GAG.INT.gRT.gRH|LTR%id91.477-len528|Score=585.477	Ntab.fa_ID13115_domain-structure:GAG.INT.gRT.gRH|LTR%id91.509-len530|Score=585.509	100.000	3800	0.0	7018
Ntab_RT.fa_ID1714_domain-structure:GAG.PRo.gRT|Score=230.0	Ntab.fa_ID13118_domain-structure:GAG.PRo.gRT|Score=230.0	100.000	1840	0.0	3398
Ntab_RT.fa_ID1716_domain-structure:PRo.gRT.gRH|LTR%id90.657-len792|Score=585.657	Ntab.fa_ID13120_domain-structure:PRo.gRT.gRH|LTR%id88.253-len1328|Score=583.253	100.000	13417	0.0	24773
Ntab_RT.fa_ID1717_domain-structure:GAG.PRo.gRT.gRH.aRH.INT|Score=706.0	Ntab.fa_ID13124_domain-structure:GAG.PRo.gRT.gRH.aRH.INT|Score=706.0	100.000	5907	0.0	10909
Ntab_RT.fa_ID1718_domain-structure:GAG.INT.gRT.gRH|LTR%id89.255-len819|Score=505.255	Ntab.fa_ID13128_domain-structure:GAG.INT.gRT.gRH|LTR%id89.108-len863|Score=505.108	100.000	10298	0.0	19017
Ntab_RT.fa_ID1719_domain-structure:GAG.PRo.gRT.gRH.aRH.INT|Score=611.0	Ntab.fa_ID13138_domain-structure:GAG.PRo.gRT.gRH.aRH.INT|Score=611.0	100.000	4698	0.0	8676
Ntab_RT.fa_ID1720_domain-structure:gRT.gRH.INT|LTR%id93.794-len564|Score=499.794	Ntab.fa_ID13152_domain-structure:gRT.gRH.INT|LTR%id90.792-len934|Score=496.79200000000003	100.000	4688	0.0	8658
Ntab_RT.fa_ID1721_domain-structure:GAG.PRo.gRT.gRH.INT|LTR%id89.076-len357|Score=491.076	Ntab.fa_ID13160_domain-structure:GAG.PRo.gRT.gRH.INT|LTR%id84.49-len677|Score=486.49	100.000	7191	0.0	13280
Ntab_RT.fa_ID1722_domain-structure:GAG.PRo.gRT.gRH.aRH.INT|Score=648.0	Ntab.fa_ID13168_domain-structure:GAG.PRo.gRT.gRH.aRH.INT|Score=648.0	100.000	3452	0.0	6375
Ntab_RT.fa_ID1723_domain-structure:GAG.PRo.gRT.gRH|LTR%id95.154-len227|Score=590.154	Ntab.fa_ID13176_domain-structure:GAG.PRo.gRT.gRH|Score=495.0	100.000	3314	0.0	6120
Ntab_RT.fa_ID1724_domain-structure:GAG.PRo.gRT.gRH.aRH.INT|LTR%id93.976-len581|Score=688.976	Ntab.fa_ID13181_domain-structure:GAG.PRo.gRT.gRH.aRH.INT|LTR%id93.997-len583|Score=688.997	100.000	11119	0.0	20530
Ntab_RT.fa_ID1725_domain-structure:GAG.PRo.gRT.gRH.aRH.INT|LTR%id94.495-len436|Score=730.495	Ntab.fa_ID13182_domain-structure:GAG.PRo.gRT.gRH.aRH.INT|LTR%id92.58-len566|Score=728.58	100.000	8818	0.0	16284
Ntab_RT.fa_ID1726_domain-structure:PRo.gRT.gRH.aRH.INT|Score=613.0	Ntab.fa_ID13210_domain-structure:PRo.gRT.gRH.aRH.INT|Score=613.0	100.000	4125	0.0	7614
Ntab_RT.fa_ID1727_domain-structure:gRT.gRH|Score=211.0	Ntab.fa_ID13223_domain-structure:gRT.gRH|Score=211.0	100.000	1054	0.0	1947
Ntab_RT.fa_ID1729_domain-structure:PRo.gRT.gRH.aRH.INT|LTR%id89.351-len385|Score=639.351	Ntab.fa_ID13233_domain-structure:PRo.gRT.gRH.aRH.INT|LTR%id88.517-len418|Score=638.517	100.000	9072	0.0	16753
Ntab_RT.fa_ID1730_domain-structure:PRo.gRT.gRH|LTR%id94.841-len252|Score=322.841	Ntab.fa_ID13234_domain-structure:PRo.gRT.gRH|LTR%id94.882-len254|Score=322.882	100.000	5844	0.0	10792
Ntab_RT.fa_ID1731_domain-structure:gRT.gRH.INT|Score=374.0	Ntab.fa_ID159492_domain-structure:PRo.gRT.gRH.aRH.INT|Score=593.0	88.486	2015	0.0	2423
Ntab_RT.fa_ID1732_domain-structure:GAG.gRT.gRH.INT|LTR%id85.918-len490|Score=569.918	Ntab.fa_ID13263_domain-structure:GAG.gRT.gRH.INT|LTR%id82.277-len1625|Score=566.277	100.000	7856	0.0	14508
Ntab_RT.fa_ID1733_domain-structure:GAG.PRo.gRT.gRH.INT|LTR%id90.59-len542|Score=676.59	Ntab.fa_ID13286_domain-structure:GAG.PRo.gRT.gRH.INT|LTR%id89.286-len672|Score=675.2860000000001	100.000	7911	0.0	14609
Ntab_RT.fa_ID1734_domain-structure:GAG.PRo.gRT.gRH.INT|LTR%id94.872-len507|Score=639.872	Ntab.fa_ID13287_domain-structure:GAG.PRo.gRT.gRH.INT|LTR%id89.401-len868|Score=634.401	100.000	8795	0.0	16242
Ntab_RT.fa_ID1735_domain-structure:PRo.gRT.gRH.aRH.INT|Score=485.0	Ntab.fa_ID13296_domain-structure:PRo.gRT.gRH.aRH.INT|Score=485.0	100.000	3486	0.0	6438
Ntab_RT.fa_ID1736_domain-structure:GAG.gRT.gRH.INT|LTR%id91.72-len785|Score=591.72	Ntab.fa_ID13313_domain-structure:GAG.gRT.gRH.INT|LTR%id90.99-len899|Score=590.99	100.000	8576	0.0	15837
Ntab_RT.fa_ID1737_domain-structure:GAG.PRo.gRT.gRH.INT|LTR%id91.276-len768|Score=659.276	Ntab.fa_ID13318_domain-structure:GAG.PRo.gRT.gRH.INT|LTR%id91.219-len1469|Score=659.219	100.000	9043	0.0	16700
Ntab_RT.fa_ID1742_domain-structure:gRT.gRH|Score=322.0	Ntab.fa_ID13339_domain-structure:gRT.gRH|Score=322.0	100.000	2243	0.0	4143
Ntab_RT.fa_ID1739_domain-structure:gRT.gRH|Score=143.0	Ntab.fa_ID13338_domain-structure:gRT.gRH|LTR%id91.553-len438|Score=243.553	100.000	1164	0.0	2150
Ntab_RT.fa_ID1738_domain-structure:INT.gRT|Score=99.0	Ntab.fa_ID13338_domain-structure:gRT.gRH|LTR%id91.553-len438|Score=243.553	100.000	823	0.0	1520
Ntab_RT.fa_ID1740_domain-structure:GAG.INT.gRT|LTR%id90.497-len463|Score=318.497	Ntab.fa_ID13332_domain-structure:GAG.INT.gRT|LTR%id90.229-len481|Score=318.229	100.000	4163	0.0	7688
Ntab_RT.fa_ID1743_domain-structure:PRo.gRT.gRH.INT|Score=362.0	Ntab.fa_ID13354_domain-structure:PRo.gRT.gRH.INT|Score=362.0	100.000	3311	0.0	6115
Ntab_RT.fa_ID1744_domain-structure:PRo.gRT.gRH.INT|LTR%id89.388-len245|Score=457.38800000000003	Ntab.fa_ID13370_domain-structure:PRo.gRT.gRH.INT|LTR%id88.339-len283|Score=456.339	100.000	4593	0.0	8482
Ntab_RT.fa_ID1745_domain-structure:GAG.PRo.gRT.gRH|LTR%id90.238-len420|Score=444.238	Ntab.fa_ID13372_domain-structure:GAG.PRo.gRT.gRH|LTR%id89.167-len120|Score=443.16700000000003	100.000	9800	0.0	18094
Ntab_RT.fa_ID1746_domain-structure:GAG.PRo.gRT|LTR%id89.426-len331|Score=341.426	Ntab.fa_ID13411_domain-structure:GAG.PRo.gRT|LTR%id84.394-len974|Score=336.394	100.000	4140	0.0	7646
Ntab_RT.fa_ID1747_domain-structure:GAG.PRo.gRT.gRH.INT|LTR%id89.286-len308|Score=649.2860000000001	Ntab.fa_ID13416_domain-structure:GAG.PRo.gRT.gRH.INT|LTR%id85.893-len560|Score=645.893	100.000	6273	0.0	11585
Ntab_RT.fa_ID1748_domain-structure:GAG.PRo.gRT.gRH|LTR%id90.5-len200|Score=378.5	Ntab.fa_ID13417_domain-structure:GAG.PRo.gRT.gRH|LTR%id84.549-len466|Score=372.549	100.000	9592	0.0	17714
Ntab_RT.fa_ID1750_domain-structure:GAG.INT.gRT|Score=248.0	Ntab.fa_ID13426_domain-structure:GAG.INT.gRT|Score=248.0	100.000	3105	0.0	5734
Ntab_RT.fa_ID1752_domain-structure:GAG.PRo.gRT.gRH.aRH.INT|LTR%id94.62-len539|Score=706.62	Ntab.fa_ID13427_domain-structure:GAG.PRo.gRT.gRH.aRH.INT|LTR%id92.418-len699|Score=618.418	100.000	10015	0.0	18495
Ntab_RT.fa_ID1753_domain-structure:INT.gRT.gRH|LTR%id90.0-len320|Score=432.0	Ntab.fa_ID13440_domain-structure:INT.gRT.gRH|LTR%id86.91-len466|Score=428.90999999999997	100.000	5721	0.0	10565
Ntab_RT.fa_ID1754_domain-structure:GAG.INT.gRT|Score=336.0	Ntab.fa_ID13446_domain-structure:GAG.INT.gRT|Score=336.0	100.000	3236	0.0	5976
Ntab_RT.fa_ID1756_domain-structure:GAG.PRo.gRT.gRH|LTR%id94.142-len717|Score=483.142	Ntab.fa_ID13451_domain-structure:GAG.PRo.gRT.gRH|LTR%id94.143-len922|Score=483.14300000000003	100.000	4848	0.0	8953
Ntab_RT.fa_ID1757_domain-structure:GAG.PRo.gRT.gRH.aRH.INT|Score=594.0	Ntab.fa_ID13453_domain-structure:GAG.PRo.gRT.gRH.aRH.INT|Score=594.0	100.000	5902	0.0	10900
Ntab_RT.fa_ID1758_domain-structure:GAG.PRo.gRT.gRH.INT|LTR%id92.028-len1016|Score=684.028	Ntab.fa_ID13464_domain-structure:GAG.PRo.gRT.gRH.INT|LTR%id91.432-len817|Score=683.432	100.000	8676	0.0	16022
Ntab_RT.fa_ID1759_domain-structure:GAG.PRo.gRT.gRH.INT|LTR%id96.15-len1039|Score=659.15	Ntab.fa_ID13474_domain-structure:GAG.PRo.gRT.gRH.INT|LTR%id94.162-len3323|Score=657.162	100.000	9199	0.0	16988
Ntab_RT.fa_ID1760_domain-structure:GAG.PRo.gRT.gRH.aRH.INT|Score=580.0	Ntab.fa_ID117689_domain-structure:GAG.PRo.gRT.gRH.aRH.INT|Score=628.0	88.726	5854	0.0	7134
Ntab_RT.fa_ID1761_domain-structure:GAG.INT.gRT.gRH|LTR%id93.355-len301|Score=460.355	Ntab.fa_ID13491_domain-structure:GAG.INT.gRT.gRH|LTR%id91.948-len385|Score=458.948	100.000	5926	0.0	10944
Ntab_RT.fa_ID1762_domain-structure:GAG.PRo.gRT.gRH.aRH.INT|LTR%id95.755-len424|Score=628.755	Ntab.fa_ID13490_domain-structure:GAG.PRo.gRT.gRH.aRH.INT|LTR%id95.561-len428|Score=737.561	100.000	11463	0.0	21169
Ntab_RT.fa_ID1769_domain-structure:gRT|Score=224.0	Ntab.fa_ID13508_domain-structure:gRT.gRH.INT|Score=411.0	100.000	948	0.0	1751
Ntab_RT.fa_ID1772_domain-structure:gRT|Score=304.0	Ntab.fa_ID13498_domain-structure:gRT|Score=304.0	100.000	1188	0.0	2194
Ntab_RT.fa_ID1765_domain-structure:gRT|Score=304.0	Ntab.fa_ID13504_domain-structure:gRT|Score=304.0	100.000	1188	0.0	2194
Ntab_RT.fa_ID1767_domain-structure:gRT|Score=290.0	Ntab.fa_ID13507_domain-structure:gRT|Score=290.0	100.000	1188	0.0	2194
Ntab_RT.fa_ID1771_domain-structure:gRT|Score=304.0	Ntab.fa_ID13497_domain-structure:gRT|Score=304.0	100.000	1188	0.0	2194
Ntab_RT.fa_ID1773_domain-structure:GAG.PRo.gRT.gRH|LTR%id97.129-len209|Score=575.129	Ntab.fa_ID13500_domain-structure:GAG.PRo.gRT.gRH|LTR%id96.833-len221|Score=574.833	100.000	4172	0.0	7705
Ntab_RT.fa_ID1774_domain-structure:GAG.INT.gRT.gRH|LTR%id90.802-len511|Score=488.802	Ntab.fa_ID13501_domain-structure:GAG.INT.gRT.gRH|LTR%id90.661-len514|Score=488.661	100.000	5086	0.0	9393
Ntab_RT.fa_ID1775_domain-structure:PRo.gRT.gRH.INT|LTR%id88.71-len310|Score=350.71	Ntab.fa_ID13499_domain-structure:PRo.gRT.gRH.INT|LTR%id85.445-len584|Score=397.445	100.000	6028	0.0	11132
Ntab_RT.fa_ID1776_domain-structure:GAG.PRo.gRT.gRH.INT|LTR%id91.473-len387|Score=678.473	Ntab.fa_ID13509_domain-structure:GAG.PRo.gRT.gRH.INT|LTR%id92.02-len589|Score=679.02	100.000	7923	0.0	14632
Ntab_RT.fa_ID1777_domain-structure:INT.GAG.PRo.gRT.gRH.INT|Score=666.0	Ntab.fa_ID13520_domain-structure:GAG.PRo.gRT.gRH.INT|LTR%id88.966-len716|Score=868.966	100.000	5251	0.0	9694
Ntab_RT.fa_ID1779_domain-structure:GAG.PRo.gRT.gRH.INT|LTR%id91.576-len368|Score=653.576	Ntab.fa_ID13528_domain-structure:GAG.PRo.gRT.gRH.INT|LTR%id89.005-len573|Score=651.005	100.000	8257	0.0	15248
Ntab_RT.fa_ID1778_domain-structure:GAG.PRo.gRT.gRH.INT|LTR%id89.49-len1294|Score=680.49	Ntab.fa_ID13527_domain-structure:GAG.PRo.gRT.gRH.INT|LTR%id88.182-len2894|Score=679.182	100.000	9327	0.0	17224
Ntab_RT.fa_ID1780_domain-structure:GAG.PRo.gRT.gRH.aRH.INT|LTR%id94.679-len545|Score=798.679	Ntab.fa_ID13535_domain-structure:GAG.PRo.gRT.gRH.aRH.INT|LTR%id94.118-len629|Score=798.1179999999999	100.000	10393	0.0	19193
Ntab_RT.fa_ID1781_domain-structure:GAG.PRo.gRT.gRH|LTR%id93.516-len694|Score=512.516	Ntab.fa_ID13549_domain-structure:GAG.PRo.gRT.gRH|LTR%id93.54-len774|Score=512.54	100.000	7512	0.0	13873
Ntab_RT.fa_ID1782_domain-structure:INT.gRT.gRH|LTR%id95.098-len204|Score=444.098	Ntab.fa_ID13552_domain-structure:INT.gRT.gRH|LTR%id95.098-len204|Score=430.098	100.000	6096	0.0	11254
Ntab_RT.fa_ID1783_domain-structure:gRT.gRH|LTR%id90.351-len228|Score=374.351	Ntab.fa_ID13555_domain-structure:gRT.gRH|LTR%id83.554-len377|Score=367.554	100.000	3096	0.0	5714
Ntab_RT.fa_ID1784_domain-structure:GAG.PRo.gRT.gRH.INT|LTR%id98.012-len855|Score=632.012	Ntab.fa_ID13564_domain-structure:GAG.PRo.gRT.gRH.INT|LTR%id98.023-len860|Score=632.023	100.000	8869	0.0	16375
Ntab_RT.fa_ID1785_domain-structure:GAG.PRo.gRT.gRH.aRH.INT|LTR%id88.208-len212|Score=755.208	Ntab.fa_ID13573_domain-structure:GAG.PRo.gRT.gRH.aRH.INT|LTR%id87.838-len296|Score=754.838	100.000	11287	0.0	20844
Ntab_RT.fa_ID1786_domain-structure:gRT|Score=53.0	Ntab.fa_ID13583_domain-structure:gRT|Score=53.0	100.000	158	5.93e-78	292
Ntab_RT.fa_ID1790_domain-structure:GAG.PRo.gRT.gRH.INT|LTR%id94.154-len479|Score=660.154	Ntab.fa_ID13618_domain-structure:GAG.PRo.gRT.gRH.INT|LTR%id94.251-len487|Score=660.251	100.000	4256	0.0	7860
Ntab_RT.fa_ID1787_domain-structure:GAG.PRo.gRT.gRH.aRH.INT|LTR%id90.73-len507|Score=752.73	Ntab.fa_ID13614_domain-structure:GAG.PRo.gRT.gRH.aRH.INT|LTR%id90.604-len596|Score=752.604	100.000	11710	0.0	21625
Ntab_RT.fa_ID1788_domain-structure:GAG.PRo.gRT.INT|LTR%id93.019-len616|Score=414.019	Ntab.fa_ID13615_domain-structure:GAG.PRo.gRT.INT|Score=362.0	100.000	3553	0.0	6562
Ntab_RT.fa_ID1789_domain-structure:GAG.PRo.gRT.gRH.aRH|LTR%id91.542-len402|Score=614.542	Ntab.fa_ID13616_domain-structure:GAG.PRo.gRT.gRH.aRH|LTR%id90.816-len490|Score=613.816	100.000	10702	0.0	19763
Ntab_RT.fa_ID1791_domain-structure:GAG.PRo.gRT.gRH.INT|Score=516.0	Ntab.fa_ID13625_domain-structure:GAG.PRo.gRT.gRH.INT|Score=516.0	100.000	4539	0.0	8383
Ntab_RT.fa_ID1793_domain-structure:GAG.PRo.gRT|Score=282.0	Ntab.fa_ID13629_domain-structure:GAG.PRo.gRT|Score=282.0	100.000	2363	0.0	4364
Ntab_RT.fa_ID1794_domain-structure:GAG.PRo.gRT.gRH|LTR%id88.506-len261|Score=411.506	Ntab.fa_ID13627_domain-structure:gRT.gRH|LTR%id81.712-len257|Score=325.712	100.000	9986	0.0	18441
Ntab_RT.fa_ID1795_domain-structure:GAG.PRo.gRT.gRH.INT|LTR%id91.812-len1148|Score=664.812	Ntab.fa_ID13630_domain-structure:GAG.PRo.gRT.gRH.INT|Score=573.0	100.000	4064	0.0	7505
Ntab_RT.fa_ID1796_domain-structure:GAG.INT.gRT.gRH|LTR%id93.023-len344|Score=507.023	Ntab.fa_ID13637_domain-structure:INT.gRT.gRH|LTR%id93.023-len344|Score=438.023	100.000	3241	0.0	5986
Ntab_RT.fa_ID1797_domain-structure:GAG.PRo.gRT.gRH.aRH.INT|LTR%id94.426-len592|Score=779.426	Ntab.fa_ID13651_domain-structure:GAG.PRo.gRT.gRH.aRH.INT|LTR%id94.426-len592|Score=779.426	100.000	11305	0.0	20877
Ntab_RT.fa_ID1799_domain-structure:GAG.PRo.gRT|Score=253.0	Ntab.fa_ID13654_domain-structure:GAG.PRo.gRT|Score=253.0	100.000	1713	0.0	3164
Ntab_RT.fa_ID1800_domain-structure:gRT.gRH.aRH.INT|Score=452.0	Ntab.fa_ID13662_domain-structure:gRT.gRH.aRH.INT|Score=452.0	100.000	2385	0.0	4405
Ntab_RT.fa_ID1801_domain-structure:GAG.PRo.gRT.gRH.INT|LTR%id94.39-len410|Score=619.39	Ntab.fa_ID13665_domain-structure:GAG.PRo.gRT.gRH.INT|LTR%id94.39-len410|Score=619.39	100.000	6701	0.0	12375
Ntab_RT.fa_ID1802_domain-structure:gRT.gRH|Score=246.0	Ntab.fa_ID13699_domain-structure:gRT.gRH|Score=246.0	100.000	1115	0.0	2060
Ntab_RT.fa_ID1804_domain-structure:GAG.PRo.gRT.gRH.INT|LTR%id93.333-len795|Score=683.333	Ntab.fa_ID13715_domain-structure:GAG.PRo.gRT.gRH.INT|LTR%id91.455-len983|Score=681.455	100.000	8551	0.0	15791
Ntab_RT.fa_ID1805_domain-structure:PRo.gRT.gRH.aRH.INT|Score=504.0	Ntab.fa_ID13719_domain-structure:PRo.gRT.gRH.aRH.INT|Score=504.0	100.000	3103	0.0	5731
Ntab_RT.fa_ID1806_domain-structure:PRo.gRT.gRH.INT|LTR%id90.154-len843|Score=585.154	Ntab.fa_ID13723_domain-structure:PRo.gRT.gRH.INT|LTR%id89.909-len882|Score=584.909	100.000	7781	0.0	14369
Ntab_RT.fa_ID1808_domain-structure:gRT.gRH.aRH.INT|Score=360.0	Ntab.fa_ID13738_domain-structure:gRT.gRH.aRH.INT|Score=360.0	100.000	2189	0.0	4043
Ntab_RT.fa_ID1810_domain-structure:GAG.INT.gRT|Score=323.0	Ntab.fa_ID13788_domain-structure:GAG.INT.gRT|Score=323.0	100.000	2998	0.0	5537
Ntab_RT.fa_ID1811_domain-structure:GAG.PRo.gRT.gRH.INT|Score=545.0	Ntab.fa_ID13801_domain-structure:GAG.PRo.gRT.gRH.INT|Score=545.0	100.000	4695	0.0	8671
Ntab_RT.fa_ID1812_domain-structure:PRo.gRT.gRH.INT|Score=418.0	Ntab.fa_ID13831_domain-structure:PRo.gRT.gRH.INT|Score=418.0	100.000	2516	0.0	4647
Ntab_RT.fa_ID1813_domain-structure:PRo.gRT.gRH.INT|LTR%id91.429-len105|Score=559.429	Ntab.fa_ID13835_domain-structure:PRo.gRT.gRH.INT|LTR%id91.226-len2154|Score=559.226	100.000	6610	0.0	12207
Ntab_RT.fa_ID1814_domain-structure:gRT.gRH|LTR%id96.465-len198|Score=804.465	Ntab.fa_ID13846_domain-structure:gRT.gRH|LTR%id91.971-len274|Score=799.971	100.000	2899	0.0	5354
Ntab_RT.fa_ID1815_domain-structure:gRT.gRH|Score=303.0	Ntab.fa_ID13848_domain-structure:gRT.gRH|Score=303.0	100.000	1412	0.0	2604
Ntab_RT.fa_ID1817_domain-structure:PRo.gRT.gRH.aRH.INT|LTR%id92.029-len276|Score=686.029	Ntab.fa_ID13856_domain-structure:PRo.gRT.gRH.aRH.INT|LTR%id91.786-len280|Score=685.7860000000001	100.000	10218	0.0	18866
Ntab_RT.fa_ID1818_domain-structure:GAG.PRo.gRT.gRH.aRH.INT|LTR%id92.368-len380|Score=743.3679999999999	Ntab.fa_ID13855_domain-structure:GAG.PRo.gRT.gRH.aRH.INT|LTR%id86.777-len605|Score=737.777	100.000	11267	0.0	20807
Ntab_RT.fa_ID1819_domain-structure:GAG.PRo.gRT.gRH.INT|LTR%id93.478-len368|Score=645.478	Ntab.fa_ID13896_domain-structure:GAG.PRo.gRT.gRH.INT|LTR%id93.496-len369|Score=657.496	100.000	7851	0.0	14499
Ntab_RT.fa_ID1820_domain-structure:GAG.PRo.gRT.gRH.INT|Score=576.0	Ntab.fa_ID13898_domain-structure:GAG.PRo.gRT.gRH.INT|Score=576.0	100.000	4702	0.0	8684
Ntab_RT.fa_ID1821_domain-structure:PRo.gRT.gRH|LTR%id92.848-len741|Score=463.848	Ntab.fa_ID58316_domain-structure:PRo.gRT.gRH.INT|LTR%id93.856-len1058|Score=520.856	89.987	3086	0.0	3978
Ntab_RT.fa_ID1822_domain-structure:GAG.INT.gRT.gRH|LTR%id91.144-len271|Score=495.144	Ntab.fa_ID13916_domain-structure:GAG.INT.gRT.gRH|LTR%id88.985-len581|Score=492.985	100.000	4881	0.0	9014
Ntab_RT.fa_ID1823_domain-structure:PRo.gRT.gRH.aRH.INT|LTR%id94.017-len234|Score=671.017	Ntab.fa_ID13912_domain-structure:PRo.gRT.gRH.aRH.INT|LTR%id89.058-len658|Score=666.058	100.000	9858	0.0	18205
Ntab_RT.fa_ID1824_domain-structure:GAG.INT.gRT.gRH|LTR%id92.969-len256|Score=551.969	Ntab.fa_ID13919_domain-structure:GAG.INT.gRT.gRH|LTR%id90.536-len317|Score=549.5360000000001	100.000	4900	0.0	9049
Ntab_RT.fa_ID1825_domain-structure:GAG.INT.gRT.gRH|LTR%id94.224-len277|Score=461.224	Ntab.fa_ID13923_domain-structure:GAG.INT.gRT.gRH|LTR%id94.224-len277|Score=461.224	100.000	5136	0.0	9485
Ntab_RT.fa_ID1826_domain-structure:GAG.INT.gRT.gRH|LTR%id93.827-len243|Score=506.827	Ntab.fa_ID13938_domain-structure:GAG.INT.gRT.gRH|LTR%id93.162-len351|Score=506.16200000000003	100.000	4666	0.0	8617
Ntab_RT.fa_ID1827_domain-structure:PRo.gRT.gRH.INT|LTR%id92.157-len357|Score=472.157	Ntab.fa_ID13936_domain-structure:PRo.gRT.gRH.INT|LTR%id90.388-len593|Score=470.38800000000003	100.000	7747	0.0	14307
Ntab_RT.fa_ID1828_domain-structure:GAG.PRo.gRT.gRH.INT|LTR%id91.684-len493|Score=632.684	Ntab.fa_ID13952_domain-structure:GAG.PRo.gRT.gRH.INT|LTR%id91.684-len493|Score=632.684	100.000	8583	0.0	15850
Ntab_RT.fa_ID1829_domain-structure:GAG.PRo.gRT.gRH.aRH.INT|LTR%id93.478-len460|Score=746.478	Ntab.fa_ID13958_domain-structure:GAG.PRo.gRT.gRH.aRH.INT|LTR%id93.446-len473|Score=746.446	100.000	11247	0.0	20770
Ntab_RT.fa_ID1830_domain-structure:GAG.PRo.gRT.gRH|LTR%id89.499-len419|Score=568.499	Ntab.fa_ID13979_domain-structure:GAG.PRo.gRT.gRH|LTR%id89.362-len423|Score=568.362	100.000	6729	0.0	12427
Ntab_RT.fa_ID1831_domain-structure:GAG.PRo.gRT.gRH.INT|LTR%id94.847-len1339|Score=668.847	Ntab.fa_ID13993_domain-structure:GAG.PRo.gRT.gRH.INT|LTR%id94.851-len1340|Score=668.851	100.000	12253	0.0	22624
Ntab_RT.fa_ID1832_domain-structure:GAG.PRo.gRT.gRH.INT|LTR%id89.093-len706|Score=579.093	Ntab.fa_ID14000_domain-structure:GAG.PRo.gRT.gRH.INT|LTR%id88.92-len713|Score=578.92	100.000	8299	0.0	15326
Ntab_RT.fa_ID1833_domain-structure:GAG.PRo.gRT|Score=261.0	Ntab.fa_ID14003_domain-structure:GAG.PRo.gRT|Score=261.0	100.000	2144	0.0	3960
Ntab_RT.fa_ID1837_domain-structure:gRT.gRH.aRH.INT|Score=407.0	Ntab.fa_ID14014_domain-structure:gRT.gRH.aRH.INT|Score=407.0	100.000	2051	0.0	3788
Ntab_RT.fa_ID1835_domain-structure:gRT.gRH.INT|LTR%id92.141-len738|Score=358.141	Ntab.fa_ID14008_domain-structure:gRT.gRH.INT|LTR%id92.173-len741|Score=358.173	100.000	3855	0.0	7116
Ntab_RT.fa_ID1839_domain-structure:GAG.PRo.gRT|Score=304.0	Ntab.fa_ID98105_domain-structure:GAG.PRo.gRT.gRH.INT|LTR%id90.418-len814|Score=565.418	92.356	3048	0.0	4331
Ntab_RT.fa_ID1840_domain-structure:PRo.gRT.gRH.INT|LTR%id89.362-len611|Score=391.36199999999997	Ntab.fa_ID14026_domain-structure:PRo.gRT.gRH.INT|LTR%id87.485-len847|Score=389.485	100.000	8015	0.0	14802
Ntab_RT.fa_ID1841_domain-structure:GAG.PRo.gRT.gRH|LTR%id89.522-len439|Score=508.522	Ntab.fa_ID14027_domain-structure:GAG.PRo.gRT.gRH|LTR%id87.172-len725|Score=506.172	100.000	7663	0.0	14151
Ntab_RT.fa_ID1844_domain-structure:GAG.PRo.gRT.gRH.INT|LTR%id94.608-len408|Score=769.608	Ntab.fa_ID14050_domain-structure:GAG.PRo.gRT.gRH.INT|LTR%id94.608-len408|Score=769.608	100.000	10661	0.0	19688
Ntab_RT.fa_ID1842_domain-structure:GAG.INT.gRT|Score=310.0	Ntab.fa_ID14047_domain-structure:GAG.INT.gRT|Score=310.0	100.000	3698	0.0	6830
Ntab_RT.fa_ID1845_domain-structure:gRT.gRH.INT|LTR%id91.545-len615|Score=419.545	Ntab.fa_ID421_domain-structure:GAG.PRo.gRT.gRH.INT|LTR%id88.894-len2341|Score=680.894	88.710	3224	0.0	3928
Ntab_RT.fa_ID1846_domain-structure:gRT.gRH|LTR%id87.838-len222|Score=313.83799999999997	Ntab.fa_ID14078_domain-structure:gRT.gRH|LTR%id84.055-len439|Score=310.055	100.000	4749	0.0	8770
Ntab_RT.fa_ID1847_domain-structure:GAG.PRo.gRT.gRH.INT|Score=595.0	Ntab.fa_ID14080_domain-structure:GAG.PRo.gRT.gRH.INT|Score=595.0	100.000	4332	0.0	8000
Ntab_RT.fa_ID1848_domain-structure:GAG.PRo.gRT.gRH.INT|Score=481.0	Ntab.fa_ID20208_domain-structure:GAG.PRo.gRT.gRH.INT|Score=531.0	89.038	4680	0.0	5766
Ntab_RT.fa_ID1849_domain-structure:INT.gRT.gRH|LTR%id91.48-len223|Score=377.48	Ntab.fa_ID14100_domain-structure:INT.gRT.gRH|LTR%id91.235-len251|Score=377.235	100.000	5031	0.0	9291
Ntab_RT.fa_ID1851_domain-structure:gRT.gRH|Score=258.0	Ntab.fa_ID14103_domain-structure:gRT.gRH|Score=258.0	100.000	1165	0.0	2152
Ntab_RT.fa_ID1852_domain-structure:gRT.gRH|LTR%id94.755-len286|Score=314.755	Ntab.fa_ID14131_domain-structure:gRT.gRH|LTR%id94.755-len286|Score=314.755	100.000	5087	0.0	9395
Ntab_RT.fa_ID1853_domain-structure:GAG.INT.gRT.gRH|LTR%id90.801-len337|Score=494.801	Ntab.fa_ID14140_domain-structure:GAG.INT.gRT.gRH|LTR%id89.916-len357|Score=493.916	100.000	6457	0.0	11924
Ntab_RT.fa_ID1855_domain-structure:gRT.gRH.INT|LTR%id91.599-len619|Score=495.599	Ntab.fa_ID14145_domain-structure:gRT.gRH.INT|LTR%id90.483-len746|Score=494.483	100.000	4734	0.0	8743
Ntab_RT.fa_ID1854_domain-structure:GAG.PRo.gRT.gRH.INT|LTR%id93.22-len767|Score=640.22	Ntab.fa_ID14144_domain-structure:GAG.PRo.gRT.gRH.INT|LTR%id93.126-len771|Score=640.126	100.000	12510	0.0	23099
Ntab_RT.fa_ID1856_domain-structure:gRT.gRH|Score=253.0	Ntab.fa_ID14179_domain-structure:gRT.gRH|Score=253.0	100.000	1297	0.0	2396
Ntab_RT.fa_ID1859_domain-structure:GAG.INT.gRT|Score=359.0	Ntab.fa_ID14193_domain-structure:GAG.INT.gRT|Score=359.0	100.000	4050	0.0	7480
Ntab_RT.fa_ID1860_domain-structure:gRT.gRH.INT|LTR%id89.72-len321|Score=482.72	Ntab.fa_ID14196_domain-structure:gRT.gRH.INT|Score=393.0	100.000	2001	0.0	3696
Ntab_RT.fa_ID1861_domain-structure:PRo.gRT.gRH|LTR%id88.482-len382|Score=398.48199999999997	Ntab.fa_ID14222_domain-structure:PRo.gRT.gRH|LTR%id84.514-len833|Score=394.514	100.000	5306	0.0	9799
Ntab_RT.fa_ID1863_domain-structure:gRT.gRH|Score=264.0	Ntab.fa_ID14226_domain-structure:gRT.gRH|Score=243.0	100.000	1056	0.0	1951
Ntab_RT.fa_ID1862_domain-structure:GAG.INT.gRT.gRH|LTR%id93.275-len342|Score=509.275	Ntab.fa_ID49291_domain-structure:GAG.INT.gRT.gRH|LTR%id98.567-len349|Score=1009.567	94.018	4982	0.0	7531
Ntab_RT.fa_ID1865_domain-structure:GAG.PRo.gRT.gRH.INT|Score=590.0	Ntab.fa_ID14228_domain-structure:GAG.PRo.gRT.gRH.INT|Score=590.0	100.000	3605	0.0	6658
Ntab_RT.fa_ID1866_domain-structure:GAG.PRo.gRT.gRH.aRH.INT|LTR%id94.737-len228|Score=750.737	Ntab.fa_ID14232_domain-structure:GAG.PRo.gRT.gRH.aRH.INT|Score=656.0	100.000	4389	0.0	8106
Ntab_RT.fa_ID1867_domain-structure:INT.gRT.gRH|Score=249.0	Ntab.fa_ID14252_domain-structure:INT.gRT.gRH|Score=249.0	100.000	2135	0.0	3943
Ntab_RT.fa_ID1868_domain-structure:GAG.PRo.gRT.gRH.INT|LTR%id92.56-len672|Score=656.56	Ntab.fa_ID14280_domain-structure:GAG.PRo.gRT.gRH.INT|LTR%id92.56-len672|Score=656.56	100.000	7855	0.0	14506
Ntab_RT.fa_ID1869_domain-structure:INT.gRT.gRH|LTR%id97.143-len280|Score=577.143	Ntab.fa_ID14303_domain-structure:INT.gRT.gRH|LTR%id97.153-len281|Score=577.153	100.000	3642	0.0	6722
Ntab_RT.fa_ID1870_domain-structure:GAG.PRo.gRT.gRH.aRH.INT|Score=649.0	Ntab.fa_ID14313_domain-structure:GAG.PRo.gRT.gRH.aRH.INT|Score=649.0	100.000	4315	0.0	7969
Ntab_RT.fa_ID1872_domain-structure:gRT.gRH|Score=204.0	Ntab.fa_ID14326_domain-structure:gRT.gRH|Score=204.0	100.000	926	0.0	1711
Ntab_RT.fa_ID1874_domain-structure:GAG.PRo.gRT|Score=260.0	Ntab.fa_ID14339_domain-structure:GAG.PRo.gRT|Score=260.0	100.000	2239	0.0	4135
Ntab_RT.fa_ID1877_domain-structure:GAG.PRo.gRT.gRH.INT|LTR%id95.907-len733|Score=682.907	Ntab.fa_ID14353_domain-structure:GAG.PRo.gRT.gRH.INT|LTR%id95.794-len737|Score=682.794	100.000	5990	0.0	11051
Ntab_RT.fa_ID1876_domain-structure:gRT|Score=104.0	Ntab.fa_ID14348_domain-structure:gRT|Score=104.0	100.000	311	1.13e-162	575
Ntab_RT.fa_ID1878_domain-structure:gRT.gRH.INT|Score=314.0	Ntab.fa_ID14355_domain-structure:gRT.gRH.INT|Score=314.0	100.000	1842	0.0	3402
Ntab_RT.fa_ID1879_domain-structure:GAG.INT.gRT|Score=317.0	Ntab.fa_ID14356_domain-structure:GAG.INT.gRT|Score=317.0	100.000	3786	0.0	6992
Ntab_RT.fa_ID1881_domain-structure:GAG.PRo.gRT.gRH.INT|LTR%id97.329-len337|Score=624.329	Ntab.fa_ID14381_domain-structure:GAG.PRo.gRT.gRH.INT|LTR%id97.329-len337|Score=624.329	100.000	5681	0.0	10491
Ntab_RT.fa_ID1883_domain-structure:GAG.INT.gRT.gRH|LTR%id88.517-len209|Score=510.517	Ntab.fa_ID14394_domain-structure:GAG.INT.gRT.gRH|Score=422.0	100.000	4690	0.0	8661
Ntab_RT.fa_ID1882_domain-structure:GAG.PRo.gRT.gRH|LTR%id86.15-len361|Score=477.15	Ntab.fa_ID14389_domain-structure:GAG.PRo.gRT.gRH|LTR%id81.25-len912|Score=472.25	100.000	7940	0.0	14663
Ntab_RT.fa_ID1884_domain-structure:GAG.PRo.gRT.gRH.INT|LTR%id94.105-len458|Score=622.105	Ntab.fa_ID14400_domain-structure:GAG.PRo.gRT.gRH.INT|LTR%id94.105-len458|Score=622.105	100.000	7740	0.0	14294
Ntab_RT.fa_ID1885_domain-structure:GAG.INT.gRT.gRH|LTR%id92.866-len841|Score=504.866	Ntab.fa_ID14401_domain-structure:GAG.INT.gRT.gRH|LTR%id92.874-len842|Score=504.874	100.000	6464	0.0	11937
Ntab_RT.fa_ID1886_domain-structure:gRT.gRH|LTR%id98.969-len291|Score=342.969	Ntab.fa_ID14407_domain-structure:gRT.gRH|LTR%id98.969-len291|Score=342.969	100.000	5881	0.0	10861
Ntab_RT.fa_ID1888_domain-structure:gRT.gRH|Score=155.0	Ntab.fa_ID14418_domain-structure:INT.gRT.gRH|LTR%id95.254-len295|Score=450.254	100.000	824	0.0	1522
Ntab_RT.fa_ID1889_domain-structure:GAG.INT.gRT.gRH|LTR%id94.637-len578|Score=492.637	Ntab.fa_ID14442_domain-structure:GAG.INT.gRT.gRH|LTR%id94.646-len579|Score=492.646	100.000	2671	0.0	4933
Ntab_RT.fa_ID1890_domain-structure:GAG.INT.gRT.gRH|LTR%id90.84-len393|Score=488.84000000000003	Ntab.fa_ID14458_domain-structure:GAG.INT.gRT.gRH|LTR%id90.84-len393|Score=488.84000000000003	100.000	8109	0.0	14975
Ntab_RT.fa_ID1891_domain-structure:GAG.INT.gRT.gRH|LTR%id93.566-len373|Score=423.56600000000003	Ntab.fa_ID14472_domain-structure:GAG.INT.gRT.gRH|LTR%id93.473-len383|Score=423.473	100.000	9295	0.0	17165
Ntab_RT.fa_ID1892_domain-structure:GAG.PRo.gRT.gRH.aRH.INT|LTR%id94.62-len539|Score=737.62	Ntab.fa_ID14484_domain-structure:GAG.PRo.gRT.gRH.aRH.INT|LTR%id94.689-len546|Score=737.689	100.000	10660	0.0	19679
Ntab_RT.fa_ID1893_domain-structure:PRo.gRT.gRH.aRH.INT|LTR%id93.761-len593|Score=677.761	Ntab.fa_ID14492_domain-structure:PRo.gRT.gRH.aRH.INT|LTR%id92.647-len204|Score=676.647	100.000	10677	0.0	19717
Ntab_RT.fa_ID1894_domain-structure:INT.gRT.gRH|LTR%id95.714-len210|Score=568.7139999999999	Ntab.fa_ID44946_domain-structure:GAG.INT.gRT.gRH|LTR%id95.054-len930|Score=494.054	93.469	9432	0.0	13958
Ntab_RT.fa_ID1895_domain-structure:GAG.INT.gRT|Score=219.0	Ntab.fa_ID14536_domain-structure:gRH.GAG.INT.gRT|Score=281.0	100.000	2086	0.0	3853
Ntab_RT.fa_ID1897_domain-structure:GAG.PRo.gRT.gRH.INT|LTR%id94.983-len299|Score=671.983	Ntab.fa_ID14542_domain-structure:GAG.PRo.gRT.gRH.INT|LTR%id95.13-len308|Score=672.13	100.000	8085	0.0	14931
Ntab_RT.fa_ID1898_domain-structure:GAG.PRo.gRT.gRH.INT|LTR%id91.459-len281|Score=539.4590000000001	Ntab.fa_ID14550_domain-structure:GAG.PRo.gRT.gRH.INT|LTR%id89.924-len397|Score=599.924	100.000	7941	0.0	14617
Ntab_RT.fa_ID1899_domain-structure:GAG.PRo.gRT.gRH.INT|LTR%id87.808-len771|Score=601.808	Ntab.fa_ID14558_domain-structure:GAG.PRo.gRT.gRH.INT|Score=514.0	100.000	3593	0.0	6636
Ntab_RT.fa_ID1900_domain-structure:INT.gRT.gRH|LTR%id92.965-len199|Score=454.96500000000003	Ntab.fa_ID14560_domain-structure:INT.gRT.gRH|LTR%id92.381-len210|Score=454.381	100.000	4400	0.0	8126
Ntab_RT.fa_ID1901_domain-structure:GAG.PRo.gRT.gRH.aRH.INT|LTR%id95.212-len543|Score=579.212	Ntab.fa_ID14564_domain-structure:GAG.PRo.gRT.gRH.aRH.INT|LTR%id95.212-len543|Score=579.212	100.000	10349	0.0	19112
Ntab_RT.fa_ID1902_domain-structure:GAG.PRo.gRT.gRH.INT|LTR%id95.397-len239|Score=681.397	Ntab.fa_ID14579_domain-structure:GAG.PRo.gRT.gRH.INT|LTR%id95.397-len239|Score=681.397	100.000	7924	0.0	14633
Ntab_RT.fa_ID1903_domain-structure:PRo.gRT.gRH.aRH.INT|LTR%id90.769-len130|Score=629.769	Ntab.fa_ID85486_domain-structure:PRo.gRT.gRH.aRH.INT|LTR%id91.699-len783|Score=636.699	88.190	5072	0.0	6015
Ntab_RT.fa_ID1905_domain-structure:GAG.INT.gRT|Score=203.0	Ntab.fa_ID14580_domain-structure:GAG.INT.gRT|Score=203.0	100.000	3078	0.0	5685
Ntab_RT.fa_ID1907_domain-structure:gRT.gRH|Score=247.0	Ntab.fa_ID14587_domain-structure:gRT.gRH|Score=247.0	100.000	1298	0.0	2398
Ntab_RT.fa_ID1909_domain-structure:GAG.PRo.gRT.gRH|LTR%id93.868-len212|Score=541.8679999999999	Ntab.fa_ID14618_domain-structure:GAG.PRo.gRT.gRH|LTR%id93.868-len212|Score=541.8679999999999	100.000	4502	0.0	8314
Ntab_RT.fa_ID1910_domain-structure:GAG.PRo.gRT.gRH.aRH.INT|Score=578.0	Ntab.fa_ID14632_domain-structure:GAG.PRo.gRT.gRH.aRH.INT|Score=578.0	100.000	5799	0.0	10709
Ntab_RT.fa_ID1911_domain-structure:GAG.PRo.gRT.gRH.aRH.INT|LTR%id91.336-len681|Score=659.336	Ntab.fa_ID14650_domain-structure:GAG.PRo.gRT.gRH.aRH.INT|LTR%id91.336-len681|Score=659.336	100.000	11138	0.0	20569
Ntab_RT.fa_ID1913_domain-structure:gRT.gRH.aRH.INT|Score=438.0	Ntab.fa_ID14678_domain-structure:gRT.gRH.aRH.INT|Score=438.0	100.000	2135	0.0	3943
Ntab_RT.fa_ID1914_domain-structure:GAG.PRo.gRT.gRH.aRH.INT|LTR%id92.629-len407|Score=722.629	Ntab.fa_ID14684_domain-structure:GAG.PRo.gRT.gRH.aRH.INT|LTR%id92.647-len408|Score=662.647	100.000	10263	0.0	18953
Ntab_RT.fa_ID1916_domain-structure:GAG.INT.gRT|Score=333.0	Ntab.fa_ID14683_domain-structure:GAG.INT.gRT|Score=333.0	100.000	2785	0.0	5144
Ntab_RT.fa_ID1917_domain-structure:PRo.gRT.gRH.aRH|LTR%id89.671-len639|Score=564.671	Ntab.fa_ID14688_domain-structure:PRo.gRT.gRH.aRH|LTR%id89.671-len639|Score=564.671	100.000	11478	0.0	21196
Ntab_RT.fa_ID1918_domain-structure:GAG.PRo.gRT.gRH.INT|LTR%id92.403-len645|Score=536.403	Ntab.fa_ID14716_domain-structure:GAG.PRo.gRT.gRH.INT|LTR%id91.194-len863|Score=535.194	100.000	5860	0.0	10822
Ntab_RT.fa_ID1919_domain-structure:GAG.gRT.gRH.INT|LTR%id93.715-len716|Score=569.715	Ntab.fa_ID14722_domain-structure:GAG.gRT.gRH.INT|LTR%id93.724-len717|Score=569.724	100.000	11096	0.0	20487
Ntab_RT.fa_ID1925_domain-structure:GAG.PRo.gRT.gRH.INT|LTR%id87.861-len692|Score=541.861	Ntab.fa_ID14730_domain-structure:GAG.PRo.gRT.gRH.INT|LTR%id87.353-len767|Score=541.353	100.000	8357	0.0	15433
Ntab_RT.fa_ID1926_domain-structure:GAG.gRT.gRH|Score=369.0	Ntab.fa_ID14726_domain-structure:GAG.gRT.gRH|Score=369.0	100.000	3637	0.0	6717
Ntab_RT.fa_ID1927_domain-structure:gRT|Score=45.0	Ntab.fa_ID14732_domain-structure:gRT|Score=45.0	100.000	134	1.07e-64	248
Ntab_RT.fa_ID1928_domain-structure:PRo.gRT.gRH.aRH.INT|Score=599.0	Ntab.fa_ID14733_domain-structure:PRo.gRT.gRH.aRH.INT|Score=599.0	100.000	3239	0.0	5982
Ntab_RT.fa_ID1929_domain-structure:GAG.gRT.gRH.INT|LTR%id95.803-len834|Score=578.803	Ntab.fa_ID14727_domain-structure:GAG.gRT.gRH.INT|LTR%id95.803-len834|Score=578.803	100.000	11328	0.0	20919
Ntab_RT.fa_ID1923_domain-structure:gRT.gRH|Score=259.0	Ntab.fa_ID14737_domain-structure:gRT.gRH|Score=259.0	100.000	1159	0.0	2141
Ntab_RT.fa_ID1921_domain-structure:GAG.gRT.gRH|Score=356.0	Ntab.fa_ID14734_domain-structure:GAG.gRT.gRH|Score=356.0	100.000	2778	0.0	5131
Ntab_RT.fa_ID1924_domain-structure:GAG.PRo.gRT.gRH|LTR%id89.744-len273|Score=567.744	Ntab.fa_ID14729_domain-structure:GAG.PRo.gRT.gRH|LTR%id89.006-len473|Score=567.006	100.000	4957	0.0	9154
Ntab_RT.fa_ID1930_domain-structure:GAG.PRo.gRT.gRH.aRH.INT|LTR%id87.126-len435|Score=553.126	Ntab.fa_ID14752_domain-structure:GAG.PRo.gRT.gRH.aRH.INT|LTR%id87.639-len631|Score=553.639	100.000	11091	0.0	20482
Ntab_RT.fa_ID1931_domain-structure:gRT.gRH.INT|LTR%id92.121-len330|Score=491.121	Ntab.fa_ID14794_domain-structure:gRT.gRH.INT|LTR%id92.121-len330|Score=491.121	100.000	10462	0.0	19309
Ntab_RT.fa_ID1932_domain-structure:GAG.INT.gRT.gRH|LTR%id96.447-len394|Score=422.447	Ntab.fa_ID14797_domain-structure:GAG.INT.gRT.gRH|LTR%id96.45-len507|Score=422.45	100.000	3241	0.0	5986
Ntab_RT.fa_ID1934_domain-structure:GAG.PRo.gRT.gRH.aRH.INT|LTR%id91.468-len293|Score=686.468	Ntab.fa_ID14808_domain-structure:PRo.gRT.gRH.aRH.INT|LTR%id88.533-len375|Score=607.533	100.000	11023	0.0	20356
Ntab_RT.fa_ID1935_domain-structure:GAG.INT.gRT.gRH|LTR%id92.375-len918|Score=462.375	Ntab.fa_ID14812_domain-structure:GAG.INT.gRT.gRH|LTR%id92.383-len919|Score=462.383	100.000	10117	0.0	18683
Ntab_RT.fa_ID1933_domain-structure:GAG.PRo.gRT.gRH.INT|LTR%id92.157-len459|Score=658.157	Ntab.fa_ID14811_domain-structure:GAG.PRo.gRT.gRH.INT|LTR%id86.801-len841|Score=652.801	100.000	8433	0.0	15573
Ntab_RT.fa_ID1936_domain-structure:PRo.gRT.gRH|LTR%id91.622-len561|Score=468.622	Ntab.fa_ID14846_domain-structure:PRo.gRT.gRH|LTR%id91.637-len562|Score=468.637	100.000	2843	0.0	5247
Ntab_RT.fa_ID1940_domain-structure:GAG.INT.gRT|Score=364.0	Ntab.fa_ID14852_domain-structure:GAG.INT.gRT|Score=364.0	100.000	3628	0.0	6700
Ntab_RT.fa_ID1937_domain-structure:gRT|Score=107.0	Ntab.fa_ID14853_domain-structure:gRT|Score=107.0	100.000	320	1.16e-167	592
Ntab_RT.fa_ID1941_domain-structure:GAG.PRo.gRT.gRH.INT|Score=553.0	Ntab.fa_ID14857_domain-structure:GAG.PRo.gRT.gRH.INT|Score=553.0	100.000	4828	0.0	8913
Ntab_RT.fa_ID1942_domain-structure:INT.gRT.gRH|LTR%id95.378-len238|Score=410.378	Ntab.fa_ID14865_domain-structure:INT.gRT.gRH|LTR%id95.378-len238|Score=410.378	100.000	5391	0.0	9956
Ntab_RT.fa_ID1945_domain-structure:gRT.gRH|Score=270.0	Ntab.fa_ID14885_domain-structure:gRT.gRH|Score=270.0	100.000	1170	0.0	2161
Ntab_RT.fa_ID1947_domain-structure:gRT.gRH|Score=258.0	Ntab.fa_ID14890_domain-structure:gRT.gRH|Score=258.0	100.000	1057	0.0	1953
Ntab_RT.fa_ID1949_domain-structure:GAG.PRo.gRT|Score=286.0	Ntab.fa_ID14894_domain-structure:GAG.PRo.gRT|Score=286.0	100.000	2290	0.0	4229
Ntab_RT.fa_ID1951_domain-structure:GAG.PRo.gRT|Score=314.0	Ntab.fa_ID14898_domain-structure:GAG.PRo.gRT|Score=314.0	100.000	1993	0.0	3681
Ntab_RT.fa_ID1952_domain-structure:GAG.PRo.gRT.gRH|LTR%id86.756-len521|Score=509.756	Ntab.fa_ID14911_domain-structure:GAG.PRo.gRT.gRH|LTR%id84.443-len1562|Score=507.443	100.000	9037	0.0	16685
Ntab_RT.fa_ID1953_domain-structure:gRT.gRH|Score=225.0	Ntab.fa_ID14929_domain-structure:gRT.gRH|Score=225.0	100.000	1565	0.0	2887
Ntab_RT.fa_ID1955_domain-structure:PRo.gRT.gRH.INT|LTR%id94.41-len966|Score=528.41	Ntab.fa_ID14927_domain-structure:PRo.gRT.gRH.INT|LTR%id93.241-len1154|Score=527.241	100.000	6208	0.0	11465
Ntab_RT.fa_ID1956_domain-structure:gRT.gRH|LTR%id87.915-len331|Score=366.915	Ntab.fa_ID14936_domain-structure:gRT.gRH|LTR%id84.886-len569|Score=363.88599999999997	100.000	5530	0.0	10213
Ntab_RT.fa_ID1957_domain-structure:gRT.gRH|LTR%id90.078-len383|Score=386.078	Ntab.fa_ID14944_domain-structure:gRT.gRH|LTR%id90.078-len383|Score=386.078	100.000	6860	0.0	12669
Ntab_RT.fa_ID1958_domain-structure:GAG.PRo.gRT.gRH.INT|LTR%id88.814-len295|Score=555.814	Ntab.fa_ID14948_domain-structure:GAG.PRo.gRT.gRH.INT|LTR%id84.168-len1118|Score=551.168	100.000	8226	0.0	15191
Ntab_RT.fa_ID1959_domain-structure:GAG.INT.gRT|Score=332.0	Ntab.fa_ID14953_domain-structure:GAG.INT.gRT|Score=332.0	100.000	3517	0.0	6495
Ntab_RT.fa_ID1961_domain-structure:INT.gRT.gRH|LTR%id95.276-len254|Score=431.276	Ntab.fa_ID14962_domain-structure:INT.gRT.gRH|LTR%id95.294-len255|Score=431.294	100.000	9227	0.0	17036
Ntab_RT.fa_ID1962_domain-structure:GAG.INT.gRT|LTR%id90.492-len305|Score=434.492	Ntab.fa_ID14975_domain-structure:GAG.INT.gRT|LTR%id88.028-len710|Score=432.028	100.000	5209	0.0	9620
Ntab_RT.fa_ID1963_domain-structure:GAG.PRo.gRT.gRH.INT|LTR%id92.432-len621|Score=635.432	Ntab.fa_ID14974_domain-structure:GAG.PRo.gRT.gRH.INT|LTR%id92.48-len625|Score=635.48	100.000	7898	0.0	14585
Ntab_RT.fa_ID1964_domain-structure:PRo.gRT.gRH.aRH.INT|LTR%id95.96-len396|Score=671.96	Ntab.fa_ID14982_domain-structure:PRo.gRT.gRH.aRH.INT|LTR%id95.97-len397|Score=671.97	100.000	12839	0.0	23710
Ntab_RT.fa_ID1965_domain-structure:GAG.PRo.gRT.gRH.INT|LTR%id92.3-len948|Score=687.3	Ntab.fa_ID14989_domain-structure:GAG.PRo.gRT.gRH.INT|LTR%id92.3-len948|Score=687.3	100.000	10997	0.0	20297
Ntab_RT.fa_ID1966_domain-structure:GAG.PRo.gRT|LTR%id91.69-len361|Score=449.69	Ntab.fa_ID14990_domain-structure:GAG.PRo.gRT|LTR%id90.391-len562|Score=448.391	100.000	2181	0.0	4024
Ntab_RT.fa_ID1967_domain-structure:GAG.INT.gRT|Score=277.0	Ntab.fa_ID26731_domain-structure:GAG.INT.gRT|Score=356.0	83.872	3745	0.0	3478
Ntab_RT.fa_ID1970_domain-structure:GAG.PRo.gRT.gRH|LTR%id89.841-len502|Score=473.841	Ntab.fa_ID15009_domain-structure:GAG.PRo.gRT.gRH|LTR%id89.941-len507|Score=473.94100000000003	100.000	8388	0.0	15490
Ntab_RT.fa_ID1971_domain-structure:GAG.PRo.gRT.gRH.aRH.INT|Score=594.0	Ntab.fa_ID15020_domain-structure:GAG.PRo.gRT.gRH.aRH.INT|Score=594.0	100.000	4271	0.0	7888
Ntab_RT.fa_ID1972_domain-structure:GAG.INT.gRT.gRH|LTR%id96.751-len277|Score=423.751	Ntab.fa_ID15025_domain-structure:GAG.INT.gRT.gRH|LTR%id96.774-len279|Score=423.774	100.000	3134	0.0	5784
Ntab_RT.fa_ID1974_domain-structure:GAG.gRT.gRH|LTR%id93.284-len268|Score=347.284	Ntab.fa_ID15031_domain-structure:GAG.gRT.gRH|LTR%id88.522-len575|Score=342.522	100.000	8434	0.0	15568
Ntab_RT.fa_ID1973_domain-structure:GAG.PRo.gRT.gRH.INT|LTR%id86.702-len188|Score=500.702	Ntab.fa_ID15032_domain-structure:GAG.PRo.gRT.gRH.INT|LTR%id86.702-len188|Score=500.702	100.000	8132	0.0	15014
Ntab_RT.fa_ID1975_domain-structure:GAG.PRo.gRT.gRH.INT|LTR%id90.419-len334|Score=495.419	Ntab.fa_ID15038_domain-structure:GAG.PRo.gRT.gRH.INT|LTR%id82.326-len1505|Score=487.326	100.000	7783	0.0	14373
Ntab_RT.fa_ID1977_domain-structure:GAG.PRo.gRT.gRH.INT|Score=469.0	Ntab.fa_ID15057_domain-structure:GAG.PRo.gRT.gRH.INT|Score=469.0	100.000	4583	0.0	8464
Ntab_RT.fa_ID1976_domain-structure:GAG.PRo.gRT.gRH.aRH.INT|Score=624.0	Ntab.fa_ID15059_domain-structure:GAG.PRo.gRT.gRH.aRH.INT|Score=624.0	100.000	4253	0.0	7854
Ntab_RT.fa_ID1978_domain-structure:gRT.gRH|Score=193.0	Ntab.fa_ID15060_domain-structure:gRT.gRH|Score=193.0	100.000	896	0.0	1655
Ntab_RT.fa_ID1980_domain-structure:GAG.PRo.gRT.gRH|LTR%id94.394-len553|Score=517.394	Ntab.fa_ID15074_domain-structure:GAG.PRo.gRT.gRH|LTR%id92.547-len644|Score=515.547	100.000	9814	0.0	18124
Ntab_RT.fa_ID1981_domain-structure:GAG.PRo.gRT.gRH.INT|LTR%id91.964-len672|Score=678.9639999999999	Ntab.fa_ID15079_domain-structure:GAG.PRo.gRT.gRH.INT|LTR%id87.554-len2780|Score=674.554	100.000	8550	0.0	15786
Ntab_RT.fa_ID1982_domain-structure:GAG.PRo.gRT.gRH.INT|LTR%id90.387-len697|Score=567.387	Ntab.fa_ID15109_domain-structure:GAG.PRo.gRT.gRH.INT|LTR%id90.387-len697|Score=567.387	100.000	8860	0.0	16362
Ntab_RT.fa_ID1983_domain-structure:GAG.PRo.gRT.gRH.INT|LTR%id92.825-len1101|Score=549.825	Ntab.fa_ID15123_domain-structure:GAG.PRo.gRT.gRH.INT|LTR%id91.282-len1342|Score=548.282	100.000	10621	0.0	19610
Ntab_RT.fa_ID1984_domain-structure:PRo.gRT.gRH.aRH.INT|Score=536.0	Ntab.fa_ID15125_domain-structure:PRo.gRT.gRH.aRH.INT|LTR%id90.105-len475|Score=626.105	100.000	3174	0.0	5862
Ntab_RT.fa_ID1985_domain-structure:GAG.PRo.gRT.gRH.INT|LTR%id89.96-len249|Score=678.96	Ntab.fa_ID15129_domain-structure:GAG.PRo.gRT.gRH.INT|LTR%id87.826-len345|Score=676.826	100.000	8171	0.0	15086
Ntab_RT.fa_ID1987_domain-structure:gRT.gRH|Score=265.0	Ntab.fa_ID15139_domain-structure:gRT.gRH|Score=265.0	100.000	1137	0.0	2100
Ntab_RT.fa_ID1989_domain-structure:GAG.INT.gRT|Score=377.0	Ntab.fa_ID15151_domain-structure:GAG.INT.gRT|Score=377.0	100.000	3158	0.0	5832
Ntab_RT.fa_ID1990_domain-structure:INT.gRT.gRH|Score=334.0	Ntab.fa_ID15158_domain-structure:INT.gRT.gRH|Score=334.0	100.000	2631	0.0	4859
Ntab_RT.fa_ID1991_domain-structure:gRT.gRH|Score=161.0	Ntab.fa_ID15160_domain-structure:gRT.gRH|Score=161.0	100.000	761	0.0	1406
Ntab_RT.fa_ID1993_domain-structure:PRo.gRT.gRH.INT|LTR%id87.537-len674|Score=521.537	Ntab.fa_ID15161_domain-structure:PRo.gRT.gRH.INT|LTR%id87.36-len712|Score=521.36	100.000	4801	0.0	8866
Ntab_RT.fa_ID1994_domain-structure:GAG.INT.gRT.gRH|LTR%id95.536-len224|Score=512.5360000000001	Ntab.fa_ID15169_domain-structure:GAG.INT.gRT.gRH|LTR%id95.714-len350|Score=512.7139999999999	100.000	5311	0.0	9808
Ntab_RT.fa_ID1995_domain-structure:gRT.gRH.INT|LTR%id90.0-len270|Score=495.0	Ntab.fa_ID15172_domain-structure:gRT.gRH.INT|LTR%id89.426-len331|Score=494.426	100.000	3652	0.0	6745
Ntab_RT.fa_ID1997_domain-structure:GAG.INT.gRT|Score=350.0	Ntab.fa_ID15179_domain-structure:GAG.INT.gRT|Score=350.0	100.000	3845	0.0	7101
Ntab_RT.fa_ID1998_domain-structure:GAG.PRo.gRT.gRH.aRH.INT|Score=679.0	Ntab.fa_ID15185_domain-structure:GAG.PRo.gRT.gRH.aRH.INT|Score=679.0	100.000	4326	0.0	7989
Ntab_RT.fa_ID2000_domain-structure:GAG.PRo.gRT|Score=238.0	Ntab.fa_ID15196_domain-structure:GAG.PRo.gRT|Score=238.0	100.000	2173	0.0	4013
Ntab_RT.fa_ID2001_domain-structure:GAG.INT.gRT|LTR%id98.739-len238|Score=973.739	Ntab.fa_ID15201_domain-structure:GAG.INT.gRT|LTR%id98.739-len238|Score=973.739	100.000	3516	0.0	6493
Ntab_RT.fa_ID2002_domain-structure:gRT.gRH|LTR%id89.109-len202|Score=273.109	Ntab.fa_ID15204_domain-structure:gRT.gRH|LTR%id86.788-len386|Score=270.788	100.000	7769	0.0	14347
Ntab_RT.fa_ID2003_domain-structure:GAG.PRo.gRT.gRH.INT|LTR%id91.282-len195|Score=632.282	Ntab.fa_ID15237_domain-structure:GAG.PRo.gRT.gRH.INT|LTR%id85.391-len1280|Score=626.391	100.000	6634	0.0	12251
Ntab_RT.fa_ID2004_domain-structure:GAG.PRo.gRT.gRH.INT|Score=683.0	Ntab.fa_ID15249_domain-structure:GAG.PRo.gRT.gRH.INT|Score=683.0	100.000	4238	0.0	7827
Ntab_RT.fa_ID2005_domain-structure:INT.gRT.gRH|LTR%id96.797-len281|Score=428.797	Ntab.fa_ID15248_domain-structure:INT.gRT.gRH|LTR%id96.797-len281|Score=428.797	100.000	6218	0.0	11483
Ntab_RT.fa_ID2006_domain-structure:GAG.PRo.gRT|LTR%id89.89-len544|Score=398.89	Ntab.fa_ID15257_domain-structure:GAG.PRo.gRT|LTR%id89.504-len686|Score=398.504	100.000	4172	0.0	7705
Ntab_RT.fa_ID2007_domain-structure:GAG.gRT.gRH.aRH.INT|LTR%id90.862-len580|Score=655.862	Ntab.fa_ID15261_domain-structure:GAG.gRT.gRH.aRH.INT|LTR%id90.862-len580|Score=655.862	100.000	9851	0.0	18192
Ntab_RT.fa_ID2008_domain-structure:gRT|Score=165.0	Ntab.fa_ID15270_domain-structure:gRT|Score=165.0	100.000	494	0.0	913
Ntab_RT.fa_ID2010_domain-structure:GAG.INT.gRT.gRH|LTR%id93.819-len728|Score=453.819	Ntab.fa_ID15272_domain-structure:GAG.INT.gRT.gRH|LTR%id93.827-len729|Score=453.827	100.000	9922	0.0	18323
Ntab_RT.fa_ID2011_domain-structure:GAG.PRo.gRT.gRH.INT|Score=457.0	Ntab.fa_ID15280_domain-structure:GAG.PRo.gRT.gRH.INT|Score=457.0	100.000	4660	0.0	8606
Ntab_RT.fa_ID2012_domain-structure:GAG.PRo.gRT.gRH.INT|LTR%id89.775-len489|Score=681.775	Ntab.fa_ID15298_domain-structure:GAG.PRo.gRT.gRH.INT|LTR%id87.813-len919|Score=679.813	100.000	6349	0.0	11725
Ntab_RT.fa_ID2013_domain-structure:GAG.PRo.gRT.gRH.INT|LTR%id95.814-len215|Score=1186.814	Ntab.fa_ID15306_domain-structure:GAG.PRo.gRT.gRH.INT|LTR%id95.928-len221|Score=1186.9279999999999	100.000	7074	0.0	13064
Ntab_RT.fa_ID2014_domain-structure:PRo.gRT.gRH.aRH.INT|Score=460.0	Ntab.fa_ID15310_domain-structure:PRo.gRT.gRH.aRH.INT|Score=460.0	100.000	3242	0.0	5987
Ntab_RT.fa_ID2015_domain-structure:GAG.PRo.gRT|Score=240.0	Ntab.fa_ID15328_domain-structure:GAG.PRo.gRT|Score=240.0	100.000	2061	0.0	3807
Ntab_RT.fa_ID2017_domain-structure:PRo.gRT|Score=152.0	Ntab.fa_ID15330_domain-structure:PRo.gRT|Score=152.0	100.000	948	0.0	1751
Ntab_RT.fa_ID2018_domain-structure:INT.gRT|Score=235.0	Ntab.fa_ID15331_domain-structure:INT.gRT|Score=235.0	100.000	1720	0.0	3177
Ntab_RT.fa_ID2020_domain-structure:GAG.PRo.gRT.gRH.aRH|LTR%id90.085-len585|Score=656.085	Ntab.fa_ID15352_domain-structure:GAG.PRo.gRT.gRH.aRH|LTR%id90.085-len585|Score=656.085	100.000	5435	0.0	10037
Ntab_RT.fa_ID2021_domain-structure:GAG.PRo.gRT.gRH.INT|LTR%id90.068-len584|Score=777.068	Ntab.fa_ID15357_domain-structure:GAG.PRo.gRT.gRH.INT|LTR%id89.456-len607|Score=776.456	100.000	11268	0.0	20809
Ntab_RT.fa_ID2022_domain-structure:GAG.PRo.gRT|Score=283.0	Ntab.fa_ID15355_domain-structure:GAG.PRo.gRT|Score=283.0	100.000	2326	0.0	4296
Ntab_RT.fa_ID2024_domain-structure:GAG.PRo.gRT.gRH.aRH.INT|LTR%id94.62-len316|Score=762.62	Ntab.fa_ID15368_domain-structure:GAG.PRo.gRT.gRH.aRH.INT|LTR%id93.542-len480|Score=761.542	100.000	11321	0.0	20903
Ntab_RT.fa_ID2025_domain-structure:GAG.PRo.gRT.gRH.INT|LTR%id91.975-len486|Score=503.975	Ntab.fa_ID15385_domain-structure:GAG.PRo.gRT.gRH.INT|LTR%id91.919-len495|Score=503.919	100.000	7426	0.0	13714
Ntab_RT.fa_ID2026_domain-structure:INT.gRT.gRH|LTR%id93.126-len611|Score=448.126	Ntab.fa_ID15418_domain-structure:INT.gRT.gRH|LTR%id93.137-len612|Score=448.137	100.000	8273	0.0	15278
Ntab_RT.fa_ID2027_domain-structure:GAG.INT.gRT.gRH|LTR%id95.673-len208|Score=455.673	Ntab.fa_ID15427_domain-structure:GAG.INT.gRT.gRH|LTR%id95.694-len209|Score=455.694	100.000	5277	0.0	9745
Ntab_RT.fa_ID2028_domain-structure:GAG.PRo.gRT|Score=202.0	Ntab.fa_ID15450_domain-structure:GAG.PRo.gRT|Score=202.0	100.000	1727	0.0	3190
Ntab_RT.fa_ID2030_domain-structure:gRT.gRH|Score=301.0	Ntab.fa_ID15461_domain-structure:gRT.gRH|Score=301.0	100.000	1242	0.0	2294
Ntab_RT.fa_ID2032_domain-structure:INT.gRT.gRH|Score=355.0	Ntab.fa_ID15475_domain-structure:INT.gRT.gRH|Score=355.0	100.000	2555	0.0	4719
Ntab_RT.fa_ID2033_domain-structure:PRo.gRT.gRH.INT|LTR%id96.321-len299|Score=559.321	Ntab.fa_ID15479_domain-structure:PRo.gRT.gRH.INT|LTR%id95.779-len308|Score=558.779	100.000	10398	0.0	19202
Ntab_RT.fa_ID2034_domain-structure:GAG.PRo.gRT|Score=334.0	Ntab.fa_ID15480_domain-structure:GAG.PRo.gRT|Score=334.0	100.000	2463	0.0	4549
Ntab_RT.fa_ID2036_domain-structure:PRo.gRT.gRH.aRH|LTR%id87.654-len324|Score=549.654	Ntab.fa_ID15492_domain-structure:PRo.gRT.gRH.aRH|LTR%id87.32-len347|Score=549.3199999999999	100.000	7741	0.0	14296
Ntab_RT.fa_ID2037_domain-structure:GAG.gRT|Score=212.0	Ntab.fa_ID15507_domain-structure:GAG.gRT|LTR%id78.679-len333|Score=290.679	100.000	1412	0.0	2608
Ntab_RT.fa_ID2038_domain-structure:gRT.gRH|LTR%id97.01-len301|Score=318.01	Ntab.fa_ID15529_domain-structure:gRT.gRH|LTR%id97.01-len301|Score=318.01	100.000	4911	0.0	9070
Ntab_RT.fa_ID2039_domain-structure:GAG.PRo.gRT.gRH.aRH.INT|LTR%id95.324-len556|Score=740.324	Ntab.fa_ID15536_domain-structure:PRo.gRT.gRH.aRH.INT|LTR%id94.746-len590|Score=650.746	100.000	7698	0.0	14216
Ntab_RT.fa_ID2041_domain-structure:GAG.INT.gRT|Score=256.0	Ntab.fa_ID15535_domain-structure:GAG.INT.gRT|Score=256.0	100.000	3031	0.0	5598
Ntab_RT.fa_ID2042_domain-structure:GAG.PRo.gRT.gRH.INT|LTR%id95.812-len382|Score=605.812	Ntab.fa_ID15537_domain-structure:GAG.PRo.gRT.gRH.INT|LTR%id91.621-len728|Score=601.621	100.000	9388	0.0	17337
Ntab_RT.fa_ID2043_domain-structure:gRT.gRH|Score=233.0	Ntab.fa_ID15587_domain-structure:gRT.gRH|Score=233.0	100.000	963	0.0	1779
Ntab_RT.fa_ID2045_domain-structure:gRT.gRH|Score=161.0	Ntab.fa_ID15629_domain-structure:gRT.gRH|Score=161.0	100.000	847	0.0	1565
Ntab_RT.fa_ID2047_domain-structure:GAG.INT.gRT.gRH|LTR%id94.805-len924|Score=487.805	Ntab.fa_ID15645_domain-structure:GAG.INT.gRT.gRH|LTR%id94.805-len924|Score=487.805	100.000	10119	0.0	18687
Ntab_RT.fa_ID2048_domain-structure:GAG.INT.gRT.gRH|LTR%id94.886-len352|Score=480.88599999999997	Ntab.fa_ID15646_domain-structure:GAG.INT.gRT.gRH|LTR%id94.901-len353|Score=480.901	100.000	10024	0.0	18500
Ntab_RT.fa_ID2049_domain-structure:gRT.gRH|Score=284.0	Ntab.fa_ID15648_domain-structure:gRT.gRH|Score=284.0	100.000	1281	0.0	2366
Ntab_RT.fa_ID2053_domain-structure:gRT.gRH|Score=271.0	Ntab.fa_ID15654_domain-structure:gRT.gRH|Score=271.0	100.000	990	0.0	1829
Ntab_RT.fa_ID2054_domain-structure:GAG.INT.gRT.gRH|LTR%id95.048-len525|Score=492.048	Ntab.fa_ID15652_domain-structure:GAG.INT.gRT.gRH|LTR%id91.826-len734|Score=488.826	100.000	5798	0.0	10707
Ntab_RT.fa_ID2051_domain-structure:PRo.gRT.gRH.aRH.INT|LTR%id91.288-len528|Score=623.288	Ntab.fa_ID15650_domain-structure:PRo.gRT.gRH.aRH.INT|LTR%id89.91-len664|Score=621.91	100.000	10463	0.0	19322
Ntab_RT.fa_ID2052_domain-structure:GAG.PRo.gRT.gRH.aRH.INT|Score=669.0	Ntab.fa_ID15651_domain-structure:GAG.PRo.gRT.gRH.aRH.INT|Score=669.0	100.000	4275	0.0	7895
Ntab_RT.fa_ID2055_domain-structure:INT.gRT.gRH|LTR%id89.109-len202|Score=418.109	Ntab.fa_ID15687_domain-structure:INT.gRT.gRH|LTR%id83.898-len354|Score=412.898	100.000	4400	0.0	8126
Ntab_RT.fa_ID2056_domain-structure:GAG.PRo.gRT.gRH.INT|Score=458.0	Ntab.fa_ID15709_domain-structure:GAG.PRo.gRT.gRH.INT|LTR%id86.146-len397|Score=544.146	100.000	4483	0.0	8275
Ntab_RT.fa_ID2057_domain-structure:GAG.PRo.gRT.gRH.INT|LTR%id89.053-len338|Score=680.053	Ntab.fa_ID15706_domain-structure:GAG.PRo.gRT.gRH.INT|LTR%id89.053-len338|Score=680.053	100.000	7911	0.0	14609
Ntab_RT.fa_ID2059_domain-structure:GAG.PRo.gRT|Score=274.0	Ntab.fa_ID15736_domain-structure:GAG.PRo.gRT|Score=274.0	100.000	2243	0.0	4143
Ntab_RT.fa_ID2060_domain-structure:GAG.INT.gRT.gRH|LTR%id89.147-len258|Score=397.147	Ntab.fa_ID15754_domain-structure:GAG.INT.gRT.gRH|LTR%id82.707-len532|Score=390.707	100.000	5677	0.0	10484
Ntab_RT.fa_ID2061_domain-structure:GAG.PRo.gRT|LTR%id87.634-len372|Score=357.634	Ntab.fa_ID15762_domain-structure:GAG.PRo.gRT|LTR%id85.526-len608|Score=355.526	100.000	7861	0.0	14517
Ntab_RT.fa_ID2063_domain-structure:gRT.gRH.INT|Score=264.0	Ntab.fa_ID15791_domain-structure:gRT.gRH.INT|Score=264.0	100.000	1777	0.0	3282
Ntab_RT.fa_ID2064_domain-structure:GAG.INT.gRT.gRH|LTR%id94.7-len283|Score=483.7	Ntab.fa_ID15787_domain-structure:GAG.INT.gRT.gRH|LTR%id94.792-len288|Score=483.79200000000003	100.000	6110	0.0	11284
Ntab_RT.fa_ID2065_domain-structure:GAG.PRo.gRT.gRH.INT|LTR%id91.821-len379|Score=555.821	Ntab.fa_ID15799_domain-structure:GAG.PRo.gRT.gRH.INT|LTR%id87.543-len1469|Score=551.543	100.000	8393	0.0	15500
Ntab_RT.fa_ID2066_domain-structure:GAG.PRo.gRT.gRH.aRH.INT|Score=662.0	Ntab.fa_ID15861_domain-structure:GAG.PRo.gRT.gRH.aRH.INT|Score=662.0	100.000	4270	0.0	7886
Ntab_RT.fa_ID2067_domain-structure:PRo.gRT.gRH.aRH.INT|Score=589.0	Ntab.fa_ID15865_domain-structure:PRo.gRT.gRH.aRH.INT|Score=589.0	100.000	4508	0.0	8325
Ntab_RT.fa_ID2070_domain-structure:GAG.PRo.gRT.gRH.aRH.INT|LTR%id92.416-len356|Score=781.4159999999999	Ntab.fa_ID15867_domain-structure:GAG.PRo.gRT.gRH.aRH.INT|LTR%id92.416-len356|Score=781.4159999999999	100.000	11105	0.0	20508
Ntab_RT.fa_ID2069_domain-structure:gRT.gRH|Score=195.0	Ntab.fa_ID15869_domain-structure:gRT.gRH|Score=195.0	100.000	859	0.0	1587
Ntab_RT.fa_ID2071_domain-structure:PRo.gRT.gRH.INT|LTR%id90.549-len455|Score=541.549	Ntab.fa_ID15879_domain-structure:PRo.gRT.gRH.INT|LTR%id90.549-len455|Score=541.549	100.000	8505	0.0	15706
Ntab_RT.fa_ID2072_domain-structure:gRT.gRH|Score=239.0	Ntab.fa_ID15882_domain-structure:gRT.gRH|Score=239.0	100.000	999	0.0	1845
Ntab_RT.fa_ID2073_domain-structure:gRT.gRH|Score=240.0	Ntab.fa_ID15883_domain-structure:gRT.gRH|Score=240.0	100.000	1040	0.0	1921
Ntab_RT.fa_ID2076_domain-structure:gRT.gRH.aRH.INT|Score=364.0	Ntab.fa_ID15902_domain-structure:gRT.gRH.aRH.INT|Score=364.0	100.000	2180	0.0	4026
Ntab_RT.fa_ID2077_domain-structure:GAG.PRo.gRT.gRH.INT|LTR%id91.396-len523|Score=682.396	Ntab.fa_ID15906_domain-structure:GAG.PRo.gRT.gRH.INT|LTR%id91.636-len538|Score=682.636	100.000	7500	0.0	13847
Ntab_RT.fa_ID2078_domain-structure:GAG.PRo.gRT.gRH|LTR%id88.33-len437|Score=504.33	Ntab.fa_ID15908_domain-structure:GAG.PRo.gRT.gRH|LTR%id87.5-len496|Score=503.5	100.000	4981	0.0	9199
Ntab_RT.fa_ID2080_domain-structure:GAG.INT.gRT|Score=336.0	Ntab.fa_ID15916_domain-structure:GAG.INT.gRT|Score=336.0	100.000	3868	0.0	7143
Ntab_RT.fa_ID2081_domain-structure:GAG.INT.gRT.gRH|LTR%id93.617-len235|Score=434.617	Ntab.fa_ID15939_domain-structure:GAG.INT.gRT.gRH|LTR%id93.617-len235|Score=434.617	100.000	5089	0.0	9398
Ntab_RT.fa_ID2082_domain-structure:PRo.gRT.gRH|LTR%id86.612-len366|Score=428.61199999999997	Ntab.fa_ID15949_domain-structure:PRo.gRT.gRH|LTR%id86.126-len382|Score=428.126	100.000	4546	0.0	8395
Ntab_RT.fa_ID2083_domain-structure:GAG.INT.gRT.gRH|LTR%id94.584-len517|Score=489.584	Ntab.fa_ID15969_domain-structure:GAG.INT.gRT.gRH|LTR%id94.707-len529|Score=489.707	100.000	9127	0.0	16855
Ntab_RT.fa_ID2085_domain-structure:gRT.gRH.aRH.INT|Score=448.0	Ntab.fa_ID16005_domain-structure:gRT.gRH.aRH.INT|Score=448.0	100.000	2344	0.0	4329
Ntab_RT.fa_ID2084_domain-structure:GAG.PRo.gRT.gRH.INT|Score=676.0	Ntab.fa_ID16001_domain-structure:GAG.PRo.gRT.gRH.INT|Score=676.0	100.000	4388	0.0	8104
Ntab_RT.fa_ID2086_domain-structure:PRo.gRT.INT|Score=265.0	Ntab.fa_ID16022_domain-structure:PRo.gRT.INT|Score=265.0	100.000	1854	0.0	3424
Ntab_RT.fa_ID2088_domain-structure:gRT.gRH.INT|Score=315.0	Ntab.fa_ID16035_domain-structure:gRT.gRH.INT|Score=315.0	100.000	1764	0.0	3258
Ntab_RT.fa_ID2090_domain-structure:GAG.PRo.gRT|Score=233.0	Ntab.fa_ID16065_domain-structure:GAG.PRo.gRT|Score=233.0	100.000	1836	0.0	3391
Ntab_RT.fa_ID2091_domain-structure:GAG.PRo.gRT|Score=300.0	Ntab.fa_ID16071_domain-structure:GAG.PRo.gRT|Score=300.0	100.000	3132	0.0	5784
Ntab_RT.fa_ID2094_domain-structure:PRo.gRT|Score=207.0	Ntab.fa_ID16075_domain-structure:PRo.gRT|Score=207.0	100.000	1018	0.0	1881
Ntab_RT.fa_ID2096_domain-structure:GAG.PRo.gRT|Score=264.0	Ntab.fa_ID16116_domain-structure:GAG.PRo.gRT|Score=264.0	100.000	3547	0.0	6551
Ntab_RT.fa_ID2097_domain-structure:GAG.PRo.gRT.gRH.INT|LTR%id90.956-len973|Score=672.956	Ntab.fa_ID16120_domain-structure:GAG.PRo.gRT.gRH.INT|LTR%id89.507-len1420|Score=671.5070000000001	100.000	9049	0.0	16707
Ntab_RT.fa_ID2098_domain-structure:GAG.PRo.gRT.gRH.INT|LTR%id96.496-len371|Score=628.496	Ntab.fa_ID16128_domain-structure:GAG.PRo.gRT.gRH.INT|LTR%id96.524-len374|Score=560.524	100.000	5720	0.0	10563
Ntab_RT.fa_ID2099_domain-structure:gRT|Score=27.0	Ntab.fa_ID16142_domain-structure:gRT|Score=27.0	100.000	80	5.66e-35	148
Ntab_RT.fa_ID2101_domain-structure:gRT|Score=66.0	Ntab.fa_ID16143_domain-structure:gRT|Score=66.0	100.000	197	1.61e-99	364
Ntab_RT.fa_ID2103_domain-structure:GAG.PRo.gRT|Score=311.0	Ntab.fa_ID16153_domain-structure:GAG.PRo.gRT|Score=311.0	100.000	2005	0.0	3703
Ntab_RT.fa_ID2104_domain-structure:GAG.PRo.gRT.gRH.INT|LTR%id88.919-len370|Score=514.919	Ntab.fa_ID16185_domain-structure:GAG.gRT.gRH.INT|LTR%id87.942-len622|Score=442.942	100.000	7744	0.0	14301
Ntab_RT.fa_ID2105_domain-structure:GAG.gRT.gRH|Score=170.0	Ntab.fa_ID16187_domain-structure:GAG.gRT.gRH|LTR%id79.855-len551|Score=353.855	100.000	2502	0.0	4621
Ntab_RT.fa_ID2106_domain-structure:GAG.INT.gRT.gRH|LTR%id92.619-len420|Score=524.619	Ntab.fa_ID16189_domain-structure:GAG.INT.gRT.gRH|LTR%id92.637-len421|Score=524.637	100.000	6595	0.0	12179
Ntab_RT.fa_ID2107_domain-structure:GAG.PRo.gRT.gRH.INT|LTR%id90.21-len429|Score=597.21	Ntab.fa_ID16194_domain-structure:GAG.PRo.gRT.gRH.INT|Score=507.0	100.000	3513	0.0	6488
Ntab_RT.fa_ID2108_domain-structure:GAG.INT.gRT.gRH|LTR%id97.368-len228|Score=490.368	Ntab.fa_ID16209_domain-structure:GAG.INT.gRT.gRH|LTR%id97.368-len228|Score=490.368	100.000	5420	0.0	10009
Ntab_RT.fa_ID2109_domain-structure:GAG.PRo.gRT.gRH.INT|LTR%id88.688-len221|Score=677.688	Ntab.fa_ID16232_domain-structure:GAG.PRo.gRT.gRH.INT|LTR%id85.139-len794|Score=674.139	100.000	5969	0.0	11023
Ntab_RT.fa_ID2110_domain-structure:GAG.INT.gRT.gRH|LTR%id94.098-len305|Score=481.098	Ntab.fa_ID16235_domain-structure:GAG.INT.gRT.gRH|LTR%id94.098-len305|Score=481.098	100.000	5067	0.0	9358
Ntab_RT.fa_ID2111_domain-structure:GAG.PRo.gRT.gRH.aRH.INT|LTR%id93.624-len298|Score=737.624	Ntab.fa_ID16248_domain-structure:GAG.PRo.gRT.gRH.aRH.INT|LTR%id89.65-len686|Score=733.65	100.000	11109	0.0	20515
Ntab_RT.fa_ID2112_domain-structure:GAG.gRT.gRH.aRH.INT|LTR%id91.153-len633|Score=564.153	Ntab.fa_ID16241_domain-structure:GAG.gRT.gRH.aRH.INT|LTR%id91.153-len633|Score=589.153	100.000	7063	0.0	13044
Ntab_RT.fa_ID2113_domain-structure:PRo.gRT.gRH.INT|LTR%id95.95-len642|Score=604.95	Ntab.fa_ID16243_domain-structure:PRo.gRT.gRH.INT|LTR%id95.814-len645|Score=604.814	100.000	11501	0.0	21239
Ntab_RT.fa_ID2114_domain-structure:GAG.INT.gRT.gRH|LTR%id91.15-len226|Score=545.15	Ntab.fa_ID16256_domain-structure:GAG.INT.gRT.gRH|LTR%id90.598-len234|Score=544.598	100.000	5540	0.0	10231
Ntab_RT.fa_ID2115_domain-structure:PRo.gRT.gRH.INT|Score=416.0	Ntab.fa_ID16255_domain-structure:gRT.gRH.INT|Score=376.0	100.000	1945	0.0	3592
Ntab_RT.fa_ID2116_domain-structure:GAG.INT.gRT.gRH|LTR%id93.41-len349|Score=379.40999999999997	Ntab.fa_ID16259_domain-structure:GAG.INT.gRT.gRH|LTR%id93.201-len353|Score=379.201	100.000	2778	0.0	5127
Ntab_RT.fa_ID2118_domain-structure:GAG.PRo.gRT.gRH|LTR%id87.426-len509|Score=398.426	Ntab.fa_ID16277_domain-structure:GAG.PRo.gRT.gRH|LTR%id82.964-len722|Score=393.964	100.000	11006	0.0	20325
Ntab_RT.fa_ID2117_domain-structure:GAG.PRo.gRT.gRH.INT|LTR%id92.635-len706|Score=572.635	Ntab.fa_ID16271_domain-structure:GAG.PRo.gRT.gRH.INT|LTR%id91.135-len846|Score=571.135	100.000	8610	0.0	15900
Ntab_RT.fa_ID2120_domain-structure:INT.gRT|Score=146.0	Ntab.fa_ID16289_domain-structure:INT.gRT|Score=146.0	100.000	1452	0.0	2682
Ntab_RT.fa_ID2121_domain-structure:GAG.PRo.gRT.gRH.aRH.INT|LTR%id94.805-len231|Score=749.8050000000001	Ntab.fa_ID16296_domain-structure:GAG.PRo.gRT.gRH.aRH.INT|LTR%id94.805-len231|Score=749.8050000000001	100.000	11526	0.0	21285
Ntab_RT.fa_ID2122_domain-structure:GAG.PRo.gRT.gRH.aRH.INT|LTR%id89.302-len430|Score=548.302	Ntab.fa_ID16297_domain-structure:GAG.gRT.gRH.aRH.INT|LTR%id89.22-len436|Score=521.22	100.000	10050	0.0	18559
Ntab_RT.fa_ID2123_domain-structure:GAG.PRo.gRT.gRH.INT|LTR%id87.681-len138|Score=679.681	Ntab.fa_ID16310_domain-structure:GAG.PRo.gRT.gRH.INT|LTR%id93.402-len2137|Score=685.402	100.000	7949	0.0	14672
Ntab_RT.fa_ID2124_domain-structure:GAG.PRo.gRT.gRH.aRH|LTR%id91.324-len438|Score=635.324	Ntab.fa_ID16321_domain-structure:GAG.PRo.gRT.gRH.aRH|LTR%id87.391-len690|Score=631.391	100.000	10212	0.0	18859
Ntab_RT.fa_ID2126_domain-structure:GAG.PRo.gRT.gRH.INT|LTR%id88.522-len575|Score=676.522	Ntab.fa_ID16324_domain-structure:GAG.PRo.gRT.gRH.INT|LTR%id86.281-len933|Score=674.281	100.000	8483	0.0	15666
Ntab_RT.fa_ID2125_domain-structure:GAG.PRo.gRT.gRH.INT|LTR%id89.386-len603|Score=609.386	Ntab.fa_ID85027_domain-structure:PRo.gRT.gRH.INT|LTR%id93.574-len249|Score=443.574	96.808	5294	0.0	8835
Ntab_RT.fa_ID2127_domain-structure:gRT.gRH.aRH.INT|Score=350.0	Ntab.fa_ID16339_domain-structure:gRT.gRH.aRH.INT|Score=350.0	100.000	2011	0.0	3714
Ntab_RT.fa_ID2129_domain-structure:GAG.INT.gRT.gRH|LTR%id94.192-len396|Score=501.192	Ntab.fa_ID16346_domain-structure:GAG.INT.gRT.gRH|LTR%id94.192-len396|Score=501.192	100.000	4914	0.0	9075
Ntab_RT.fa_ID2130_domain-structure:GAG.PRo.gRT.gRH.INT|LTR%id90.533-len507|Score=621.533	Ntab.fa_ID16349_domain-structure:GAG.PRo.gRT.gRH.INT|LTR%id89.306-len720|Score=620.306	100.000	8565	0.0	15817
Ntab_RT.fa_ID2131_domain-structure:GAG.PRo.gRT.gRH.INT|LTR%id95.489-len266|Score=623.489	Ntab.fa_ID16372_domain-structure:GAG.PRo.gRT.gRH.INT|LTR%id95.572-len271|Score=623.572	100.000	12841	0.0	23713
Ntab_RT.fa_ID2132_domain-structure:gRT.gRH.aRH.INT|LTR%id90.187-len428|Score=529.187	Ntab.fa_ID16381_domain-structure:gRT.gRH.aRH.INT|LTR%id89.931-len437|Score=528.931	100.000	12989	0.0	23987
Ntab_RT.fa_ID2133_domain-structure:GAG.INT.gRT.gRH|LTR%id88.329-len694|Score=449.329	Ntab.fa_ID16387_domain-structure:GAG.INT.gRT.gRH|LTR%id87.232-len885|Score=448.23199999999997	100.000	9938	0.0	18353
Ntab_RT.fa_ID2134_domain-structure:GAG.PRo.gRT.gRH.INT|LTR%id91.599-len738|Score=637.599	Ntab.fa_ID16423_domain-structure:GAG.PRo.gRT.gRH.INT|LTR%id89.552-len871|Score=635.552	100.000	8738	0.0	16137
Ntab_RT.fa_ID2136_domain-structure:GAG.INT.gRT|Score=376.0	Ntab.fa_ID16427_domain-structure:GAG.INT.gRT|Score=376.0	100.000	2897	0.0	5350
Ntab_RT.fa_ID2137_domain-structure:PRo.gRT.gRH.aRH.INT|LTR%id91.954-len348|Score=583.954	Ntab.fa_ID16464_domain-structure:PRo.gRT.gRH.aRH.INT|Score=492.0	100.000	3211	0.0	5930
Ntab_RT.fa_ID2138_domain-structure:GAG.PRo.gRT.gRH.INT|LTR%id93.255-len341|Score=676.255	Ntab.fa_ID16465_domain-structure:GAG.PRo.gRT.gRH.INT|LTR%id91.876-len517|Score=674.876	100.000	8436	0.0	15579
Ntab_RT.fa_ID2139_domain-structure:GAG.INT.gRT.gRH|LTR%id97.26-len292|Score=453.26	Ntab.fa_ID16468_domain-structure:GAG.INT.gRT.gRH|LTR%id97.288-len295|Score=453.288	100.000	4957	0.0	9154
Ntab_RT.fa_ID2140_domain-structure:GAG.PRo.gRT.gRH.INT|LTR%id92.89-len858|Score=635.89	Ntab.fa_ID16475_domain-structure:GAG.PRo.gRT.gRH.INT|LTR%id92.915-len861|Score=635.915	100.000	8941	0.0	16512
Ntab_RT.fa_ID2141_domain-structure:GAG.PRo.gRT.gRH|LTR%id90.659-len364|Score=567.659	Ntab.fa_ID16485_domain-structure:GAG.PRo.gRT.gRH|LTR%id88.0-len700|Score=565.0	100.000	8163	0.0	15071
Ntab_RT.fa_ID2143_domain-structure:GAG.PRo.gRT.gRH.aRH.INT|LTR%id89.275-len345|Score=646.275	Ntab.fa_ID16492_domain-structure:GAG.PRo.gRT.gRH.aRH.INT|LTR%id88.75-len640|Score=645.75	100.000	11073	0.0	20449
Ntab_RT.fa_ID2142_domain-structure:GAG.PRo.gRT.gRH.INT|LTR%id93.258-len445|Score=613.258	Ntab.fa_ID16491_domain-structure:GAG.PRo.gRT.gRH.INT|LTR%id87.662-len616|Score=607.662	100.000	8181	0.0	15108
Ntab_RT.fa_ID2144_domain-structure:PRo.gRT.gRH.aRH.INT|Score=605.0	Ntab.fa_ID16499_domain-structure:PRo.gRT.gRH.aRH.INT|Score=605.0	100.000	4059	0.0	7496
Ntab_RT.fa_ID2145_domain-structure:PRo.gRT.gRH.INT|Score=586.0	Ntab.fa_ID16513_domain-structure:PRo.gRT.gRH.INT|Score=586.0	100.000	4055	0.0	7489
Ntab_RT.fa_ID2146_domain-structure:PRo.gRT.gRH.INT|LTR%id96.678-len301|Score=550.678	Ntab.fa_ID16521_domain-structure:PRo.gRT.gRH.INT|LTR%id95.82-len311|Score=549.8199999999999	100.000	10515	0.0	19414
Ntab_RT.fa_ID2147_domain-structure:GAG.PRo.gRT.gRH.INT|LTR%id92.081-len745|Score=655.081	Ntab.fa_ID16522_domain-structure:GAG.PRo.gRT.gRH.INT|LTR%id91.754-len764|Score=654.754	100.000	8356	0.0	15431
Ntab_RT.fa_ID2148_domain-structure:GAG.PRo.gRT.gRH.INT|LTR%id93.113-len697|Score=629.113	Ntab.fa_ID16527_domain-structure:GAG.PRo.gRT.gRH.INT|LTR%id92.317-len794|Score=628.317	100.000	8262	0.0	15258
Ntab_RT.fa_ID2149_domain-structure:GAG.PRo.gRT.gRH.INT|LTR%id88.608-len395|Score=646.608	Ntab.fa_ID16532_domain-structure:GAG.PRo.gRT.gRH.INT|LTR%id86.232-len966|Score=644.232	100.000	8578	0.0	15841
Ntab_RT.fa_ID2151_domain-structure:GAG.PRo.gRT.gRH|LTR%id88.84-len681|Score=534.84	Ntab.fa_ID16531_domain-structure:GAG.PRo.gRT.gRH|LTR%id87.661-len1475|Score=533.6610000000001	100.000	5536	0.0	10224
Ntab_RT.fa_ID2152_domain-structure:gRT.gRH.INT|LTR%id91.549-len426|Score=487.549	Ntab.fa_ID16541_domain-structure:gRT.gRH.INT|LTR%id90.566-len106|Score=486.56600000000003	100.000	4944	0.0	9130
Ntab_RT.fa_ID2153_domain-structure:GAG.PRo.gRT.gRH|Score=427.0	Ntab.fa_ID16534_domain-structure:GAG.PRo.gRT.gRH|Score=427.0	100.000	2612	0.0	4824
Ntab_RT.fa_ID2150_domain-structure:GAG.PRo.gRT.gRH.aRH.INT|LTR%id90.514-len253|Score=769.514	Ntab.fa_ID16535_domain-structure:GAG.PRo.gRT.gRH.aRH.INT|Score=679.0	100.000	4356	0.0	8045
Ntab_RT.fa_ID2154_domain-structure:GAG.PRo.gRT.gRH.aRH.INT|Score=647.0	Ntab.fa_ID16555_domain-structure:GAG.PRo.gRT.gRH.aRH.INT|Score=647.0	100.000	5802	0.0	10715
Ntab_RT.fa_ID2155_domain-structure:PRo.gRT|Score=228.0	Ntab.fa_ID16558_domain-structure:PRo.gRT|Score=228.0	100.000	1086	0.0	2006
Ntab_RT.fa_ID2157_domain-structure:gRT.gRH|Score=226.0	Ntab.fa_ID16569_domain-structure:gRT.gRH|Score=226.0	100.000	1094	0.0	2021
Ntab_RT.fa_ID2158_domain-structure:GAG.PRo.gRT.gRH.INT|LTR%id94.173-len1064|Score=601.173	Ntab.fa_ID16570_domain-structure:GAG.PRo.gRT.gRH.INT|LTR%id94.173-len1064|Score=575.173	100.000	8093	0.0	14946
Ntab_RT.fa_ID2159_domain-structure:GAG.PRo.gRT.gRH.INT|LTR%id90.885-len384|Score=469.885	Ntab.fa_ID16574_domain-structure:GAG.PRo.gRT.gRH.INT|LTR%id85.695-len727|Score=464.695	100.000	7735	0.0	14284
Ntab_RT.fa_ID2161_domain-structure:PRo.gRT|Score=173.0	Ntab.fa_ID16585_domain-structure:PRo.gRT|Score=173.0	100.000	1055	0.0	1949
Ntab_RT.fa_ID2163_domain-structure:GAG.PRo.gRT.gRH.INT|LTR%id90.584-len616|Score=647.5840000000001	Ntab.fa_ID16609_domain-structure:GAG.PRo.gRT.gRH.INT|LTR%id90.19-len632|Score=647.19	100.000	7360	0.0	13592
Ntab_RT.fa_ID2164_domain-structure:GAG.PRo.gRT.gRH.aRH.INT|Score=528.0	Ntab.fa_ID16611_domain-structure:GAG.PRo.gRT.gRH.aRH.INT|Score=528.0	100.000	4164	0.0	7690
Ntab_RT.fa_ID2162_domain-structure:PRo.gRT.gRH.INT|Score=460.0	Ntab.fa_ID16612_domain-structure:PRo.gRT.gRH.INT|Score=460.0	100.000	2902	0.0	5360
Ntab_RT.fa_ID2165_domain-structure:PRo.gRT.gRH.INT|LTR%id92.259-len478|Score=524.259	Ntab.fa_ID16634_domain-structure:PRo.gRT.gRH.INT|LTR%id91.24-len742|Score=523.24	100.000	9637	0.0	17797
Ntab_RT.fa_ID2166_domain-structure:PRo.gRT.gRH.INT|Score=393.0	Ntab.fa_ID16635_domain-structure:PRo.gRT.gRH.INT|Score=393.0	100.000	2535	0.0	4682
Ntab_RT.fa_ID2167_domain-structure:GAG.PRo.gRT.gRH.INT|LTR%id90.415-len386|Score=655.415	Ntab.fa_ID16651_domain-structure:GAG.PRo.gRT.gRH.INT|LTR%id90.415-len386|Score=655.415	100.000	12695	0.0	23444
Ntab_RT.fa_ID2168_domain-structure:gRT.gRH.INT|LTR%id91.385-len325|Score=457.385	Ntab.fa_ID16685_domain-structure:gRT.gRH.INT|LTR%id86.266-len699|Score=452.266	100.000	5382	0.0	9939
Ntab_RT.fa_ID2169_domain-structure:GAG.PRo.gRT.gRH.INT|LTR%id92.035-len678|Score=660.035	Ntab.fa_ID16698_domain-structure:GAG.PRo.gRT.gRH.INT|LTR%id91.651-len527|Score=659.651	100.000	8920	0.0	16473
Ntab_RT.fa_ID2170_domain-structure:PRo.gRT.gRH.INT|LTR%id90.831-len349|Score=603.831	Ntab.fa_ID16702_domain-structure:PRo.gRT.gRH.INT|LTR%id91.053-len380|Score=604.053	100.000	12914	0.0	23845
Ntab_RT.fa_ID2172_domain-structure:GAG.PRo.gRT.gRH.INT|Score=637.0	Ntab.fa_ID16704_domain-structure:GAG.PRo.gRT.gRH.INT|Score=595.0	100.000	5729	0.0	10580
Ntab_RT.fa_ID2171_domain-structure:GAG.PRo.gRT.gRH.INT|LTR%id94.558-len294|Score=650.558	Ntab.fa_ID16707_domain-structure:GAG.PRo.gRT.gRH|LTR%id94.558-len294|Score=541.558	100.000	5053	0.0	9332
Ntab_RT.fa_ID2173_domain-structure:GAG.PRo.gRT.gRH.INT|LTR%id91.881-len505|Score=550.881	Ntab.fa_ID16709_domain-structure:GAG.PRo.gRT.gRH.INT|LTR%id88.819-len796|Score=547.819	100.000	8438	0.0	15579
Ntab_RT.fa_ID2174_domain-structure:gRT.gRH.aRH.INT|Score=387.0	Ntab.fa_ID16713_domain-structure:gRT.gRH.aRH.INT|Score=387.0	100.000	2216	0.0	4093
Ntab_RT.fa_ID2176_domain-structure:GAG.INT.gRT.gRH|LTR%id92.029-len276|Score=440.029	Ntab.fa_ID16717_domain-structure:GAG.INT.gRT.gRH|LTR%id92.086-len278|Score=440.086	100.000	5167	0.0	9542
Ntab_RT.fa_ID2177_domain-structure:GAG.PRo.gRT.gRH.aRH.INT|Score=608.0	Ntab.fa_ID16721_domain-structure:GAG.PRo.gRT.gRH.aRH.INT|Score=608.0	100.000	5694	0.0	10515
Ntab_RT.fa_ID2178_domain-structure:PRo.gRT.gRH.INT|LTR%id94.225-len329|Score=581.225	Ntab.fa_ID16723_domain-structure:PRo.gRT.gRH.INT|LTR%id90.63-len619|Score=577.63	100.000	13777	0.0	25442
Ntab_RT.fa_ID2179_domain-structure:GAG.PRo.gRT.gRH.INT|LTR%id87.104-len442|Score=603.104	Ntab.fa_ID16753_domain-structure:GAG.PRo.gRT.gRH.INT|LTR%id87.133-len443|Score=603.133	100.000	7406	0.0	13673
Ntab_RT.fa_ID2180_domain-structure:GAG.PRo.gRT.gRH.INT|LTR%id93.847-len1284|Score=517.847	Ntab.fa_ID16763_domain-structure:GAG.PRo.gRT.gRH.INT|LTR%id93.852-len1285|Score=517.852	100.000	11437	0.0	21117
Ntab_RT.fa_ID2182_domain-structure:gRT.gRH|Score=289.0	Ntab.fa_ID16764_domain-structure:gRT.gRH|Score=289.0	100.000	1198	0.0	2209
Ntab_RT.fa_ID2185_domain-structure:GAG.PRo.gRT.gRH.aRH.INT|LTR%id94.5-len200|Score=625.5	Ntab.fa_ID16776_domain-structure:GAG.PRo.gRT.gRH.aRH.INT|Score=531.0	100.000	4333	0.0	8002
Ntab_RT.fa_ID2184_domain-structure:GAG.PRo.gRT.gRH.aRH.INT|LTR%id92.193-len538|Score=698.193	Ntab.fa_ID16771_domain-structure:GAG.PRo.gRT.gRH.aRH.INT|LTR%id91.528-len602|Score=697.528	100.000	11050	0.0	20406
Ntab_RT.fa_ID2186_domain-structure:GAG.INT.gRT.gRH|LTR%id91.62-len358|Score=462.62	Ntab.fa_ID16780_domain-structure:GAG.INT.gRT.gRH|LTR%id91.667-len360|Score=462.66700000000003	100.000	7107	0.0	13125
Ntab_RT.fa_ID2187_domain-structure:GAG.PRo.gRT.gRH|LTR%id86.549-len736|Score=486.549	Ntab.fa_ID16786_domain-structure:GAG.PRo.gRT.gRH|LTR%id83.868-len936|Score=483.868	100.000	8759	0.0	16175
Ntab_RT.fa_ID2188_domain-structure:GAG.PRo.gRT|LTR%id90.514-len622|Score=447.514	Ntab.fa_ID16793_domain-structure:GAG.PRo.gRT|LTR%id90.674-len772|Score=447.674	100.000	4547	0.0	8397
Ntab_RT.fa_ID2189_domain-structure:PRo.gRT.gRH|LTR%id95.062-len486|Score=432.062	Ntab.fa_ID16834_domain-structure:PRo.gRT.gRH|LTR%id95.062-len486|Score=432.062	100.000	4559	0.0	8419
Ntab_RT.fa_ID2191_domain-structure:PRo.gRT.gRH.INT|Score=608.0	Ntab.fa_ID16855_domain-structure:PRo.gRT.gRH.INT|Score=608.0	100.000	4048	0.0	7476
Ntab_RT.fa_ID2190_domain-structure:PRo.gRT.gRH|LTR%id89.545-len440|Score=441.545	Ntab.fa_ID16853_domain-structure:PRo.gRT.gRH|LTR%id86.999-len723|Score=438.999	100.000	7766	0.0	14342
Ntab_RT.fa_ID2192_domain-structure:GAG.PRo.gRT.gRH.INT|LTR%id90.796-len402|Score=589.796	Ntab.fa_ID16869_domain-structure:GAG.PRo.gRT.gRH.INT|LTR%id89.506-len648|Score=588.506	100.000	7878	0.0	14549
Ntab_RT.fa_ID2193_domain-structure:gRT.gRH.INT|LTR%id92.781-len845|Score=404.781	Ntab.fa_ID16873_domain-structure:gRT.gRH.INT|LTR%id92.807-len848|Score=404.807	100.000	6716	0.0	12403
Ntab_RT.fa_ID2194_domain-structure:GAG.PRo.gRT.gRH|LTR%id92.411-len448|Score=521.4110000000001	Ntab.fa_ID16881_domain-structure:GAG.PRo.gRT.gRH|LTR%id92.411-len448|Score=521.4110000000001	100.000	4634	0.0	8558
Ntab_RT.fa_ID2195_domain-structure:gRT.gRH.INT|Score=241.0	Ntab.fa_ID16900_domain-structure:gRT.gRH.INT|Score=241.0	100.000	1528	0.0	2822
Ntab_RT.fa_ID2198_domain-structure:gRT.gRH|Score=107.0	Ntab.fa_ID16909_domain-structure:gRT.gRH|Score=107.0	100.000	588	0.0	1086
Ntab_RT.fa_ID2199_domain-structure:GAG.PRo.gRT.gRH.aRH|LTR%id91.729-len399|Score=558.729	Ntab.fa_ID16927_domain-structure:GAG.PRo.gRT.gRH.aRH|LTR%id92.227-len476|Score=559.227	100.000	10008	0.0	18482
Ntab_RT.fa_ID2200_domain-structure:GAG.INT.gRT.gRH|LTR%id96.567-len233|Score=604.567	Ntab.fa_ID16938_domain-structure:GAG.INT.gRT.gRH|LTR%id96.61-len236|Score=604.61	100.000	7123	0.0	13154
Ntab_RT.fa_ID2201_domain-structure:GAG.PRo.gRT.gRH.aRH.INT|LTR%id93.066-len274|Score=786.066	Ntab.fa_ID16967_domain-structure:GAG.PRo.gRT.gRH.aRH.INT|LTR%id93.116-len276|Score=786.116	100.000	10954	0.0	20229
Ntab_RT.fa_ID2202_domain-structure:GAG.INT.gRT|Score=247.0	Ntab.fa_ID16970_domain-structure:GAG.INT.gRT|Score=253.0	100.000	2643	0.0	4881
Ntab_RT.fa_ID2205_domain-structure:GAG.INT.gRT.gRH|LTR%id89.202-len213|Score=518.202	Ntab.fa_ID16977_domain-structure:GAG.INT.gRT.gRH|LTR%id81.871-len695|Score=510.871	100.000	7842	0.0	14482
Ntab_RT.fa_ID2206_domain-structure:gRT.gRH.GAG|Score=334.0	Ntab.fa_ID16984_domain-structure:gRT.gRH.GAG|Score=334.0	100.000	1462	0.0	2700
Ntab_RT.fa_ID2207_domain-structure:PRo.gRT.gRH.INT|Score=489.0	Ntab.fa_ID16985_domain-structure:PRo.gRT.gRH.INT|Score=489.0	100.000	2673	0.0	4937
Ntab_RT.fa_ID2209_domain-structure:PRo.gRT.gRH.aRH.INT|LTR%id92.723-len481|Score=672.723	Ntab.fa_ID17032_domain-structure:PRo.gRT.gRH.aRH.INT|Score=580.0	100.000	3201	0.0	5912
Ntab_RT.fa_ID2210_domain-structure:GAG.PRo.gRT.gRH.INT|LTR%id90.204-len490|Score=658.204	Ntab.fa_ID17029_domain-structure:GAG.PRo.gRT.gRH.INT|LTR%id86.827-len873|Score=654.827	100.000	7623	0.0	14078
Ntab_RT.fa_ID2208_domain-structure:gRT.gRH|Score=444.0	Ntab.fa_ID17025_domain-structure:gRT.gRH|Score=444.0	100.000	990	0.0	1829
Ntab_RT.fa_ID2211_domain-structure:GAG.PRo.gRT.gRH.INT|LTR%id88.846-len260|Score=628.846	Ntab.fa_ID17039_domain-structure:GAG.PRo.gRT.gRH.INT|LTR%id86.271-len590|Score=626.271	100.000	8011	0.0	14794
Ntab_RT.fa_ID2212_domain-structure:GAG.PRo.gRT.gRH.INT|LTR%id87.534-len1115|Score=641.534	Ntab.fa_ID17065_domain-structure:GAG.PRo.gRT.gRH.INT|LTR%id87.578-len1119|Score=641.578	100.000	8645	0.0	15965
Ntab_RT.fa_ID2213_domain-structure:gRT.gRH|Score=187.0	Ntab.fa_ID17069_domain-structure:gRT.gRH|Score=187.0	100.000	919	0.0	1698
Ntab_RT.fa_ID2217_domain-structure:GAG.INT.gRT.gRH|LTR%id93.631-len314|Score=488.631	Ntab.fa_ID17076_domain-structure:GAG.INT.gRT.gRH|LTR%id91.956-len547|Score=486.956	100.000	5022	0.0	9274
Ntab_RT.fa_ID2218_domain-structure:PRo.gRT.gRH.aRH.INT|LTR%id93.382-len272|Score=625.3820000000001	Ntab.fa_ID17084_domain-structure:PRo.gRT.gRH.aRH.INT|LTR%id93.382-len272|Score=564.3820000000001	100.000	9364	0.0	17293
Ntab_RT.fa_ID2215_domain-structure:GAG.PRo.gRT.gRH.aRH.gRH.INT|LTR%id95.046-len545|Score=730.046	Ntab.fa_ID17078_domain-structure:GAG.PRo.gRT.gRH.aRH.gRH.INT|LTR%id95.046-len545|Score=730.046	100.000	10642	0.0	19649
Ntab_RT.fa_ID2216_domain-structure:GAG.INT.gRT.gRH|LTR%id97.5-len200|Score=503.5	Ntab.fa_ID17077_domain-structure:GAG.INT.gRT.gRH|LTR%id97.585-len207|Score=503.585	100.000	6761	0.0	12486
Ntab_RT.fa_ID2219_domain-structure:GAG.INT.gRT.gRH|LTR%id97.281-len331|Score=504.281	Ntab.fa_ID17090_domain-structure:GAG.INT.gRT.gRH|LTR%id97.281-len331|Score=504.281	100.000	4506	0.0	8322
Ntab_RT.fa_ID2220_domain-structure:gRT.gRH|Score=257.0	Ntab.fa_ID17093_domain-structure:gRT.gRH|Score=257.0	100.000	1118	0.0	2065
Ntab_RT.fa_ID2222_domain-structure:gRT.gRH|Score=234.0	Ntab.fa_ID17087_domain-structure:gRT.gRH|Score=234.0	100.000	1096	0.0	2025
Ntab_RT.fa_ID2223_domain-structure:GAG.PRo.gRT.gRH.aRH.INT|LTR%id94.828-len464|Score=798.828	Ntab.fa_ID17103_domain-structure:GAG.PRo.gRT.gRH.aRH.INT|LTR%id95.053-len566|Score=799.053	100.000	10655	0.0	19673
Ntab_RT.fa_ID2224_domain-structure:GAG.PRo.gRT.gRH.INT|LTR%id88.485-len330|Score=538.485	Ntab.fa_ID17139_domain-structure:GAG.PRo.gRT.gRH.INT|LTR%id86.493-len844|Score=463.493	100.000	7578	0.0	13995
Ntab_RT.fa_ID2225_domain-structure:GAG.PRo.gRT.gRH.INT|LTR%id93.783-len563|Score=550.783	Ntab.fa_ID17153_domain-structure:GAG.PRo.gRT.gRH.INT|LTR%id92.221-len707|Score=549.221	100.000	11669	0.0	21549
Ntab_RT.fa_ID2226_domain-structure:GAG.PRo.gRT|Score=269.0	Ntab.fa_ID17152_domain-structure:GAG.PRo.gRT|Score=269.0	100.000	1885	0.0	3482
Ntab_RT.fa_ID2229_domain-structure:GAG.PRo.gRT.aRH|Score=398.0	Ntab.fa_ID17180_domain-structure:GAG.PRo.gRT.aRH|Score=398.0	100.000	4525	0.0	8357
Ntab_RT.fa_ID2228_domain-structure:INT.gRT.gRH|LTR%id89.344-len122|Score=423.344	Ntab.fa_ID17177_domain-structure:INT.gRT.gRH|LTR%id89.344-len122|Score=423.344	100.000	4124	0.0	7616
Ntab_RT.fa_ID2232_domain-structure:GAG.INT.gRT|Score=254.0	Ntab.fa_ID17183_domain-structure:GAG.INT.gRT|Score=254.0	100.000	3480	0.0	6427
Ntab_RT.fa_ID2230_domain-structure:gRT.gRH.aRH.INT|Score=433.0	Ntab.fa_ID17185_domain-structure:gRT.gRH.aRH.INT|Score=433.0	100.000	2190	0.0	4045
Ntab_RT.fa_ID2234_domain-structure:GAG.PRo.gRT.gRH.INT|LTR%id94.236-len399|Score=655.236	Ntab.fa_ID17189_domain-structure:GAG.PRo.gRT.gRH.INT|LTR%id94.321-len405|Score=614.321	100.000	7780	0.0	14368
Ntab_RT.fa_ID2236_domain-structure:gRT.gRH|Score=263.0	Ntab.fa_ID17192_domain-structure:gRT.gRH|Score=263.0	100.000	1249	0.0	2307
Ntab_RT.fa_ID2235_domain-structure:GAG.INT.gRT|Score=232.0	Ntab.fa_ID17191_domain-structure:GAG.INT.gRT|Score=232.0	100.000	3175	0.0	5864
Ntab_RT.fa_ID2237_domain-structure:GAG.gRT.gRH.INT|LTR%id87.457-len582|Score=530.457	Ntab.fa_ID17197_domain-structure:GAG.gRT.gRH.INT|LTR%id87.521-len585|Score=530.521	100.000	10673	0.0	19710
Ntab_RT.fa_ID2238_domain-structure:GAG.PRo.gRT.gRH.aRH.INT|Score=689.0	Ntab.fa_ID17207_domain-structure:GAG.PRo.gRT.gRH.aRH.INT|Score=689.0	100.000	4353	0.0	8039
Ntab_RT.fa_ID2239_domain-structure:GAG.PRo.gRT.gRH.INT|LTR%id92.746-len386|Score=516.746	Ntab.fa_ID17211_domain-structure:GAG.PRo.gRT.gRH.INT|LTR%id91.852-len405|Score=581.852	100.000	7148	0.0	13200
Ntab_RT.fa_ID2240_domain-structure:GAG.PRo.gRT.gRH.aRH.INT|LTR%id96.188-len341|Score=798.188	Ntab.fa_ID17212_domain-structure:GAG.PRo.gRT.gRH.aRH.INT|LTR%id92.417-len633|Score=794.417	100.000	11088	0.0	20476
Ntab_RT.fa_ID2241_domain-structure:GAG.INT.gRT.gRH|LTR%id92.83-len265|Score=483.83	Ntab.fa_ID17210_domain-structure:GAG.INT.gRT.gRH|LTR%id87.194-len531|Score=478.194	100.000	9756	0.0	18017
Ntab_RT.fa_ID2242_domain-structure:gRT.gRH.INT|LTR%id88.321-len274|Score=355.321	Ntab.fa_ID17225_domain-structure:gRT.gRH.INT|LTR%id83.239-len704|Score=271.23900000000003	100.000	11443	0.0	21128
Ntab_RT.fa_ID2243_domain-structure:PRo.gRT.gRH.INT|LTR%id88.81-len706|Score=605.81	Ntab.fa_ID17228_domain-structure:PRo.gRT.gRH.INT|LTR%id88.748-len711|Score=605.748	100.000	10831	0.0	20002
Ntab_RT.fa_ID2244_domain-structure:GAG.PRo.gRT.gRH.INT|LTR%id90.617-len373|Score=598.617	Ntab.fa_ID17234_domain-structure:GAG.PRo.gRT.gRH.INT|LTR%id86.364-len154|Score=594.364	100.000	7537	0.0	13919
Ntab_RT.fa_ID2245_domain-structure:gRT.gRH.INT|Score=244.0	Ntab.fa_ID17240_domain-structure:gRT.gRH.INT|Score=244.0	100.000	1682	0.0	3107
Ntab_RT.fa_ID2247_domain-structure:GAG.INT.gRT.gRH|LTR%id97.315-len298|Score=488.315	Ntab.fa_ID17244_domain-structure:GAG.INT.gRT.gRH|LTR%id97.315-len298|Score=488.315	100.000	5088	0.0	9396
Ntab_RT.fa_ID2248_domain-structure:gRT.gRH.INT|Score=340.0	Ntab.fa_ID17245_domain-structure:gRT.gRH.INT|Score=340.0	100.000	1756	0.0	3243
Ntab_RT.fa_ID2249_domain-structure:GAG.PRo.gRT.gRH.INT|LTR%id90.099-len303|Score=427.099	Ntab.fa_ID17255_domain-structure:GAG.PRo.gRT.gRH.INT|LTR%id89.256-len363|Score=516.256	100.000	5109	0.0	9431
Ntab_RT.fa_ID2250_domain-structure:GAG.PRo.gRT.gRH.INT|LTR%id90.799-len576|Score=469.799	Ntab.fa_ID17263_domain-structure:GAG.PRo.gRT.gRH.INT|LTR%id88.006-len1234|Score=588.006	100.000	8682	0.0	16033
Ntab_RT.fa_ID2251_domain-structure:GAG.PRo.gRT.gRH.INT|LTR%id87.701-len374|Score=504.701	Ntab.fa_ID17261_domain-structure:GAG.PRo.gRT.gRH.INT|LTR%id81.904-len956|Score=479.904	100.000	7053	0.0	13025
Ntab_RT.fa_ID2252_domain-structure:PRo.gRT.gRH.aRH.INT|Score=547.0	Ntab.fa_ID17266_domain-structure:PRo.gRT.gRH.aRH.INT|Score=547.0	100.000	3155	0.0	5827
Ntab_RT.fa_ID2253_domain-structure:GAG.PRo.gRT.gRH.aRH.INT|LTR%id94.918-len551|Score=735.918	Ntab.fa_ID17278_domain-structure:GAG.PRo.gRT.gRH.aRH.INT|LTR%id92.997-len614|Score=733.997	100.000	11184	0.0	20654
Ntab_RT.fa_ID2255_domain-structure:gRT.gRH|Score=256.0	Ntab.fa_ID17313_domain-structure:gRT.gRH|Score=256.0	100.000	1264	0.0	2335
Ntab_RT.fa_ID2256_domain-structure:PRo.gRT.gRH.INT|Score=523.0	Ntab.fa_ID17316_domain-structure:PRo.gRT.gRH.INT|Score=523.0	100.000	2808	0.0	5186
Ntab_RT.fa_ID2257_domain-structure:GAG.PRo.gRT.gRH.aRH.INT|LTR%id94.538-len238|Score=761.538	Ntab.fa_ID17334_domain-structure:GAG.PRo.gRT.gRH.aRH.INT|LTR%id93.714-len350|Score=760.7139999999999	100.000	10458	0.0	19313
Ntab_RT.fa_ID2258_domain-structure:GAG.PRo.gRT.gRH.aRH.INT|LTR%id93.357-len557|Score=678.357	Ntab.fa_ID17337_domain-structure:GAG.PRo.gRT.gRH.aRH.INT|LTR%id93.238-len562|Score=678.238	100.000	10793	0.0	19932
Ntab_RT.fa_ID2259_domain-structure:INT.gRT|Score=222.0	Ntab.fa_ID17346_domain-structure:INT.gRT|Score=222.0	100.000	1485	0.0	2743
Ntab_RT.fa_ID2261_domain-structure:GAG.PRo.gRT.gRH|LTR%id93.333-len300|Score=540.333	Ntab.fa_ID17358_domain-structure:GAG.PRo.gRT.gRH|LTR%id93.333-len300|Score=540.333	100.000	6951	0.0	12837
Ntab_RT.fa_ID2262_domain-structure:GAG.PRo.gRT.gRH.INT|LTR%id89.185-len601|Score=652.185	Ntab.fa_ID17377_domain-structure:GAG.PRo.gRT.gRH.INT|LTR%id87.882-len883|Score=650.8820000000001	100.000	7455	0.0	13767
Ntab_RT.fa_ID2263_domain-structure:GAG.PRo.gRT.gRH.INT|LTR%id91.837-len245|Score=646.837	Ntab.fa_ID17371_domain-structure:GAG.PRo.gRT.gRH.INT|LTR%id91.566-len249|Score=646.566	100.000	5488	0.0	10135
Ntab_RT.fa_ID2264_domain-structure:INT.gRT|Score=241.0	Ntab.fa_ID17389_domain-structure:INT.gRT|Score=241.0	100.000	1312	0.0	2423
Ntab_RT.fa_ID2266_domain-structure:INT.GAG.PRo.gRT.gRH.INT|Score=677.0	Ntab.fa_ID17392_domain-structure:INT.GAG.PRo.gRT.gRH.INT|Score=677.0	100.000	5477	0.0	10115
Ntab_RT.fa_ID2268_domain-structure:gRT.gRH|Score=286.0	Ntab.fa_ID17412_domain-structure:gRT.gRH|Score=286.0	100.000	1247	0.0	2303
Ntab_RT.fa_ID2269_domain-structure:GAG.PRo.gRT.gRH.INT|LTR%id93.862-len391|Score=663.862	Ntab.fa_ID17418_domain-structure:GAG.PRo.gRT.gRH.INT|LTR%id93.088-len434|Score=663.088	100.000	12270	0.0	22652
Ntab_RT.fa_ID2270_domain-structure:GAG.INT.gRT.gRH|LTR%id92.257-len607|Score=514.2570000000001	Ntab.fa_ID17420_domain-structure:GAG.INT.gRT.gRH|LTR%id92.257-len607|Score=514.2570000000001	100.000	5340	0.0	9862
Ntab_RT.fa_ID2271_domain-structure:PRo.gRT.gRH.aRH.INT|LTR%id92.105-len456|Score=574.105	Ntab.fa_ID17427_domain-structure:PRo.gRT.gRH.aRH.INT|LTR%id91.525-len590|Score=573.525	100.000	10834	0.0	20007
Ntab_RT.fa_ID2272_domain-structure:GAG.PRo.gRT.gRH.INT|LTR%id93.359-len512|Score=681.359	Ntab.fa_ID17436_domain-structure:GAG.PRo.gRT.gRH.INT|LTR%id93.424-len517|Score=681.424	100.000	7947	0.0	14617
Ntab_RT.fa_ID2273_domain-structure:INT.gRT.gRH|LTR%id89.939-len656|Score=528.939	Ntab.fa_ID17446_domain-structure:INT.gRT.gRH|LTR%id88.706-len850|Score=527.706	100.000	9726	0.0	17961
Ntab_RT.fa_ID2274_domain-structure:PRo.gRT.gRH.INT|Score=406.0	Ntab.fa_ID17465_domain-structure:PRo.gRT.gRH.INT|Score=406.0	100.000	2829	0.0	5225
Ntab_RT.fa_ID2276_domain-structure:GAG.PRo.gRT.gRH.aRH.INT|LTR%id94.97-len338|Score=748.97	Ntab.fa_ID17471_domain-structure:GAG.PRo.gRT.gRH.aRH.INT|LTR%id91.197-len568|Score=745.197	100.000	7804	0.0	14412
Ntab_RT.fa_ID2275_domain-structure:GAG.PRo.gRT.gRH.aRH.INT|LTR%id94.407-len447|Score=787.407	Ntab.fa_ID151010_domain-structure:GAG.PRo.gRT.gRH.aRH.INT|LTR%id95.447-len571|Score=789.447	90.631	10769	0.0	14198
Ntab_RT.fa_ID2277_domain-structure:GAG.INT.gRT|LTR%id94.595-len259|Score=303.595	Ntab.fa_ID17507_domain-structure:GAG.INT.gRT|LTR%id94.636-len261|Score=303.63599999999997	100.000	3479	0.0	6425
Ntab_RT.fa_ID2278_domain-structure:GAG.PRo.gRT.gRH.aRH.INT|LTR%id93.727-len271|Score=755.727	Ntab.fa_ID17510_domain-structure:GAG.PRo.gRT.gRH.aRH.INT|LTR%id88.244-len689|Score=750.244	100.000	9969	0.0	18410
Ntab_RT.fa_ID2279_domain-structure:GAG.PRo.gRT|Score=250.0	Ntab.fa_ID17559_domain-structure:GAG.PRo.gRT|Score=250.0	100.000	2150	0.0	3971
Ntab_RT.fa_ID2280_domain-structure:gRT.gRH.INT|Score=311.0	Ntab.fa_ID17558_domain-structure:gRT.gRH.INT|Score=311.0	100.000	1599	0.0	2953
Ntab_RT.fa_ID2281_domain-structure:GAG.PRo.gRT.gRH.INT|LTR%id92.01-len1189|Score=617.01	Ntab.fa_ID17566_domain-structure:GAG.PRo.gRT.gRH.INT|LTR%id92.01-len1189|Score=617.01	100.000	10914	0.0	20151
Ntab_RT.fa_ID2282_domain-structure:GAG.INT.gRT.gRH|LTR%id92.0-len375|Score=547.0	Ntab.fa_ID17573_domain-structure:GAG.INT.gRT.gRH|LTR%id92.0-len375|Score=547.0	100.000	5502	0.0	10161
Ntab_RT.fa_ID2284_domain-structure:gRT.gRH.aRH.INT|Score=477.0	Ntab.fa_ID17575_domain-structure:gRT.gRH.aRH.INT|Score=477.0	100.000	2559	0.0	4726
Ntab_RT.fa_ID2285_domain-structure:INT.gRT.gRH|LTR%id94.891-len274|Score=329.891	Ntab.fa_ID146476_domain-structure:INT.gRT.gRH|LTR%id93.488-len215|Score=422.488	91.370	5388	0.0	7336
Ntab_RT.fa_ID2286_domain-structure:GAG.PRo.gRT.gRH.INT|LTR%id95.024-len1266|Score=551.024	Ntab.fa_ID25643_domain-structure:GAG.PRo.gRT.gRH.INT|LTR%id89.919-len496|Score=681.919	90.494	6827	0.0	8966
Ntab_RT.fa_ID2287_domain-structure:PRo.gRT.gRH.INT|Score=546.0	Ntab.fa_ID17599_domain-structure:PRo.gRT.gRH.INT|Score=546.0	100.000	3090	0.0	5707
Ntab_RT.fa_ID2288_domain-structure:GAG.gRT.gRH.aRH.INT|LTR%id90.661-len514|Score=599.6610000000001	Ntab.fa_ID17608_domain-structure:GAG.gRT.gRH.aRH.INT|LTR%id89.661-len590|Score=598.6610000000001	100.000	8301	0.0	15330
Ntab_RT.fa_ID2289_domain-structure:GAG.PRo.gRT.gRH.INT|LTR%id90.43-len1024|Score=631.4300000000001	Ntab.fa_ID17621_domain-structure:GAG.PRo.gRT.gRH.INT|LTR%id89.782-len1145|Score=630.782	100.000	8907	0.0	16449
Ntab_RT.fa_ID2290_domain-structure:GAG.gRT.gRH|LTR%id87.106-len349|Score=414.106	Ntab.fa_ID17633_domain-structure:GAG.gRT.gRH|LTR%id82.692-len1508|Score=409.692	100.000	8427	0.0	15562
Ntab_RT.fa_ID2291_domain-structure:gRT.gRH|Score=207.0	Ntab.fa_ID17654_domain-structure:gRT.gRH|Score=207.0	100.000	887	0.0	1639
Ntab_RT.fa_ID2293_domain-structure:GAG.PRo.gRT.gRH.INT|Score=530.0	Ntab.fa_ID17653_domain-structure:GAG.PRo.gRT.gRH.INT|Score=530.0	100.000	4537	0.0	8379
Ntab_RT.fa_ID2294_domain-structure:GAG.PRo.gRT.gRH.aRH.INT|Score=687.0	Ntab.fa_ID17659_domain-structure:GAG.PRo.gRT.gRH.aRH.INT|Score=687.0	100.000	5666	0.0	10464
Ntab_RT.fa_ID2295_domain-structure:GAG.INT.gRT.gRH|LTR%id95.495-len777|Score=503.495	Ntab.fa_ID17679_domain-structure:GAG.INT.gRT.gRH|LTR%id91.927-len929|Score=499.927	100.000	9897	0.0	18277
Ntab_RT.fa_ID2296_domain-structure:GAG.INT.gRT.gRH|LTR%id98.282-len291|Score=1009.282	Ntab.fa_ID17685_domain-structure:GAG.INT.gRT.gRH|LTR%id97.674-len301|Score=1008.674	100.000	4942	0.0	9127
Ntab_RT.fa_ID2297_domain-structure:GAG.INT.gRT.gRH|LTR%id94.181-len928|Score=420.181	Ntab.fa_ID17690_domain-structure:GAG.INT.gRT.gRH|LTR%id94.181-len928|Score=420.181	100.000	10149	0.0	18742
Ntab_RT.fa_ID2298_domain-structure:GAG.INT.gRT.gRH|LTR%id94.502-len291|Score=478.502	Ntab.fa_ID17694_domain-structure:GAG.INT.gRT.gRH|LTR%id94.521-len292|Score=478.521	100.000	5197	0.0	9598
Ntab_RT.fa_ID2299_domain-structure:PRo.gRT.gRH.aRH.INT|Score=476.0	Ntab.fa_ID17711_domain-structure:PRo.gRT.gRH.aRH.INT|Score=598.0	100.000	3226	0.0	5958
Ntab_RT.fa_ID2300_domain-structure:gRT.gRH.aRH.INT|Score=419.0	Ntab.fa_ID17726_domain-structure:gRT.gRH.aRH.INT|Score=419.0	100.000	2324	0.0	4292
Ntab_RT.fa_ID2302_domain-structure:GAG.PRo.gRT.gRH.INT|LTR%id92.391-len552|Score=614.391	Ntab.fa_ID17740_domain-structure:PRo.gRT.gRH.INT|LTR%id90.997-len2288|Score=562.997	100.000	8062	0.0	14888
Ntab_RT.fa_ID2303_domain-structure:GAG.PRo.gRT.gRH.INT|Score=572.0	Ntab.fa_ID17755_domain-structure:GAG.PRo.gRT.gRH.INT|Score=572.0	100.000	4363	0.0	8058
Ntab_RT.fa_ID2305_domain-structure:gRT.gRH|Score=192.0	Ntab.fa_ID17771_domain-structure:gRT.gRH|Score=192.0	100.000	937	0.0	1731
Ntab_RT.fa_ID2308_domain-structure:INT.gRT|Score=171.0	Ntab.fa_ID17777_domain-structure:INT.gRT|Score=232.0	100.000	1690	0.0	3121
Ntab_RT.fa_ID2309_domain-structure:GAG.PRo.gRT.gRH.INT|LTR%id88.913-len460|Score=619.913	Ntab.fa_ID39475_domain-structure:GAG.PRo.gRT.gRH.INT|LTR%id99.858-len702|Score=1167.858	86.916	5992	0.0	6684
Ntab_RT.fa_ID2310_domain-structure:GAG.PRo.gRT.gRH.INT|LTR%id94.035-len922|Score=686.035	Ntab.fa_ID17824_domain-structure:GAG.PRo.gRT.gRH.INT|LTR%id93.652-len1087|Score=685.652	100.000	8854	0.0	16351
Ntab_RT.fa_ID2312_domain-structure:GAG.INT.gRT|Score=303.0	Ntab.fa_ID17828_domain-structure:GAG.INT.gRT|Score=303.0	100.000	2672	0.0	4935
Ntab_RT.fa_ID2313_domain-structure:GAG.PRo.gRT.gRH.aRH.INT|LTR%id91.667-len204|Score=702.667	Ntab.fa_ID17884_domain-structure:GAG.PRo.gRT.gRH.aRH.INT|LTR%id91.905-len210|Score=702.905	100.000	10221	0.0	18875
Ntab_RT.fa_ID2314_domain-structure:PRo.gRT.gRH.aRH.INT|LTR%id96.471-len510|Score=698.471	Ntab.fa_ID62493_domain-structure:PRo.gRT.gRH.aRH.INT|LTR%id88.774-len677|Score=688.774	86.685	5693	0.0	6268
Ntab_RT.fa_ID2316_domain-structure:GAG.INT.gRT|Score=367.0	Ntab.fa_ID17889_domain-structure:GAG.INT.gRT|Score=367.0	100.000	3154	0.0	5825
Ntab_RT.fa_ID2317_domain-structure:GAG.PRo.gRT.gRH.INT|LTR%id93.59-len312|Score=682.59	Ntab.fa_ID17896_domain-structure:GAG.PRo.gRT.gRH.INT|LTR%id91.786-len487|Score=647.7860000000001	100.000	8531	0.0	15754
Ntab_RT.fa_ID2318_domain-structure:GAG.INT.gRT.gRH|LTR%id93.961-len414|Score=493.961	Ntab.fa_ID17898_domain-structure:GAG.INT.gRT.gRH|LTR%id91.852-len540|Score=491.852	100.000	5076	0.0	9374
Ntab_RT.fa_ID2320_domain-structure:GAG.INT.gRT|Score=224.0	Ntab.fa_ID17904_domain-structure:GAG.INT.gRT|Score=224.0	100.000	3177	0.0	5867
Ntab_RT.fa_ID2321_domain-structure:GAG.INT.gRT.gRH|LTR%id98.876-len356|Score=1009.876	Ntab.fa_ID131027_domain-structure:GAG.INT.gRT.gRH|LTR%id99.44-len357|Score=1010.44	99.581	5007	0.0	9129
Ntab_RT.fa_ID2322_domain-structure:GAG.PRo.gRT.gRH.INT|LTR%id90.5-len200|Score=501.5	Ntab.fa_ID17913_domain-structure:gRH.GAG.PRo.gRT.gRH.INT|Score=439.0	100.000	4675	0.0	8634
Ntab_RT.fa_ID2323_domain-structure:gRT.gRH|Score=172.0	Ntab.fa_ID17922_domain-structure:gRT.gRH|Score=172.0	100.000	838	0.0	1548
Ntab_RT.fa_ID2324_domain-structure:GAG.PRo.gRT.gRH.INT|LTR%id88.669-len353|Score=642.669	Ntab.fa_ID17949_domain-structure:GAG.PRo.gRT.gRH.INT|LTR%id89.377-len273|Score=610.377	100.000	7894	0.0	14578
Ntab_RT.fa_ID2326_domain-structure:GAG.PRo.gRT|Score=323.0	Ntab.fa_ID17960_domain-structure:GAG.PRo.gRT|Score=323.0	100.000	2036	0.0	3760
Ntab_RT.fa_ID2327_domain-structure:GAG.INT.gRT.gRH|LTR%id94.537-len421|Score=504.53700000000003	Ntab.fa_ID17968_domain-structure:GAG.INT.gRT.gRH|LTR%id94.55-len422|Score=504.55	100.000	6987	0.0	12899
Ntab_RT.fa_ID2328_domain-structure:GAG.PRo.gRT|Score=284.0	Ntab.fa_ID17997_domain-structure:GAG.PRo.gRT|Score=284.0	100.000	2307	0.0	4253
Ntab_RT.fa_ID2329_domain-structure:GAG.gRT.gRH|Score=251.0	Ntab.fa_ID18010_domain-structure:GAG.gRT.gRH.INT|Score=392.0	100.000	2188	0.0	4041
Ntab_RT.fa_ID2330_domain-structure:GAG.PRo.gRT.gRH|Score=478.0	Ntab.fa_ID18008_domain-structure:GAG.PRo.gRT.gRH|LTR%id85.685-len1481|Score=563.685	100.000	2784	0.0	5142
Ntab_RT.fa_ID2331_domain-structure:GAG.PRo.gRT.gRH.INT|LTR%id89.189-len222|Score=649.189	Ntab.fa_ID18032_domain-structure:GAG.PRo.gRT.gRH.INT|LTR%id87.267-len589|Score=647.267	100.000	4907	0.0	9062
Ntab_RT.fa_ID2332_domain-structure:gRT.gRH.aRH.INT|Score=445.0	Ntab.fa_ID18030_domain-structure:gRT.gRH.aRH.INT|Score=445.0	100.000	1757	0.0	3245
Ntab_RT.fa_ID2334_domain-structure:GAG.PRo.gRT.gRH.INT|LTR%id89.116-len294|Score=638.116	Ntab.fa_ID18029_domain-structure:GAG.PRo.gRT.gRH.INT|LTR%id86.834-len319|Score=635.8340000000001	100.000	8511	0.0	15717
Ntab_RT.fa_ID2335_domain-structure:PRo.gRT.gRH.aRH.INT|LTR%id91.613-len155|Score=700.613	Ntab.fa_ID18058_domain-structure:PRo.gRT.gRH.aRH.INT|LTR%id88.859-len368|Score=697.859	100.000	11190	0.0	20665
Ntab_RT.fa_ID2337_domain-structure:gRT.gRH|Score=236.0	Ntab.fa_ID18077_domain-structure:gRT.gRH|Score=236.0	100.000	1109	0.0	2049
Ntab_RT.fa_ID2338_domain-structure:GAG.PRo.gRT.gRH.INT|LTR%id93.902-len328|Score=656.902	Ntab.fa_ID18087_domain-structure:GAG.PRo.gRT.gRH.INT|LTR%id93.902-len328|Score=656.902	100.000	12790	0.0	23616
Ntab_RT.fa_ID2339_domain-structure:GAG.PRo.gRT.INT|LTR%id92.407-len619|Score=551.407	Ntab.fa_ID18091_domain-structure:GAG.PRo.gRT.INT|LTR%id92.407-len619|Score=551.407	100.000	14403	0.0	26598
Ntab_RT.fa_ID2340_domain-structure:GAG.INT.gRT|Score=296.0	Ntab.fa_ID18111_domain-structure:GAG.INT.gRT|Score=296.0	100.000	3569	0.0	6591
Ntab_RT.fa_ID2343_domain-structure:gRT.gRH.aRH.INT|Score=465.0	Ntab.fa_ID18115_domain-structure:gRT.gRH.aRH.INT|Score=465.0	100.000	2377	0.0	4390
Ntab_RT.fa_ID2344_domain-structure:INT.gRT|Score=247.0	Ntab.fa_ID18119_domain-structure:INT.gRT|Score=247.0	100.000	1326	0.0	2449
Ntab_RT.fa_ID2346_domain-structure:PRo.gRT.gRH.aRH.INT|LTR%id93.22-len236|Score=541.22	Ntab.fa_ID18126_domain-structure:PRo.gRT.gRH.aRH.INT|LTR%id94.393-len428|Score=542.393	100.000	10778	0.0	19904
Ntab_RT.fa_ID2347_domain-structure:GAG.PRo.gRT.gRH.aRH.INT|LTR%id91.555-len521|Score=731.5550000000001	Ntab.fa_ID18128_domain-structure:GAG.PRo.gRT.gRH.aRH.INT|LTR%id91.555-len521|Score=731.5550000000001	100.000	11156	0.0	20598
Ntab_RT.fa_ID2348_domain-structure:GAG.PRo.gRT.gRH.INT|LTR%id88.927-len289|Score=469.927	Ntab.fa_ID18135_domain-structure:GAG.PRo.gRT.gRH.INT|LTR%id85.399-len363|Score=596.399	100.000	8047	0.0	14861
Ntab_RT.fa_ID2349_domain-structure:GAG.PRo.gRT.gRH|Score=428.0	Ntab.fa_ID18138_domain-structure:GAG.PRo.gRT.gRH|Score=428.0	100.000	3045	0.0	5624
Ntab_RT.fa_ID2350_domain-structure:GAG.PRo.gRT.gRH.aRH.gRH.INT|Score=610.0	Ntab.fa_ID18139_domain-structure:GAG.PRo.gRT.gRH.aRH.gRH.INT|Score=610.0	100.000	4271	0.0	7888
Ntab_RT.fa_ID2351_domain-structure:GAG.PRo.gRT.gRH.INT|LTR%id92.226-len283|Score=651.226	Ntab.fa_ID18140_domain-structure:GAG.PRo.gRT.gRH.INT|LTR%id91.753-len291|Score=650.753	100.000	8203	0.0	15149
Ntab_RT.fa_ID2352_domain-structure:GAG.PRo.gRT.gRH.INT|LTR%id95.964-len446|Score=597.9639999999999	Ntab.fa_ID18147_domain-structure:GAG.PRo.gRT.gRH.INT|LTR%id95.796-len452|Score=597.796	100.000	5702	0.0	10527
Ntab_RT.fa_ID2353_domain-structure:GAG.PRo.gRT.gRH.aRH.INT|LTR%id92.835-len656|Score=685.835	Ntab.fa_ID18152_domain-structure:GAG.PRo.gRT.gRH.aRH.INT|LTR%id92.846-len657|Score=766.846	100.000	11216	0.0	20713
Ntab_RT.fa_ID2354_domain-structure:GAG.PRo.gRT.gRH.aRH.INT|Score=617.0	Ntab.fa_ID18159_domain-structure:GAG.PRo.gRT.gRH.aRH.INT|LTR%id95.819-len1483|Score=712.819	100.000	5478	0.0	10117
Ntab_RT.fa_ID2355_domain-structure:GAG.PRo.gRT.gRH.INT|LTR%id89.161-len286|Score=589.1610000000001	Ntab.fa_ID18160_domain-structure:GAG.PRo.gRT.gRH.INT|LTR%id89.161-len286|Score=589.1610000000001	100.000	8379	0.0	15474
Ntab_RT.fa_ID2357_domain-structure:gRT.gRH.aRH.INT|Score=457.0	Ntab.fa_ID18163_domain-structure:gRH.GAG.PRo.gRT.gRH.aRH.INT|LTR%id94.5-len200|Score=772.5	100.000	2248	0.0	4152
Ntab_RT.fa_ID2359_domain-structure:GAG.INT.gRT|Score=304.0	Ntab.fa_ID158001_domain-structure:GAG.INT.gRT|Score=318.0	89.313	3275	0.0	4084
Ntab_RT.fa_ID2361_domain-structure:GAG.INT.gRT.gRH|LTR%id96.226-len212|Score=494.226	Ntab.fa_ID18185_domain-structure:GAG.INT.gRT.gRH|LTR%id96.262-len214|Score=494.262	100.000	5441	0.0	10048
Ntab_RT.fa_ID2358_domain-structure:GAG.INT.gRT.gRH|LTR%id93.89-len491|Score=524.89	Ntab.fa_ID18169_domain-structure:GAG.INT.gRT.gRH|LTR%id93.89-len491|Score=524.89	100.000	5505	0.0	10166
Ntab_RT.fa_ID2362_domain-structure:PRo.gRT.gRH.aRH.INT|LTR%id92.58-len283|Score=600.58	Ntab.fa_ID18186_domain-structure:PRo.gRT.gRH.aRH.INT|LTR%id85.079-len697|Score=593.079	100.000	10958	0.0	20236
Ntab_RT.fa_ID2363_domain-structure:GAG.INT.gRT.gRH|LTR%id93.985-len399|Score=450.985	Ntab.fa_ID18189_domain-structure:GAG.INT.gRT.gRH|LTR%id93.01-len515|Score=450.01	100.000	4283	0.0	7910
Ntab_RT.fa_ID2365_domain-structure:GAG.PRo.gRT|Score=266.0	Ntab.fa_ID18192_domain-structure:GAG.PRo.gRT|Score=266.0	100.000	2260	0.0	4174
Ntab_RT.fa_ID2366_domain-structure:gRT.gRH.aRH.INT|Score=379.0	Ntab.fa_ID18197_domain-structure:gRT.gRH.aRH.INT|Score=379.0	100.000	2131	0.0	3936
Ntab_RT.fa_ID2368_domain-structure:GAG.gRT.gRH|LTR%id93.231-len325|Score=423.231	Ntab.fa_ID18201_domain-structure:GAG.gRT.gRH|LTR%id93.231-len325|Score=423.231	100.000	3731	0.0	6890
Ntab_RT.fa_ID2369_domain-structure:GAG.INT.gRT.gRH|LTR%id96.313-len434|Score=477.313	Ntab.fa_ID18212_domain-structure:GAG.INT.gRT.gRH|LTR%id96.33-len436|Score=477.33	100.000	5413	0.0	9985
Ntab_RT.fa_ID2370_domain-structure:GAG.PRo.gRT.gRH.aRH.INT|LTR%id92.87-len547|Score=720.87	Ntab.fa_ID18224_domain-structure:GAG.PRo.gRT.gRH.aRH.INT|LTR%id91.534-len626|Score=719.534	100.000	11086	0.0	20473
Ntab_RT.fa_ID2371_domain-structure:GAG.PRo.gRT.gRH.INT.gRH.INT|Score=647.0	Ntab.fa_ID18226_domain-structure:GAG.PRo.gRT.gRH.INT.gRH.INT|Score=647.0	100.000	5229	0.0	9657
Ntab_RT.fa_ID2372_domain-structure:GAG.INT.gRT|Score=307.0	Ntab.fa_ID49604_domain-structure:INT.gRT.gRH|LTR%id94.199-len724|Score=426.199	92.256	3422	0.0	4839
Ntab_RT.fa_ID2374_domain-structure:INT.gRT.gRH|LTR%id95.495-len222|Score=386.495	Ntab.fa_ID18229_domain-structure:INT.gRT.gRH|LTR%id95.495-len222|Score=386.495	100.000	4319	0.0	7976
Ntab_RT.fa_ID2375_domain-structure:GAG.PRo.gRT.gRH.INT|LTR%id90.938-len320|Score=547.938	Ntab.fa_ID18241_domain-structure:GAG.PRo.gRT.gRH.INT|LTR%id91.104-len326|Score=548.104	100.000	7403	0.0	13668
Ntab_RT.fa_ID2376_domain-structure:gRT.gRH|Score=227.0	Ntab.fa_ID18254_domain-structure:gRT.gRH|Score=227.0	100.000	1057	0.0	1953
Ntab_RT.fa_ID2379_domain-structure:INT.gRT.gRH|LTR%id96.429-len756|Score=441.429	Ntab.fa_ID18273_domain-structure:INT.gRT.gRH|LTR%id96.429-len756|Score=441.429	100.000	9993	0.0	18450
Ntab_RT.fa_ID2380_domain-structure:gRT.gRH|Score=254.0	Ntab.fa_ID18297_domain-structure:gRT.gRH|Score=254.0	100.000	1106	0.0	2043
Ntab_RT.fa_ID2383_domain-structure:gRT.gRH|Score=270.0	Ntab.fa_ID18302_domain-structure:gRT.gRH|Score=270.0	100.000	1281	0.0	2366
Ntab_RT.fa_ID2385_domain-structure:GAG.PRo.gRT.gRH.INT|LTR%id85.553-len886|Score=636.553	Ntab.fa_ID18306_domain-structure:GAG.PRo.gRT.gRH.INT|LTR%id85.553-len886|Score=636.553	100.000	8621	0.0	15921
Ntab_RT.fa_ID2386_domain-structure:GAG.PRo.gRT.gRH|Score=417.0	Ntab.fa_ID18315_domain-structure:GAG.PRo.gRT.gRH|Score=417.0	100.000	2724	0.0	5031
Ntab_RT.fa_ID2387_domain-structure:gRT.gRH|Score=281.0	Ntab.fa_ID18331_domain-structure:gRT.gRH|Score=281.0	100.000	1138	0.0	2102
Ntab_RT.fa_ID2390_domain-structure:gRT.gRH|Score=241.0	Ntab.fa_ID18333_domain-structure:gRT.gRH|Score=241.0	100.000	1087	0.0	2008
Ntab_RT.fa_ID2391_domain-structure:GAG.PRo.gRT.gRH.aRH.INT|LTR%id88.027-len593|Score=768.027	Ntab.fa_ID18346_domain-structure:GAG.PRo.gRT.gRH.aRH.INT|LTR%id88.067-len595|Score=768.067	100.000	11138	0.0	20569
Ntab_RT.fa_ID2393_domain-structure:GAG.PRo.gRT|Score=245.0	Ntab.fa_ID18358_domain-structure:GAG.PRo.gRT|Score=245.0	100.000	1306	0.0	2412
Ntab_RT.fa_ID2394_domain-structure:gRT.gRH.INT|Score=320.0	Ntab.fa_ID18381_domain-structure:gRT.gRH.INT|Score=320.0	100.000	2127	0.0	3928
Ntab_RT.fa_ID2396_domain-structure:GAG.PRo.gRT.gRH|Score=463.0	Ntab.fa_ID18382_domain-structure:GAG.PRo.gRT.gRH|Score=463.0	100.000	2645	0.0	4885
Ntab_RT.fa_ID2397_domain-structure:gRT.gRH.aRH|Score=266.0	Ntab.fa_ID18380_domain-structure:gRT.gRH.aRH|Score=266.0	100.000	1173	0.0	2167
Ntab_RT.fa_ID2399_domain-structure:GAG.PRo.gRT.gRH.aRH.INT|LTR%id92.057-len491|Score=682.057	Ntab.fa_ID18400_domain-structure:GAG.PRo.gRT.gRH.aRH.INT|LTR%id91.552-len509|Score=681.552	100.000	11087	0.0	20474
Ntab_RT.fa_ID2400_domain-structure:GAG.PRo.INT.gRT.gRH|LTR%id97.987-len298|Score=573.987	Ntab.fa_ID18405_domain-structure:GAG.INT.gRT.gRH|LTR%id97.987-len298|Score=503.98699999999997	100.000	4620	0.0	8532
Ntab_RT.fa_ID2403_domain-structure:PRo.gRT.gRH.INT|Score=421.0	Ntab.fa_ID18417_domain-structure:PRo.gRT.gRH.INT|Score=421.0	100.000	2679	0.0	4948
Ntab_RT.fa_ID2404_domain-structure:gRT.gRH|Score=122.0	Ntab.fa_ID18419_domain-structure:gRT.gRH|Score=122.0	100.000	652	0.0	1205
Ntab_RT.fa_ID2401_domain-structure:GAG.INT.gRT.gRH|LTR%id95.437-len263|Score=471.437	Ntab.fa_ID18412_domain-structure:GAG.INT.gRT.gRH|LTR%id95.437-len263|Score=457.437	100.000	5245	0.0	9686
Ntab_RT.fa_ID2405_domain-structure:GAG.PRo.gRT.gRH.INT|LTR%id93.536-len263|Score=683.5360000000001	Ntab.fa_ID18432_domain-structure:GAG.PRo.gRT.gRH.INT|LTR%id93.633-len267|Score=683.633	100.000	7549	0.0	13941
Ntab_RT.fa_ID2406_domain-structure:GAG.PRo.gRT.gRH|LTR%id87.417-len302|Score=498.41700000000003	Ntab.fa_ID18447_domain-structure:GAG.PRo.gRT.gRH|Score=411.0	100.000	2608	0.0	4817
Ntab_RT.fa_ID2408_domain-structure:gRT.gRH|Score=204.0	Ntab.fa_ID18457_domain-structure:GAG.INT.gRT.gRH|LTR%id95.738-len305|Score=529.738	100.000	783	0.0	1447
Ntab_RT.fa_ID2407_domain-structure:GAG.PRo.gRT.gRH.aRH|LTR%id91.781-len511|Score=640.781	Ntab.fa_ID18456_domain-structure:GAG.PRo.gRT.gRH.aRH|LTR%id91.781-len511|Score=640.781	100.000	7510	0.0	13869
Ntab_RT.fa_ID2410_domain-structure:GAG.PRo.gRT.gRH.INT|LTR%id94.5-len1509|Score=615.5	Ntab.fa_ID18460_domain-structure:GAG.PRo.gRT.gRH.INT|LTR%id94.293-len1577|Score=615.293	100.000	9468	0.0	17477
Ntab_RT.fa_ID2411_domain-structure:gRT.gRH|LTR%id94.65-len243|Score=326.65	Ntab.fa_ID18462_domain-structure:gRT.gRH|LTR%id94.65-len243|Score=326.65	100.000	3198	0.0	5906
Ntab_RT.fa_ID2412_domain-structure:PRo.gRT.gRH.aRH.INT|Score=594.0	Ntab.fa_ID18468_domain-structure:PRo.gRT.gRH.aRH.INT|Score=594.0	100.000	3955	0.0	7304
Ntab_RT.fa_ID2413_domain-structure:gRT.gRH.aRH|Score=335.0	Ntab.fa_ID18477_domain-structure:gRT.gRH.aRH|LTR%id95.503-len467|Score=430.503	100.000	1394	0.0	2575
Ntab_RT.fa_ID2414_domain-structure:GAG.INT.gRT.gRH|LTR%id91.902-len778|Score=461.902	Ntab.fa_ID18506_domain-structure:GAG.INT.gRT.gRH|LTR%id90.976-len820|Score=460.976	100.000	10053	0.0	18565
Ntab_RT.fa_ID2415_domain-structure:GAG.PRo.gRT.gRH.aRH.INT|LTR%id92.638-len326|Score=596.638	Ntab.fa_ID18519_domain-structure:GAG.PRo.gRT.gRH.aRH.INT|LTR%id89.153-len590|Score=593.153	100.000	9905	0.0	18292
Ntab_RT.fa_ID2416_domain-structure:GAG.PRo.gRT.gRH|LTR%id86.512-len215|Score=537.512	Ntab.fa_ID18535_domain-structure:GAG.PRo.gRT.gRH|LTR%id85.714-len469|Score=536.7139999999999	100.000	8289	0.0	15307
Ntab_RT.fa_ID2418_domain-structure:gRT.gRH.aRH.INT|Score=435.0	Ntab.fa_ID18548_domain-structure:gRT.gRH.aRH.INT|Score=435.0	100.000	2277	0.0	4205
Ntab_RT.fa_ID2419_domain-structure:GAG.gRT.gRH|LTR%id93.341-len916|Score=311.341	Ntab.fa_ID18556_domain-structure:GAG.gRT.gRH|LTR%id93.341-len916|Score=509.341	100.000	9211	0.0	17010
Ntab_RT.fa_ID2420_domain-structure:GAG.PRo.gRT.gRH.INT|LTR%id95.485-len753|Score=665.485	Ntab.fa_ID18562_domain-structure:GAG.PRo.gRT.gRH.INT|Score=570.0	100.000	3592	0.0	6634
Ntab_RT.fa_ID2421_domain-structure:gRT.gRH.INT|LTR%id89.954-len219|Score=283.954	Ntab.fa_ID18566_domain-structure:GAG.PRo.gRT|LTR%id85.083-len362|Score=368.08299999999997	100.000	8278	0.0	15287
Ntab_RT.fa_ID2422_domain-structure:GAG.PRo.gRT.gRH.INT|LTR%id88.672-len256|Score=563.672	Ntab.fa_ID18567_domain-structure:GAG.PRo.gRT.gRH.INT|LTR%id84.805-len487|Score=559.8050000000001	100.000	11109	0.0	20515
Ntab_RT.fa_ID2423_domain-structure:GAG.PRo.gRT.gRH.INT|LTR%id90.306-len392|Score=630.306	Ntab.fa_ID18565_domain-structure:GAG.PRo.gRT.gRH.INT|LTR%id90.306-len392|Score=630.306	100.000	5369	0.0	9915
Ntab_RT.fa_ID2424_domain-structure:GAG.gRT.gRH.INT|LTR%id89.315-len365|Score=560.315	Ntab.fa_ID18569_domain-structure:GAG.gRT.gRH.INT|LTR%id86.25-len960|Score=557.25	100.000	8216	0.0	15173
Ntab_RT.fa_ID2425_domain-structure:GAG.PRo.gRT.gRH.INT|LTR%id94.767-len1414|Score=573.767	Ntab.fa_ID18590_domain-structure:GAG.PRo.gRT.gRH.INT|LTR%id93.864-len1483|Score=572.864	100.000	9220	0.0	17027
Ntab_RT.fa_ID2426_domain-structure:PRo.gRT.gRH.INT|LTR%id95.574-len1107|Score=534.574	Ntab.fa_ID18603_domain-structure:PRo.gRT.gRH.INT|LTR%id95.574-len1107|Score=473.574	100.000	8555	0.0	15799
Ntab_RT.fa_ID2427_domain-structure:GAG.PRo.gRT.gRH.aRH.INT|LTR%id92.926-len622|Score=727.926	Ntab.fa_ID64643_domain-structure:GAG.PRo.gRT.gRH.aRH.INT|LTR%id92.722-len632|Score=756.722	91.263	11503	0.0	15623
Ntab_RT.fa_ID2428_domain-structure:GAG.INT.gRT|Score=272.0	Ntab.fa_ID18629_domain-structure:GAG.INT.gRT|Score=272.0	100.000	3108	0.0	5740
Ntab_RT.fa_ID2430_domain-structure:GAG.INT.gRT.gRH|LTR%id94.166-len1474|Score=456.166	Ntab.fa_ID18642_domain-structure:GAG.INT.gRT.gRH|LTR%id94.114-len1478|Score=456.11400000000003	100.000	9259	0.0	17099
Ntab_RT.fa_ID2431_domain-structure:gRT.gRH.INT|LTR%id88.062-len578|Score=493.062	Ntab.fa_ID18648_domain-structure:gRT.gRH.INT|LTR%id88.103-len580|Score=493.103	100.000	4384	0.0	8096
Ntab_RT.fa_ID2433_domain-structure:gRT.gRH|Score=264.0	Ntab.fa_ID18671_domain-structure:gRT.gRH|Score=264.0	100.000	1125	0.0	2078
Ntab_RT.fa_ID2434_domain-structure:GAG.PRo.gRT.gRH.aRH.INT|LTR%id91.104-len326|Score=627.104	Ntab.fa_ID18672_domain-structure:GAG.PRo.gRT.gRH.aRH.INT|Score=536.0	100.000	4377	0.0	8083
Ntab_RT.fa_ID2435_domain-structure:GAG.PRo.gRT.gRH.INT|LTR%id93.017-len401|Score=598.017	Ntab.fa_ID18678_domain-structure:GAG.PRo.gRT.gRH.INT|LTR%id93.017-len401|Score=598.017	100.000	7767	0.0	14344
Ntab_RT.fa_ID2436_domain-structure:GAG.INT.gRT.gRH|LTR%id93.333-len360|Score=516.333	Ntab.fa_ID18685_domain-structure:GAG.INT.gRT.gRH|LTR%id92.245-len490|Score=515.245	100.000	4947	0.0	9136
Ntab_RT.fa_ID2437_domain-structure:gRT.gRH|Score=191.0	Ntab.fa_ID18713_domain-structure:gRT.gRH|Score=191.0	100.000	884	0.0	1633
Ntab_RT.fa_ID2439_domain-structure:GAG.INT.gRT|Score=266.0	Ntab.fa_ID18718_domain-structure:GAG.INT.gRT.gRH|LTR%id88.411-len906|Score=457.411	100.000	4229	0.0	7810
Ntab_RT.fa_ID2441_domain-structure:GAG.gRT|Score=195.0	Ntab.fa_ID18727_domain-structure:GAG.gRT|Score=195.0	100.000	1161	0.0	2145
Ntab_RT.fa_ID2444_domain-structure:gRT.gRH|Score=223.0	Ntab.fa_ID18743_domain-structure:gRT.gRH|Score=223.0	100.000	1149	0.0	2122
Ntab_RT.fa_ID2446_domain-structure:GAG.PRo.gRT|Score=242.0	Ntab.fa_ID18768_domain-structure:GAG.PRo.gRT|Score=242.0	100.000	1862	0.0	3439
Ntab_RT.fa_ID2447_domain-structure:GAG.INT.gRT|LTR%id90.429-len303|Score=297.429	Ntab.fa_ID18771_domain-structure:GAG.INT.gRT|LTR%id86.373-len499|Score=293.373	100.000	6717	0.0	12405
Ntab_RT.fa_ID2448_domain-structure:GAG.PRo.gRT.gRH.aRH.INT|LTR%id94.222-len623|Score=748.222	Ntab.fa_ID18773_domain-structure:GAG.PRo.gRT.gRH.aRH.INT|LTR%id94.222-len623|Score=748.222	100.000	10099	0.0	18650
Ntab_RT.fa_ID2450_domain-structure:gRT.gRH.aRH.INT|Score=430.0	Ntab.fa_ID18790_domain-structure:gRT.gRH.aRH.INT|Score=430.0	100.000	2147	0.0	3965
Ntab_RT.fa_ID2451_domain-structure:PRo.gRT.gRH.aRH.INT|Score=571.0	Ntab.fa_ID18792_domain-structure:PRo.gRT.gRH.aRH.INT|Score=571.0	100.000	3843	0.0	7097
Ntab_RT.fa_ID2453_domain-structure:INT.gRT.gRH|LTR%id98.289-len409|Score=924.289	Ntab.fa_ID18813_domain-structure:INT.gRT.gRH|LTR%id98.289-len409|Score=924.289	100.000	3418	0.0	6312
Ntab_RT.fa_ID2452_domain-structure:GAG.PRo.gRT.gRH.INT|LTR%id90.473-len1333|Score=495.473	Ntab.fa_ID18808_domain-structure:GAG.PRo.gRT.gRH.INT|Score=405.0	100.000	3629	0.0	6702
Ntab_RT.fa_ID2454_domain-structure:GAG.PRo.gRT.gRH.INT|LTR%id90.637-len267|Score=609.637	Ntab.fa_ID18819_domain-structure:GAG.PRo.gRT.gRH.INT|LTR%id90.637-len267|Score=609.637	100.000	10894	0.0	20118
Ntab_RT.fa_ID2455_domain-structure:INT.gRT.gRH|LTR%id92.917-len240|Score=431.91700000000003	Ntab.fa_ID18821_domain-structure:INT.gRT.gRH|LTR%id87.533-len377|Score=426.533	100.000	5245	0.0	9679
Ntab_RT.fa_ID2456_domain-structure:GAG.PRo.gRT.gRH.aRH.INT|LTR%id93.21-len648|Score=725.21	Ntab.fa_ID18850_domain-structure:GAG.PRo.gRT.gRH.aRH.INT|LTR%id93.21-len648|Score=725.21	100.000	11566	0.0	21359
[truncated: 15,339 more rows]

## Sheet: Ntab_aRH_blast
LTRharvest element ID	DARTS element ID	% identity	Alignment length	E-value	Bit Score
Ntab_aRH.fa_ID1_domain-structure:gRT.gRH.aRH.INT|LTR%id91.15-len339|Score=519.15	Ntab.fa_ID15_domain-structure:gRT.gRH.aRH.INT|LTR%id89.313-len393|Score=517.313	100.000	10429	0.0	19259
Ntab_aRH.fa_ID2_domain-structure:GAG.PRo.gRT.gRH.aRH.INT|LTR%id96.218-len661|Score=786.218	Ntab.fa_ID13_domain-structure:GAG.PRo.gRT.gRH.aRH.INT|LTR%id96.218-len661|Score=786.218	100.000	8041	0.0	14850
Ntab_aRH.fa_ID3_domain-structure:GAG.PRo.gRT.gRH.aRH.INT|LTR%id91.776-len304|Score=748.776	Ntab.fa_ID19_domain-structure:GAG.PRo.gRT.gRH.aRH.INT|LTR%id88.52-len392|Score=745.52	100.000	12125	0.0	22391
Ntab_aRH.fa_ID4_domain-structure:GAG.PRo.gRT.gRH.aRH.INT|LTR%id92.64-len625|Score=654.64	Ntab.fa_ID20_domain-structure:GAG.PRo.gRT.gRH.aRH.INT|LTR%id92.64-len625|Score=654.64	100.000	11450	0.0	21145
Ntab_aRH.fa_ID5_domain-structure:PRo.gRT.gRH.aRH.INT|LTR%id91.034-len290|Score=536.034	Ntab.fa_ID23_domain-structure:PRo.gRT.gRH.aRH.INT|LTR%id88.953-len516|Score=533.953	100.000	8332	0.0	15387
Ntab_aRH.fa_ID6_domain-structure:GAG.PRo.gRT.gRH.aRH.INT|LTR%id92.0-len250|Score=678.0	Ntab.fa_ID35_domain-structure:GAG.PRo.gRT.gRH.aRH.INT|LTR%id90.448-len335|Score=676.448	100.000	10528	0.0	19442
Ntab_aRH.fa_ID7_domain-structure:GAG.PRo.gRT.gRH.aRH.INT|LTR%id92.78-len277|Score=700.78	Ntab.fa_ID36_domain-structure:GAG.PRo.gRT.gRH.aRH.INT|LTR%id89.347-len582|Score=697.347	100.000	10948	0.0	20218
Ntab_aRH.fa_ID8_domain-structure:GAG.PRo.gRT.gRH.aRH.INT|Score=626.0	Ntab.fa_ID46_domain-structure:GAG.PRo.gRT.gRH.aRH.INT|Score=626.0	100.000	4304	0.0	7949
Ntab_aRH.fa_ID9_domain-structure:gRT.gRH.aRH.INT|Score=664.0	Ntab.fa_ID51_domain-structure:gRT.gRH.aRH.INT|Score=664.0	100.000	2463	0.0	4549
Ntab_aRH.fa_ID11_domain-structure:PRo.gRT.gRH.aRH.INT|LTR%id96.849-len476|Score=680.849	Ntab.fa_ID60_domain-structure:PRo.gRT.gRH.aRH.INT|LTR%id94.025-len636|Score=678.025	100.000	10652	0.0	19671
Ntab_aRH.fa_ID12_domain-structure:GAG.PRo.gRT.gRH.aRH.INT|LTR%id95.885-len243|Score=688.885	Ntab.fa_ID83_domain-structure:GAG.PRo.gRT.gRH.aRH.INT|LTR%id91.186-len590|Score=684.186	100.000	11428	0.0	21104
Ntab_aRH.fa_ID13_domain-structure:gRT.gRH.aRH.INT|Score=595.0	Ntab.fa_ID90_domain-structure:gRT.gRH.aRH.INT|Score=595.0	100.000	2154	0.0	3978
Ntab_aRH.fa_ID14_domain-structure:gRT.gRH.aRH.INT|LTR%id95.085-len590|Score=569.085	Ntab.fa_ID96_domain-structure:gRT.gRH.aRH.INT|LTR%id94.901-len608|Score=568.901	100.000	11520	0.0	21263
Ntab_aRH.fa_ID15_domain-structure:gRT.gRH.aRH.INT|LTR%id95.137-len658|Score=735.137	Ntab.fa_ID107_domain-structure:gRT.gRH.aRH.INT|LTR%id94.382-len801|Score=734.3820000000001	100.000	12091	0.0	22328
Ntab_aRH.fa_ID16_domain-structure:GAG.PRo.gRT.gRH.aRH.INT|LTR%id89.813-len589|Score=652.813	Ntab.fa_ID109_domain-structure:GAG.PRo.gRT.gRH.aRH.INT|LTR%id89.386-len603|Score=652.386	100.000	11147	0.0	20585
Ntab_aRH.fa_ID17_domain-structure:PRo.gRT.gRH.aRH.INT|LTR%id85.841-len226|Score=600.841	Ntab.fa_ID123_domain-structure:PRo.gRT.gRH.aRH.INT|LTR%id87.373-len491|Score=602.373	100.000	10118	0.0	18685
Ntab_aRH.fa_ID18_domain-structure:GAG.PRo.gRT.gRH.aRH.INT|LTR%id93.934-len544|Score=751.934	Ntab.fa_ID130_domain-structure:GAG.PRo.gRT.gRH.aRH.INT|LTR%id93.807-len549|Score=751.807	100.000	8572	0.0	15830
Ntab_aRH.fa_ID19_domain-structure:GAG.PRo.gRT.gRH.aRH.INT|LTR%id94.457-len451|Score=755.457	Ntab.fa_ID131_domain-structure:gRH.GAG.PRo.gRT.gRH.aRH.INT|Score=746.0	100.000	5693	0.0	10514
Ntab_aRH.fa_ID20_domain-structure:GAG.PRo.gRT.gRH.aRH.INT|LTR%id95.027-len563|Score=754.027	Ntab.fa_ID134_domain-structure:GAG.PRo.gRT.gRH.aRH.INT|LTR%id95.027-len563|Score=754.027	100.000	8949	0.0	16526
Ntab_aRH.fa_ID21_domain-structure:GAG.PRo.gRT.gRH.aRH.INT|LTR%id92.172-len396|Score=759.172	Ntab.fa_ID141_domain-structure:GAG.PRo.gRT.gRH.aRH.INT|LTR%id90.799-len576|Score=757.799	100.000	10869	0.0	20072
Ntab_aRH.fa_ID22_domain-structure:gRT.gRH.aRH.INT|Score=694.0	Ntab.fa_ID149_domain-structure:gRT.gRH.aRH.INT|Score=694.0	100.000	2456	0.0	4536
Ntab_aRH.fa_ID23_domain-structure:PRo.gRT.gRH.aRH.INT|LTR%id91.745-len533|Score=703.745	Ntab.fa_ID151_domain-structure:PRo.gRT.gRH.aRH.INT|LTR%id88.423-len691|Score=700.423	100.000	11452	0.0	21148
Ntab_aRH.fa_ID24_domain-structure:GAG.PRo.gRT.gRH.aRH.INT|LTR%id90.411-len219|Score=764.4110000000001	Ntab.fa_ID170_domain-structure:GAG.PRo.gRT.gRH.aRH.INT|LTR%id89.076-len357|Score=763.076	100.000	10807	0.0	19957
Ntab_aRH.fa_ID25_domain-structure:GAG.PRo.gRT.gRH.aRH.INT|LTR%id91.284-len218|Score=682.284	Ntab.fa_ID172_domain-structure:GAG.PRo.gRT.gRH.aRH.INT|LTR%id88.976-len508|Score=679.976	100.000	10977	0.0	20271
Ntab_aRH.fa_ID26_domain-structure:gRT.gRH.aRH|LTR%id92.659-len1008|Score=489.659	Ntab.fa_ID180_domain-structure:gRT.gRH.aRH|LTR%id92.659-len1008|Score=489.659	100.000	5666	0.0	10464
Ntab_aRH.fa_ID27_domain-structure:GAG.PRo.gRT.gRH.aRH|LTR%id88.991-len327|Score=545.991	Ntab.fa_ID185_domain-structure:GAG.PRo.gRT.gRH.aRH|LTR%id85.575-len617|Score=542.575	100.000	10326	0.0	19069
Ntab_aRH.fa_ID28_domain-structure:PRo.gRT.gRH.aRH.INT|LTR%id93.972-len564|Score=708.972	Ntab.fa_ID186_domain-structure:PRo.gRT.gRH.aRH.INT|LTR%id93.972-len564|Score=708.972	100.000	10891	0.0	20112
Ntab_aRH.fa_ID29_domain-structure:PRo.gRT.gRH.aRH.INT|Score=630.0	Ntab.fa_ID188_domain-structure:PRo.gRT.gRH.aRH.INT|Score=630.0	100.000	4055	0.0	7489
Ntab_aRH.fa_ID30_domain-structure:gRT.gRH.aRH.INT|LTR%id94.214-len674|Score=445.214	Ntab.fa_ID193_domain-structure:gRT.gRH.aRH.INT|LTR%id92.075-len858|Score=443.075	100.000	8324	0.0	15372
Ntab_aRH.fa_ID31_domain-structure:PRo.gRT.gRH.aRH.INT|Score=607.0	Ntab.fa_ID199_domain-structure:PRo.gRT.gRH.aRH.INT|Score=607.0	100.000	4017	0.0	7419
Ntab_aRH.fa_ID32_domain-structure:GAG.PRo.gRT.gRH.aRH.INT|LTR%id92.212-len321|Score=752.212	Ntab.fa_ID201_domain-structure:GAG.PRo.gRT.gRH.aRH.INT|LTR%id90.661-len439|Score=750.6610000000001	100.000	12179	0.0	22487
Ntab_aRH.fa_ID33_domain-structure:GAG.PRo.gRT.gRH.aRH.INT|LTR%id92.241-len464|Score=764.241	Ntab.fa_ID203_domain-structure:GAG.PRo.gRT.gRH.aRH.INT|LTR%id91.966-len473|Score=763.966	100.000	8107	0.0	14968
Ntab_aRH.fa_ID34_domain-structure:GAG.PRo.gRT.gRH.aRH.INT|LTR%id93.654-len457|Score=712.654	Ntab.fa_ID208_domain-structure:GAG.PRo.gRT.gRH.aRH.INT|LTR%id93.777-len466|Score=712.777	100.000	11287	0.0	20844
Ntab_aRH.fa_ID35_domain-structure:GAG.PRo.gRT.gRH.aRH.gRH.INT|LTR%id93.153-len555|Score=704.153	Ntab.fa_ID27501_domain-structure:PRo.gRT.gRH.aRH.INT|LTR%id92.518-len548|Score=666.518	86.901	10902	0.0	12020
Ntab_aRH.fa_ID36_domain-structure:GAG.PRo.gRT.gRH.aRH.INT|LTR%id94.444-len270|Score=741.444	Ntab.fa_ID211_domain-structure:GAG.PRo.gRT.gRH.aRH.INT|LTR%id88.769-len463|Score=735.769	100.000	10999	0.0	20312
Ntab_aRH.fa_ID37_domain-structure:PRo.gRT.gRH.aRH.INT|Score=483.0	Ntab.fa_ID216_domain-structure:PRo.gRT.gRH.aRH.INT|Score=483.0	100.000	3230	0.0	5965
Ntab_aRH.fa_ID38_domain-structure:PRo.gRT.gRH.aRH.INT|LTR%id89.953-len428|Score=588.953	Ntab.fa_ID231_domain-structure:PRo.gRT.gRH.aRH.INT|LTR%id87.518-len697|Score=586.518	100.000	9739	0.0	17985
Ntab_aRH.fa_ID39_domain-structure:GAG.PRo.gRT.gRH.aRH.INT|LTR%id97.163-len423|Score=742.163	Ntab.fa_ID242_domain-structure:GAG.PRo.gRT.gRH.aRH.INT|LTR%id95.73-len562|Score=740.73	100.000	10779	0.0	19906
Ntab_aRH.fa_ID40_domain-structure:PRo.gRT.gRH.aRH.INT|LTR%id90.517-len348|Score=615.517	Ntab.fa_ID261_domain-structure:PRo.gRT.gRH.aRH.INT|LTR%id88.889-len594|Score=613.889	100.000	11013	0.0	20338
Ntab_aRH.fa_ID41_domain-structure:PRo.gRT.gRH.aRH.INT|LTR%id94.069-len725|Score=707.069	Ntab.fa_ID262_domain-structure:PRo.gRT.gRH.aRH.INT|LTR%id94.077-len726|Score=707.077	100.000	11380	0.0	21015
Ntab_aRH.fa_ID42_domain-structure:gRT.gRH.aRH.INT|Score=617.0	Ntab.fa_ID272_domain-structure:gRT.gRH.aRH.INT|Score=617.0	100.000	2384	0.0	4399
Ntab_aRH.fa_ID43_domain-structure:GAG.PRo.gRT.gRH.aRH|LTR%id92.22-len437|Score=667.22	Ntab.fa_ID278_domain-structure:GAG.PRo.gRT.gRH.aRH|LTR%id90.78-len705|Score=665.78	100.000	10722	0.0	19800
Ntab_aRH.fa_ID44_domain-structure:GAG.PRo.gRT.gRH.aRH.INT|LTR%id98.942-len567|Score=805.942	Ntab.fa_ID292_domain-structure:GAG.PRo.gRT.gRH.aRH.INT|LTR%id98.942-len567|Score=805.942	100.000	11091	0.0	20478
Ntab_aRH.fa_ID45_domain-structure:GAG.PRo.gRT.gRH.aRH.INT|LTR%id94.886-len743|Score=779.886	Ntab.fa_ID295_domain-structure:GAG.PRo.gRT.gRH.aRH.INT|LTR%id94.899-len745|Score=779.899	100.000	12044	0.0	22242
Ntab_aRH.fa_ID48_domain-structure:GAG.PRo.gRT.gRH.aRH.INT|Score=509.0	Ntab.fa_ID334_domain-structure:GAG.PRo.gRT.gRH.aRH.INT|Score=509.0	100.000	4343	0.0	8021
Ntab_aRH.fa_ID49_domain-structure:gRT.gRH.aRH.INT|Score=421.0	Ntab.fa_ID340_domain-structure:gRT.gRH.aRH.INT|Score=421.0	100.000	2187	0.0	4039
Ntab_aRH.fa_ID50_domain-structure:PRo.gRT.gRH.aRH.INT|LTR%id92.768-len401|Score=679.768	Ntab.fa_ID345_domain-structure:PRo.gRT.gRH.aRH.INT|LTR%id91.445-len526|Score=678.4449999999999	100.000	10909	0.0	20146
Ntab_aRH.fa_ID51_domain-structure:GAG.PRo.gRT.gRH.aRH.INT|LTR%id94.018-len652|Score=763.018	Ntab.fa_ID347_domain-structure:GAG.PRo.gRT.gRH.aRH.INT|LTR%id94.028-len653|Score=763.028	100.000	11427	0.0	21102
Ntab_aRH.fa_ID52_domain-structure:PRo.gRT.gRH.aRH.INT|LTR%id91.647-len419|Score=703.647	Ntab.fa_ID350_domain-structure:PRo.gRT.gRH.aRH.INT|LTR%id91.698-len530|Score=703.698	100.000	10598	0.0	19571
Ntab_aRH.fa_ID53_domain-structure:GAG.PRo.gRT.gRH.aRH.INT|LTR%id95.676-len717|Score=772.676	Ntab.fa_ID355_domain-structure:GAG.PRo.gRT.gRH.aRH.INT|LTR%id95.676-len717|Score=772.676	100.000	11626	0.0	21470
Ntab_aRH.fa_ID54_domain-structure:GAG.PRo.gRT.gRH.aRH.INT|Score=606.0	Ntab.fa_ID357_domain-structure:GAG.PRo.gRT.gRH.aRH.INT|Score=606.0	100.000	4361	0.0	8054
Ntab_aRH.fa_ID55_domain-structure:gRT.gRH.aRH.INT|Score=703.0	Ntab.fa_ID366_domain-structure:gRT.gRH.aRH.INT|Score=703.0	100.000	2470	0.0	4562
Ntab_aRH.fa_ID56_domain-structure:GAG.PRo.gRT.gRH.aRH.INT|LTR%id95.645-len574|Score=776.645	Ntab.fa_ID376_domain-structure:GAG.PRo.gRT.gRH.aRH.INT|LTR%id95.267-len655|Score=776.267	100.000	11102	0.0	20495
Ntab_aRH.fa_ID57_domain-structure:gRT.gRH.aRH|LTR%id91.615-len322|Score=289.615	Ntab.fa_ID386_domain-structure:gRT.gRH.aRH|LTR%id86.595-len746|Score=284.595	100.000	7397	0.0	13660
Ntab_aRH.fa_ID58_domain-structure:GAG.PRo.gRT.gRH.aRH.INT|LTR%id92.36-len445|Score=784.36	Ntab.fa_ID401_domain-structure:GAG.PRo.gRT.gRH.aRH.INT|LTR%id91.631-len466|Score=783.631	100.000	11427	0.0	21102
Ntab_aRH.fa_ID59_domain-structure:PRo.gRT.gRH.aRH.INT|Score=482.0	Ntab.fa_ID404_domain-structure:PRo.gRT.gRH.aRH.INT|Score=482.0	100.000	3995	0.0	7378
Ntab_aRH.fa_ID60_domain-structure:GAG.PRo.gRT.gRH.aRH.INT|LTR%id93.657-len741|Score=738.657	Ntab.fa_ID412_domain-structure:GAG.PRo.gRT.gRH.aRH.INT|LTR%id93.674-len743|Score=738.674	100.000	11552	0.0	21333
Ntab_aRH.fa_ID61_domain-structure:PRo.gRT.gRH.aRH.INT|LTR%id91.489-len235|Score=581.489	Ntab.fa_ID433_domain-structure:PRo.gRT.gRH.aRH.INT|LTR%id89.13-len322|Score=579.13	100.000	10378	0.0	19165
Ntab_aRH.fa_ID62_domain-structure:PRo.gRT.gRH.aRH.INT|LTR%id91.993-len587|Score=651.9929999999999	Ntab.fa_ID435_domain-structure:PRo.gRT.gRH.aRH.INT|LTR%id92.02-len589|Score=652.02	100.000	11221	0.0	20722
Ntab_aRH.fa_ID63_domain-structure:GAG.PRo.gRT.gRH.aRH.INT|LTR%id94.595-len333|Score=715.595	Ntab.fa_ID458_domain-structure:GAG.PRo.gRT.gRH.aRH.INT|LTR%id89.466-len712|Score=710.466	100.000	10783	0.0	19913
Ntab_aRH.fa_ID64_domain-structure:GAG.PRo.gRT.gRH.aRH.INT|Score=587.0	Ntab.fa_ID465_domain-structure:GAG.PRo.gRT.gRH.aRH.INT|Score=587.0	100.000	4221	0.0	7795
Ntab_aRH.fa_ID65_domain-structure:GAG.PRo.gRT.gRH.aRH.INT|LTR%id90.941-len287|Score=719.941	Ntab.fa_ID486_domain-structure:GAG.PRo.gRT.gRH.aRH.INT|LTR%id85.737-len617|Score=714.737	100.000	10761	0.0	19869
Ntab_aRH.fa_ID66_domain-structure:GAG.PRo.gRT.gRH.aRH.INT|LTR%id93.127-len291|Score=766.127	Ntab.fa_ID491_domain-structure:GAG.PRo.gRT.gRH.aRH.INT|LTR%id91.485-len458|Score=764.485	100.000	10685	0.0	19732
Ntab_aRH.fa_ID67_domain-structure:PRo.gRT.gRH.aRH.INT|Score=571.0	Ntab.fa_ID492_domain-structure:PRo.gRT.gRH.aRH.INT|Score=571.0	100.000	3927	0.0	7252
Ntab_aRH.fa_ID68_domain-structure:GAG.PRo.gRT.gRH.aRH.gRH|Score=1102.0	Ntab.fa_ID527_domain-structure:GAG.PRo.gRT.gRH.aRH.gRH|Score=1102.0	100.000	3506	0.0	6475
Ntab_aRH.fa_ID69_domain-structure:GAG.PRo.gRT.gRH.aRH.INT|LTR%id90.024-len421|Score=688.024	Ntab.fa_ID535_domain-structure:GAG.PRo.gRT.gRH.aRH.INT|LTR%id90.407-len688|Score=688.407	100.000	10641	0.0	19651
Ntab_aRH.fa_ID70_domain-structure:GAG.PRo.gRT.gRH.aRH.INT|LTR%id96.957-len460|Score=842.957	Ntab.fa_ID541_domain-structure:GAG.PRo.gRT.gRH.aRH.INT|LTR%id90.464-len797|Score=836.4639999999999	100.000	12296	0.0	22703
[truncated: 4,324 more rows]

## Sheet: Smoe_RT_blast
LTRharvest element ID	DARTS element ID	% identity	Alignment length	E-value	Bit Score
[truncated: 500 more rows]

## Sheet: Smoe_aRH_blast
LTRharvest element ID	DARTS element ID	% identity	Alignment length	E-value	Bit Score
[truncated: 4 more rows]

[truncated: 2 more sheets: Zmay_RT_blast, Zmay_aRH_blast]
